# Supplementary material for: Plant–Pathogen Interaction-Related MicroRNAs and Their Targets Provide Indicators of Phytoplasma Infection in Paulownia tomentosa × Paulownia fortunei
Source: PLoS One. 2015 Oct 20;10(10):e0140590. doi: 10.1371/journal.pone.0140590 (PMC4617444; doi:10.1371/journal.pone.0140590)
Supplement: S1 Table — (XLSX) [file pone.0140590.s003.xlsx]

## Sheet: Sheet
S1 Table The qRT-PCR used primers of selected miRNAs and their targets
miRNA	Primer Sequences (5'--3')
pau-miR168a_RT	CTCAACTGGTGTCGTGGAGTCGGCAATTCAGTTGAGTTCCCGAC
pau-miR168a_F	ACACTCCAGCTGGGTCGCTTGGTGCAGGT
pau-miR169h_RT	CTCAACTGGTGTCGTGGAGTCGGCAATTCAGTTGAGCAGGCAAG
pau-miR169h_F	ACACTCCAGCTGGGTAGCCAAGGATGACT
pau-miR4414a_RT	CTCAACTGGTGTCGTGGAGTCGGCAATTCAGTTGAGACAGCTCC
pau-miR4414a_F	ACACTCCAGCTGGGATCCAACGATGCGGG
pau-miR530_RT	CTCAACTGGTGTCGTGGAGTCGGCAATTCAGTTGAGCGAGGTGC
pau-miR530_F	ACACTCCAGCTGGGTGCATTTGCACCTGC
pau-miR319a_RT	CTCAACTGGTGTCGTGGAGTCGGCAATTCAGTTGAGTTGAATGA
pau-miR319a_F	ACACTCCAGCTGGGGCTGCCGACTCATTC
pau-miR477_RT	CTCAACTGGTGTCGTGGAGTCGGCAATTCAGTTGAGCAGAAGCC
pau-miR477_F	ACACTCCAGCTGGGCTCTCCCTCAAGGG
pau-mir32_RT	CTCAACTGGTGTCGTGGAGTCGGCAATTCAGTTGAGCAGTGTGT
pau-mir32_F	ACACTCCAGCTGGGTCCAAAGTCACCAAC
pau-mir34_RT	CTCAACTGGTGTCGTGGAGTCGGCAATTCAGTTGAGTTGGGATG
pau-mir34_F	ACACTCCAGCTGGGTTTCCAATTCCACCCA
pau-mir90_RT	CTCAACTGGTGTCGTGGAGTCGGCAATTCAGTTGAGCAACCGCC
pau-mir90_F	ACACTCCAGCTGGGTTATACATTGAAACGG
pau-mir46a_RT	CTCAACTGGTGTCGTGGAGTCGGCAATTCAGTTGAGGCTGACAG
pau-mir46a_F	ACACTCCAGCTGGGTGCTCACTTCTTTTCT
pau-mir41_RT	CTCAACTGGTGTCGTGGAGTCGGCAATTCAGTTGAGAGCACCAC
pau-mir41_F	ACACTCCAGCTGGGATACCAGCAACAGTG
uni	TGGTGTCGTGGAGTCG
u6_F	CTCGCTTCGGCAGCACA
u6_RT	AACGCTTCACGAATTTGCGT
Targets	Primer Sequences (5'--3')
	Sense	Anti-sense
comp79780_c1_seq2	ATCCATTGCTGCTGTTGTC	TGTCCAGTTGCTCTACGG
comp73958_c1_seq8	GTGACAAGCCATCTATTCTC	TGCCATCAACAGGATACC
comp59790_c0_seq2	CAAGCACACGGTCAGAAGTC	CTGGTAAGAAGGAAGCACAAGG
comp79604_c0_seq17	ATCCAGACAAGGTTGAACAATAG	CACATTCCACAGAAGAAAGGG
comp71073_c1_seq5	ACACACTCTCCACCGTTTC	TACCAGCAGCATCAAGACC
comp51335_c0_seq1	TGGTGATGGCTTGGCTGAG	GTGTCGTCGGCAACTATGTAG
comp79552_c0_seq5	GATTCGGCTATGGCTACAG	GGATTCGGATTCGGTTGG
comp77287_c0_seq21	TCGCAATTACCTTCCTCTC	TCTCTGACATCGCATATCC
comp72972_c0_seq1	GCGGCTTGATGTTGACTG	TGCTCTTCTGATTGTTGATGC
comp75302_c0_seq2	CGGGCATCAACACAAACTG	CACTTCCTCTTCCTCCATCTC
comp76713_c0_seq2	CTGAAGAGAAGGAACGAATAC	CAAGGAGAGTGACCAACC
comp75198_c0_seq2	AGAATCCAACAACGACAGACC	AAGCGGGACCAATGTATTAGC
comp79748_c0_seq5	GGATGGAAGCCTCTTATCAATGC	CCACAGCCAATACCAACAACC
comp69110_c0_seq2	TTACAATCACAAAGCCAACATCC	TCTTCACCTCCTCAAATTCTATCC
comp76676_c0_seq5	ATTCTTGATGGCGGTTGAG	GGTTGTGCTCCTTGTATCC
