# Supplementary material for: Plant–Pathogen Interaction-Related MicroRNAs and Their Targets Provide Indicators of Phytoplasma Infection in Paulownia tomentosa × Paulownia fortunei
Source: PLoS One. 2015 Oct 20;10(10):e0140590. doi: 10.1371/journal.pone.0140590 (PMC4617444; doi:10.1371/journal.pone.0140590)
Supplement: S2 Table — (XLSX) [file pone.0140590.s004.xlsx]

## Sheet: Sheet
S2 Table The conserved miRNA identified in Paulownia tomentosa × Paulownia fortunei.
family	miRNA name	Arm	Sequence	length	Reference miRNA	Expression				foldchange(log2)				P-value				location	seq	struct	Pre-length	mfe	miRNA*	miRNA*
Family						PTF	PTFI	PTFI15	PTFI30	PTFI-std/PTF-std	PTFI30-std/PTFI15-std	PTFI15-std/PTFI-std	PTFI30-std/PTF-std	PTFI-std/PTF-std	PTFI30-std/PTFI15-std	PTFI15-std/PTFI-std	PTFI30-std/PTF-std							PTF	PTFI	PTFI15	PTFI30
MiR156	pau-miR156	5p	TGACAGAAGAGAGTGAGCAC	20	gma-miR156k	3630	3453	969	3013	0.934254	1.69663	-2.22241	0.408474	7.16093e-160	3.44846e-260	0	3.22824e-30	comp78844_c0_seq1:2538:2662:-	CCAAAGAGAGAGAATCAGACTGACAGAAGAGAGTGAGCACTCGCAGGCAATTGTATAAAGAGTATACCTTTGCATATACGTGTGCTCACTTCTCTTTCTGTCAGCTTACCCTCTCTATCCCTCTC	......((((((....((.(((((((((((((((((((((.((...((((..(((((.....)))))..)))).....)).)))))))).)))).)))))))))))....)))))).........	125	-52.1	GCTCACTTCTCTTTCTGTCAGC	852	758	197	583
MiR166	pau-miR166a	3p	TCGGACCAGGCTTCATTCCCC	21	ath-miR166a-3p	500401	268384	133206	278572	0.107587	1.12439	-1.39977	-0.167792	1.15289e-211	0	0	0	comp78081_c0_seq1:2791:2920:-	TGGTGGTGTTGAGGTTGAGGGGAATGTTGGCTGGCTCGAGGCTGCTACAGAGTGAGCTTCAGACTGAGAAGAAATTTCTCTGAAAGGCTTCGGACCAGGCTTCATTCCCCTCAAAACATATATCCAAGAA	(((..(((((....((((((((((((..(.((((.((((((((....(((((....((((.......))))......)))))...)))))))).)))).)..)))))))))))))))))....)))....	130	-57.6	GGAATGTTGGCTGGCTCGAGG	244	365	292	172
	pau-miR166b	3p		21	ath-miR166a-3p	494952	265003	131438	275446	0.105093	1.12738	-1.40075	-0.168276	1.15289e-211	0	0	0	comp78081_c0_seq3:2589:2735:-	GGGAAGCTTAAATTTTGAGGGGAATGTTGTCTGGCTCGAGGACTTTTGCTTGATCTAGTTTCATTCTACATCCTTCAAGAATATATAGATCTATTTGCTAGTGTCGTCGGACCAGGCTTCATTCCCCCCAACCATCATTTTCTATTT	.(((((........(((.((((((((..((((((.((((.(((....((..((((((.....(((((..........)))))...)))))).....))....))).)))).))))))..)))))))).))).......)))))....	147	-49	GGAATGTTGTCTGGCTCGAGG	3598	2933	1552	2162
	pau-miR166c	3p		21	ath-miR166a-3p	494952	265003	131438	275446	0.105093	1.12738	-1.40075	-0.168276	1.15289e-211	0	0	0	comp78081_c0_seq4:2579:2725:-	GGGAAGCTTAAATTTTGAGGGGAATGTTGTCTGGCTCGAGGACTTTTGCTTGATCTAGTTTCATTCTACATCCTTCAAGAATATATAGATCTATTTGCTAGTGTCGTCGGACCAGGCTTCATTCCCCCCAACCATCATTTTCTATTT	.(((((........(((.((((((((..((((((.((((.(((....((..((((((.....(((((..........)))))...)))))).....))....))).)))).))))))..)))))))).))).......)))))....	147	-49	GGAATGTTGTCTGGCTCGAGG	3598	2933	1552	2162
	pau-miR166d	3p		21	ath-miR166a-3p	500401	268384	133206	278572	0.107587	1.12439	-1.39977	-0.167792	1.15289e-211	0	0	0	comp78081_c0_seq5:2055:2184:-	TGGTGGTGTTGAGGTTGAGGGGAATGTTGGCTGGCTCGAGGCTGCTACAGAGTGAGCTTCAGACTGAGAAGAAATTTCTCTGAAAGGCTTCGGACCAGGCTTCATTCCCCTCAAAACATATATCCAAGAA	(((..(((((....((((((((((((..(.((((.((((((((....(((((....((((.......))))......)))))...)))))))).)))).)..)))))))))))))))))....)))....	130	-57.6	GGAATGTTGGCTGGCTCGAGG	244	365	292	172
	pau-miR166e	3p		21	ath-miR166a-3p	494952	265003	131438	275446	0.105093	1.12738	-1.40075	-0.168276	1.15289e-211	0	0	0	comp78081_c0_seq6:1853:1999:-	GGGAAGCTTAAATTTTGAGGGGAATGTTGTCTGGCTCGAGGACTTTTGCTTGATCTAGTTTCATTCTACATCCTTCAAGAATATATAGATCTATTTGCTAGTGTCGTCGGACCAGGCTTCATTCCCCCCAACCATCATTTTCTATTT	.(((((........(((.((((((((..((((((.((((.(((....((..((((((.....(((((..........)))))...)))))).....))....))).)))).))))))..)))))))).))).......)))))....	147	-49	GGAATGTTGTCTGGCTCGAGG	3598	2933	1552	2162
	pau-miR166f	3p	TCGGACCAGGCTTCATTCCTC	21	osa-miR166g-3p	119009	70896	35276	61074	0.259079	0.851869	-1.39615	-0.285198	#NUM!	0	0	0	comp57464_c0_seq1:336:469:-	AGGGATGAAGGGTTTTGTGGGGGATGTTGGCTGGCTCGACGCAACCACAGTTTCTTGCTGTTATGATGTTGACAGTTGAAAAATGTGAAGGCATCGGACCAGGCTTCATTCCTCTCAAACCCTTTTCATCACAA	...((((((((((((.(.((((((((..(.((((.((((.((...((((.((((..(((((((......))))))).))))..))))...)).)))).)))).)..)))))))).))))))))..)))))....	134	-59.1	GGGATGTTGGCTGGCTCGACG	503	556	465	390
	pau-miR166g	3p	TCTCGGACCAGGCTTCATTCC	21	gma-miR166h-3p	854127	681912	235710	531268	0.681508	1.23242	-1.9217	-0.00776801	0	0	0	0.00205681	comp67200_c1_seq1:345:471:+	AAAGAAAGGGGGGCGTTTGGAATGGAGGCTGTTCCTAGATCCTTTTCTTCCATGCATGTACTGATTAGTTCACCATGGAATCATGATCTCGGACCAGGCTTCATTCCTCACGCCTTATTTTCTAATC	..((((((.(((((((..(((((((((.(((.(((.(((((......(((((((..((.(((....))).)).)))))))....))))).))).))).)))))))))..))))))).))))))....	127	-54.9	AATGGAGGCTGTTCCTAGATC	389	298	234	329
	pau-miR166h	3p		21	gma-miR166h-3p	854127	681912	235710	531268	0.681508	1.23242	-1.9217	-0.00776801	0	0	0	0.00205681	comp67200_c1_seq3:208:329:+	TAAGGAAAGGGGGCGTTTGGAATGGAGGCTGTTCCAAGATCCTTGTTCCATGCAGCTACTCATCGGTTCACCATGGGATGATCTCGGACCAGGCTTCATTCCTCACGCCTTATTTTCTAATC	..((((((.(((((((..(((((((((.(((.(((.(((((...((((((((.((((.......))))...))))))))))))).))).))).)))))))))..))))))).))))))....	122	-55.9	AATGGAGGCTGTTCCAAGATC	128	69	33	68
	pau-miR166i	3p		21	gma-miR166h-3p	1231611	877346	332345	746480	0.517044	1.22742	-1.78959	-0.0451284	0	0	0	0.00205681	comp78081_c0_seq1:2591:2731:-	TGTGAGTGTTTGGGTTGAGAGGAATGTTGTCTGGCTCGAGGTCATGGAGGTGATTTACTATATGTTTTATTTATTCCCCTGGAAAACCTGAAATCATGACTCTCGGACCAGGCTTCATTCCCCCCAACCATCATTTTCTAT	...(((((....(((((.(.((((((..((((((.((((((((((((((((..((((....(((.......))).....))))..))))....))))))).))))).))))))..)))))).).)))))..))))).....	121	-49	GGAATGTTGTCTGGCTCGAGG	2803	2076	1343	1779
	pau-miR166j	3p		21	gma-miR166h-3p	1231611	877346	332345	746480	0.517044	1.22742	-1.78959	-0.0451284	0	0	0	0.00205681	comp78081_c0_seq5:1855:1995:-	TGTGAGTGTTTGGGTTGAGAGGAATGTTGTCTGGCTCGAGGTCATGGAGGTGATTTACTATATGTTTTATTTATTCCCCTGGAAAACCTGAAATCATGACTCTCGGACCAGGCTTCATTCCCCCCAACCATCATTTTCTAT	...(((((....(((((.(.((((((..((((((.((((((((((((((((..((((....(((.......))).....))))..))))....))))))).))))).))))))..)))))).).)))))..))))).....	121	-49	GGAATGTTGTCTGGCTCGAGG	2803	2076	1343	1779
MiR159	pau-miR159a	3p	TTTGGATTGAAGGGAGCTCTA	21	ath-miR159a	250255	148013	98117	181111	0.248698	0.944296	-0.982277	0.210718	0	0	0	0	comp69971_c0_seq1:1008:1217:-	GAGATTGGGATTTGGGAGTGGAGCTCCTTGAAGTCCAATAGAGGATCTTACTGGGAAGAATAAGCTGCTGATTTATGGATCCCTCAGCCCTATCCATAGTTAGATGATAATTGGATGGGTTTGTGGCTTGCATATGTCAGGAGCTTGAATTACCCATGTTGGAGCCTTCTTTGGATTGAAGGGAGCTCTACACTTTTGCCCTTTCACTCG	..((..(((....(((.((((((((((((..(((((((..((((.(((.((((((.....((((((.(((((.((((.(..((.(((.((((((((..((((.....)))))))))))).))).))..).)))).))))).)))))).....)))).)).))).))))..)))))))..)))))))))))).)))...)))..)).....	210	-93.7	GAGCTCCTTGAAGTCCAATAG	122	108	48	92
	pau-miR159b	3p		21	ath-miR159a	250255	148013	98117	181111	0.248698	0.944296	-0.982277	0.210718	0	0	0	0	comp69971_c0_seq2:999:1208:-	GAGATTGGGATTTGGGAGTGGAGCTCCTTGAAGTCCAATAGAGGATCTTACTGGGAAGAATAAGCTGCTGATTTATGGATCCCTCAGCCCTATCCATAGTTAGATGATAATTGGATGGGTTTGTGGCTTGCATATGTCAGGAGCTTGAATTACCCATGTTGGAGCCTTCTTTGGATTGAAGGGAGCTCTACACTTTTGCCCTTTTACTCT	(((...(((....(((.((((((((((((..(((((((..((((.(((.((((((.....((((((.(((((.((((.(..((.(((.((((((((..((((.....)))))))))))).))).))..).)))).))))).)))))).....)))).)).))).))))..)))))))..)))))))))))).)))...))).....))).	210	-92.5	GAGCTCCTTGAAGTCCAATAG	122	108	48	92
	pau-miR159c	3p		21	ath-miR159a	250255	148013	98117	181111	0.248698	0.944296	-0.982277	0.210718	0	0	0	0	comp69971_c0_seq3:1008:1217:-	GAGATTGGGATTTGGGAGTGGAGCTCCTTGAAGTCCAATAGAGGATCTTACTGGGAAGAATAAGCTGCTGATTTATGGATCCCTCAGCCCTATCCATAGTTAGATGATAATTGGATGGGTTTGTGGCTTGCATATGTCAGGAGCTTGAATTACCCATGTTGGAGCCTTCTTTGGATTGAAGGGAGCTCTACACTTTTGCCCTTTCACTCG	..((..(((....(((.((((((((((((..(((((((..((((.(((.((((((.....((((((.(((((.((((.(..((.(((.((((((((..((((.....)))))))))))).))).))..).)))).))))).)))))).....)))).)).))).))))..)))))))..)))))))))))).)))...)))..)).....	210	-93.7	GAGCTCCTTGAAGTCCAATAG	122	108	48	92
	pau-miR159d	3p		21	ath-miR159a	250255	148013	98117	181111	0.248698	0.944296	-0.982277	0.210718	0	0	0	0	comp69971_c0_seq4:999:1208:-	GAGATTGGGATTTGGGAGTGGAGCTCCTTGAAGTCCAATAGAGGATCTTACTGGGAAGAATAAGCTGCTGATTTATGGATCCCTCAGCCCTATCCATAGTTAGATGATAATTGGATGGGTTTGTGGCTTGCATATGTCAGGAGCTTGAATTACCCATGTTGGAGCCTTCTTTGGATTGAAGGGAGCTCTACACTTTTGCCCTTTTACTCT	(((...(((....(((.((((((((((((..(((((((..((((.(((.((((((.....((((((.(((((.((((.(..((.(((.((((((((..((((.....)))))))))))).))).))..).)))).))))).)))))).....)))).)).))).))))..)))))))..)))))))))))).)))...))).....))).	210	-92.5	GAGCTCCTTGAAGTCCAATAG	122	108	48	92
	pau-miR319a	5p	GCTGCCGACTCATTCATTCAA	21	ata-miR319-5p	52	128	0	29	2.30593	8.67085	-11.142	-0.165216	3.28636e-25	9.91742e-10	2.53953e-47	0.647005	comp76260_c0_seq2:1109:1211:+	GGCTGAATTAGCTGCCGACTCATTCATTCAACCACTCAGTAGAATACGAGAAGTTTTATGCTACTGTGATTGAGTGAATGATGCGGGAGATAGTTTCACGTTC	.(((((((((.((.(((..((((((((((((.(((..(((((.(((.((....)).))).)))))))).))))))))))))..))).)).))).)))).))..	103	-35.1	GAGTGAATGATGCGGGAGATA	1	0	0	0
	pau-miR319b	5p		21	ata-miR319-5p	52	128	0	29	2.30593	8.67085	-11.142	-0.165216	3.28636e-25	9.91742e-10	2.53953e-47	0.647005	comp76260_c0_seq3:1081:1183:+	GGCTGAATTAGCTGCCGACTCATTCATTCAACCACTCAGTAGAATACGAGAAGTTTTATGCTACTGTGATTGAGTGAATGATGCGGGAGATAGTTTCACGTTC	.(((((((((.((.(((..((((((((((((.(((..(((((.(((.((....)).))).)))))))).))))))))))))..))).)).))).)))).))..	103	-35.1	GAGTGAATGATGCGGGAGATA	1	0	0	0
	pau-miR319c	3p	TTGGACTGAAGGGAGCTCCT	20	ptc-miR319e	0	1760	0	0	14.9234	0	-14.9234	0	0	0	0	0	comp76260_c0_seq5:221:433:+	GAACTGAGAAATGGTGTAAGAGAGCTTCCCTCAGCCCACTCATGGATGAGATTCGGGGCTGAATTAGCTGCCGACTCATTCATTCAACCACTCAGTAGAATACGAGAAGTTTTATGCTACTGTGATTGAGTGAATGATGCGGGAGATAGTTTCACGTTCCTCTCCCTCTGTGCTTGGACTGAAGGGAGCTCCTCTTGCTGTTGCCTTCATTTC	(((.((((....(((((((((((((((((.((((.(((..((((((.((((...((((((((((((.((.(((..((((((((((((.(((..(((((.(((.((....)).))).)))))))).))))))))))))..))).)).))).)))).)))))))))..))))))..))).)))).))))))).)))))))....))))))).)))	213	-83.8	AGAGCTTCCCTCAGCCCACTC	0	108	0	0
	pau-miR319d	3p		20	ptc-miR319e	0	1760	0	0	14.9234	0	-14.9234	0	0	0	0	0	comp76260_c0_seq7:1053:1265:+	GAACTGAGAAATGGTGTAAGAGAGCTTCCCTCAGCCCACTCATGGATGAGATTCGGGGCTGAATTAGCTGCCGACTCATTCATTCAACCACTCAGTAGAATACGAGAAGTTTTATGCTACTGTGATTGAGTGAATGATGCGGGAGATAGTTTCACGTTCCTCTCCCTCTGTGCTTGGACTGAAGGGAGCTCCTCTTGCTGGTGCCTTCATTTC	(((.((((....(((((((((((((((((.((((.(((..((((((.((((...((((((((((((.((.(((..((((((((((((.(((..(((((.(((.((....)).))).)))))))).))))))))))))..))).)).))).)))).)))))))))..))))))..))).)))).))))))).)))))))....))))))).)))	213	-83.8	AGAGCTTCCCTCAGCCCACTC	0	108	0	0
	pau-miR319e	3p	TTGGACTGAAGGGAGCTCCTTT	22	gma-miR319g	1198	3080	3280	887	2.36868	-1.82669	-0.298362	0.243621	0	1.55675e-298	1.90885e-16	0.000144756	comp76260_c0_seq1:1035:1230:+	ATGGTGTAAGAGAGCTTCCCTCAGCCCACTCATGGATGAGATTCGGGGCTGAATTAGCTGCCGACTCATTCATTCAACCACTCAGTAGAATACGAGAAGTTTTATGCTACTGTGATTGAGTGAATGATGCGGGAGATAGTTTCATGCCCCTCCCCTCTGTACTTGGACTGAAGGGAGCTCCTTTTGCTGTTGCCTT	..(((((((((((((((((.((((.(((...(((((.(.((...((((((((((((.((.(((..((((((((((((.(((..(((((.(((.((....)).))).)))))))).))))))))))))..))).)).))).)))).))))))).).)))))...))).)))).))))))).)))))))....)))..	196	-78.2	AGAGCTTCCCTCAGCCCACTC	47	223	108	47
	pau-miR319f	3p		22	gma-miR319g	1198	3080	3280	887	2.36868	-1.82669	-0.298362	0.243621	0	1.55675e-298	1.90885e-16	0.000144756	comp76260_c0_seq4:231:426:+	ATGGTGTAAGAGAGCTTCCCTCAGCCCACTCATGGATGAGATTCGGGGCTGAATTAGCTGCCGACTCATTCATTCAACCACTCAGTAGAATACGAGAAGTTTTATGCTACTGTGATTGAGTGAATGATGCGGGAGATAGTTTCATGCCCCTCCCCTCTGTACTTGGACTGAAGGGAGCTCCTTTTGCTGTTGCCTT	..(((((((((((((((((.((((.(((...(((((.(.((...((((((((((((.((.(((..((((((((((((.(((..(((((.(((.((....)).))).)))))))).))))))))))))..))).)).))).)))).))))))).).)))))...))).)))).))))))).)))))))....)))..	196	-78.2	AGAGCTTCCCTCAGCCCACTC	47	223	108	47
	pau-miR319g	3p		22	gma-miR319g	1198	3080	3280	887	2.36868	-1.82669	-0.298362	0.243621	0	1.55675e-298	1.90885e-16	0.000144756	comp76260_c0_seq6:1063:1258:+	ATGGTGTAAGAGAGCTTCCCTCAGCCCACTCATGGATGAGATTCGGGGCTGAATTAGCTGCCGACTCATTCATTCAACCACTCAGTAGAATACGAGAAGTTTTATGCTACTGTGATTGAGTGAATGATGCGGGAGATAGTTTCATGCCCCTCCCCTCTGTACTTGGACTGAAGGGAGCTCCTTTTGCTGTTGCCTT	..(((((((((((((((((.((((.(((...(((((.(.((...((((((((((((.((.(((..((((((((((((.(((..(((((.(((.((....)).))).)))))))).))))))))))))..))).)).))).)))).))))))).).)))))...))).)))).))))))).)))))))....)))..	196	-78.2	AGAGCTTCCCTCAGCCCACTC	47	223	108	47
MiR160	pau-miR160a	5p	TGCCTGGCTCCCTGTATGCCA	21	ath-miR160a	1089	989	1	1	0.867412	0.0599973	-10.339	-9.41155	1.04545e-41	0	0	9.76892e-228	comp64945_c0_seq2:268:392:-	TGGAAAGGTGAGATGGGATATGCCTGGCTCCCTGTATGCCACACGGCGACGTCAATCAGGCGGATGGATTGGCTGAGGCGGGCGGCGTACGAGGAGCCAAGCATGCTGTAAACCGCCGTCAACCC	......(((..(((((..(((((.(((((((.((((((((.(.((.(...(((((((.........)))))))...).)).).)))))))).))))))).)))))..........))))).))).	125	-53.5	GCGTACGAGGAGCCAAGCATG	6	5	383	723
	pau-miR160b	5p		21	ath-miR160a	1089	989	1	1	0.867412	0.0599973	-10.339	-9.41155	1.04545e-41	0	0	9.76892e-228	comp64945_c0_seq3:160:284:-	TGGAAAGGTGAGATGGGATATGCCTGGCTCCCTGTATGCCACACGGCGACGTCAATCAGGCGGATGGATTGGCTGAGGCGGGCGGCGTACGAGGAGCCAAGCATGCTGTAAACCGCCGTCAACCC	......(((..(((((..(((((.(((((((.((((((((.(.((.(...(((((((.........)))))))...).)).).)))))))).))))))).)))))..........))))).))).	125	-53.5	GCGTACGAGGAGCCAAGCATG	6	5	383	723
	pau-miR160c	5p		21	ath-miR160a	1081	990	32	33	0.879507	0.104391	-5.34041	-4.35651	1.04545e-41	0	0	9.76892e-228	comp65050_c0_seq1:865:988:-	TACTTAGATTAGTACGTATATGCCTGGCTCCCTGTATGCCATTTGCAGAGCCCACCGGAGAAATCGATGGCCCTCCGTAGATGGCGTATGAGGAGCCAAGCATATTCACACATAGTATGTGTGT	((((......))))...((((((.(((((((.((((((((((((((.(((.(((.(((.....))).)))..))).)))))))))))))).))))))).)))))).(((((((...))))))).	124	-55.7	GCGTATGAGGAGCCAAGCATA	36	48	384	716
	pau-miR160d	5p		21	ath-miR160a	1081	990	32	33	0.879507	0.104391	-5.34041	-4.35651	1.04545e-41	0	0	9.76892e-228	comp65050_c0_seq2:544:667:-	TACTTAGATTAGTACGTATATGCCTGGCTCCCTGTATGCCATTTGCAGAGCCCACCGGAGAAATCGATGGCCCTCCGTAGATGGCGTATGAGGAGCCAAGCATATTCACACATAGTATGTGTGT	((((......))))...((((((.(((((((.((((((((((((((.(((.(((.(((.....))).)))..))).)))))))))))))).))))))).)))))).(((((((...))))))).	124	-55.7	GCGTATGAGGAGCCAAGCATA	36	48	384	716
	pau-miR160e	5p		21	ppt-miR160g	41	28	19	20	0.456176	0.133998	-0.948555	-0.358381	0.187013	0.771733	0.0252483	0.382653	comp76042_c0_seq1:1651:1779:-	AACAGGCGTATGCCTGGCTCCTTGTATGCCATTCGCTGAGTACATCCATAGGTGGTGGCCTTTGTGGATGGCATACCTGGAGCTGTGCATACCTTCACGTAGTTATACCTCTTGTATTCCTTGCCTATA	...((((((((((.(((((((..(((((((((((((.(((..((.(((....)))))..))).)))))))))))))..))))))).))))))........((..((((.....))))..)).))))...	129	-52.8	-
	pau-miR160f	5p		21	ppt-miR160g	41	28	19	20	0.456176	0.133998	-0.948555	-0.358381	0.187013	0.771733	0.0252483	0.382653	comp76042_c0_seq8:760:888:-	AACAGGCGTATGCCTGGCTCCTTGTATGCCATTCGCTGAGTACATCCATAGGTGGTGGCCTTTGTGGATGGCATACCTGGAGCTGTGCATACCTTCACGTAGTTATACCTCTTGTATTCCTTGCCTATA	...((((((((((.(((((((..(((((((((((((.(((..((.(((....)))))..))).)))))))))))))..))))))).))))))........((..((((.....))))..)).))))...	129	-52.8	-
	pau-miR160g	5p		21	ppt-miR160g	41	28	19	20	0.456176	0.133998	-0.948555	-0.358381	0.187013	0.771733	0.0252483	0.382653	comp76042_c0_seq9:655:783:-	AACAGGCGTATGCCTGGCTCCTTGTATGCCATTCGCTGAGTACATCCATAGGTGGTGGCCTTTGTGGATGGCATACCTGGAGCTGTGCATACCTTCACGTAGTTATACCTCTTGTATTCCTTGCCTATA	...((((((((((.(((((((..(((((((((((((.(((..((.(((....)))))..))).)))))))))))))..))))))).))))))........((..((((.....))))..)).))))...	129	-52.8	-
MiR164	pau-miR164a	5p	TGGAGAAGCAGGGCACGTGCA	21	ath-miR164a	776	512	476	379	0.40646	-0.268766	-0.49431	-0.356616	9.37631e-07	0.00671042	7.37172e-08	6.75069e-05	comp1038693_c0_seq1:92:204:+	AATGGGTGCGCAGCTCTCGTTGGAGAAGCAGGGCACGTGCAAGTTCTCAAGTACACACGTGATCTGTCGTTGCACGTGCTCCCCTTCTCCAACACGGGTTCCTCAACCCTCTG	...(((((.(.(((((..((((((((((..((((((((((((.........(((....)))........))))))))))))..))))))))))..))))).).).))))....	113	-49.2	CACGTGCTCCCCTTCTCCAAC	110	76	50	53
	pau-miR164b	5p		21	ath-miR164a	775	514	478	379	0.413945	-0.274815	-0.493885	-0.354756	9.37631e-07	0.00671042	7.37172e-08	6.75069e-05	comp38659_c0_seq1:4:182:+	AAGGTGAGTGTAGAGCACGATGGAGAAGCAGGGCACGTGCATTACTAACTCATGCACACCATTCTCAGATCATTTCGTAGAGTTATATATGGTTCAGCTACCTACACGAGCTTCACTAAAAGCAATGAGTTAGTTATTCATGTGCTCTTCTTCCCCATCATGACCACTCAATCTATTAT	.(((((((((.....((.(((((.((((.((((((((((.((.((((((((((((.....(((((..((.....))..)))))......((((..((((.(......)))))..))))...)).)))))))))).)).)))))))))).)))).))))).))..))))).)))).....	179	-60.3	CATGTGCTCTTCTTCCCCATC	72	27	15	42
MiR167	pau-miR167a	5p	TGAAGCTGCCAGCATGATCTA	21	ath-miR167a-5p	1553	1259	397	1625	0.703594	2.09323	-2.0542	0.742625	6.11336e-37	3.32141e-187	1.36535e-161	2.26107e-47	comp68941_c0_seq1:358:519:+	AAGTCTACAAGGGGAACAAGTGAAGCTGCCAGCATGATCTATCTTGGGATGGTTTTGAATTTAAAGGAAAAAAAAAAAAGGAAAGATACCATGAAAAAATATAAAATTAACCCTGGCTAGGTCATGCTCTGACAGCATCACTCCTTCCTCTTTGGGGACCCA	..((((.(((((((((..(((((.(((((.(((((((((((.((.(((.((((((((.((((..................................)))).)))))))).))).)).)))))))))))..).)))).)))))..)))).))))).))))...	162	-53.47	GGTCATGCTCTGACAGCATCACT	33	32	23	20
	pau-miR167b	5p		21	ath-miR167a-5p	1553	1259	397	1625	0.703594	2.09323	-2.0542	0.742625	6.11336e-37	3.32141e-187	1.36535e-161	2.26107e-47	comp68941_c0_seq2:358:519:+	AAGTCTACAAGGGGAACAAGTGAAGCTGCCAGCATGATCTATCTTGGGATGGTTTTGAATTTAAAGGAAAAAAAAAAAAGGAAAGATACCATGAAAAAATATAAAATTAACCCTGGCTAGGTCATGCTCTGACAGCATCACTCCTTCCTCTTTGGGGACCCA	..((((.(((((((((..(((((.(((((.(((((((((((.((.(((.((((((((.((((..................................)))).)))))))).))).)).)))))))))))..).)))).)))))..)))).))))).))))...	162	-53.47	GGTCATGCTCTGACAGCATCACT	33	32	23	20
	pau-miR167c	5p		21	ath-miR167a-5p	1611	1297	406	1672	0.693595	2.10202	-2.06475	0.730861	6.11336e-37	3.32141e-187	1.36535e-161	2.26107e-47	comp78297_c2_seq3:475:583:-	CACCGTGCTATAGTATCTGTTGAAGCTGCCAGCATGATCTAAACCTTCCTTCTTGTTAAGGAAAGATCAGATCATGTGGTAGCTTCATCTGATGCCCGTTGCGCGAAAA	...(((((....(((((.(.(((((((((((.((((((((...(.((((((......)))))).)...))))))))))))))))))).).))))).....)))))....	109	-48	GATCATGTGGTAGCTTCATC	135	120	44	146
	pau-miR167d	5p		21	ath-miR167a-5p	1611	1297	406	1672	0.693595	2.10202	-2.06475	0.730861	6.11336e-37	3.32141e-187	1.36535e-161	2.26107e-47	comp78297_c2_seq5:370:478:-	CACCGTGCTATAGTATCTGTTGAAGCTGCCAGCATGATCTAAACCTTCCTTCTTGTTAAGGAAAGATCAGATCATGTGGTAGCTTCATCTGATGCCCGTTGCGCGAAAA	...(((((....(((((.(.(((((((((((.((((((((...(.((((((......)))))).)...))))))))))))))))))).).))))).....)))))....	109	-48	GATCATGTGGTAGCTTCATC	135	120	44	146
	pau-miR167e	5p		21	ath-miR167a-5p	1611	1297	406	1672	0.693595	2.10202	-2.06475	0.730861	6.11336e-37	3.32141e-187	1.36535e-161	2.26107e-47	comp78297_c2_seq6:219:327:-	CACCGTGCTATAGTATCTGTTGAAGCTGCCAGCATGATCTAAACCTTCCTTCTTGTTAAGGAAAGATCAGATCATGTGGTAGCTTCATCTGATGCCCGTTGCGCGAAAA	...(((((....(((((.(.(((((((((((.((((((((...(.((((((......)))))).)...))))))))))))))))))).).))))).....)))))....	109	-48	GATCATGTGGTAGCTTCATC	135	120	44	146
	pau-miR167f	5p	TGAAGCTGCCAGCATGATCTGG	22	ath-miR167d	4074	2152	576	3295	0.0856053	2.57614	-2.29067	0.371075	0.0260473	0	7.21687637430685e-316	9.60743e-28	comp78243_c3_seq1:84:388:+	GTGTTGTTGGTCTGAGAGGTTGAAGCTGCCAGCATGATCTGGTTTGATAGCAAATCCATGTTTTGAAATAAATCCCTTCAACCCTTCAAAAATCTTGATCTTGATTACAAAAAGTTTTGAAAGATGTTGATTTTTGTGATGGGATGTTTTCTCTCTTTGATCTGTTTCTGAGTCTTGGCTCAATCAATCAGAGTTTTTTTCTCCCCAATTTTTCATATACACACAATTGATTTGAAGTGAACTTGTTCAAAATTTGGGTCCATCAGGTCATCTAGCAGCTTCAATCACTCACCACCAACACCTAT	((((((.((((..(((.((((((((((((.((.(((((((((((((....)))(((((.((((((((.....((.((((((.....((((((((...(((((....((.....)).....)))))...))))))))...((((..(........(((((((.((....(((((....)))))..))))))))).......)..))))........................)))))).)).....)))))))).)))))..)))))))))))).)))))))))))).))))))).))))))....	305	-90.6	AGGTCATCTAGCAGCTTCAAT	76	30	13	57
	pau-miR167g	5p		22	ath-miR167d	4074	2152	576	3295	0.0856053	2.57614	-2.29067	0.371075	0.0260473	0	7.21687637430685e-316	9.60743e-28	comp78243_c3_seq2:84:388:+	GTGTTGTTGGTCTGAGAGGTTGAAGCTGCCAGCATGATCTGGTTTGATAGCAAATCCATGTTTTGAAATAAATCCCTTCAACCCTTCAAAAATCTTGATCTTGATTACAAAAAGTTTTGAAAGATGTTGATTTTTGTGATGGGATGTTTTCTCTCTTTGATCTGTTTCTGAGTCTTGGCTCAATCAATCAGAGTTTTTTTCTCCCCAATTTTTCATATACACACAATTGATTTGAAGTGAACTTGTTCAAAATTTGGGTCCATCAGGTCATCTAGCAGCTTCAATCACTCACCACCAACACCTAT	((((((.((((..(((.((((((((((((.((.(((((((((((((....)))(((((.((((((((.....((.((((((.....((((((((...(((((....((.....)).....)))))...))))))))...((((..(........(((((((.((....(((((....)))))..))))))))).......)..))))........................)))))).)).....)))))))).)))))..)))))))))))).)))))))))))).))))))).))))))....	305	-90.6	AGGTCATCTAGCAGCTTCAAT	76	30	13	57
	pau-miR167h	5p	TAAGCTGCCAGCTTGATCTGG	21	ath-miR167d	1529	755	269	837	-0.0116667	1.69762	-1.878	-0.192046	0.863513	1.03193e-73	1.00296e-86	0.00188524	comp74875_c0_seq1:1152:1403:-	TTTGAGAGGTTAAGCTGCCAGCTTGATCTGGTTAGAAACAAGTCCATCTTATGAAATTCTTCAATCCCTTCTAAAACTGCTGCATACTCAATAAAAAAAAAAACAAAAAACAAAATGGTTTTAGGGATTCGATTTCGAGTATTCAATCAGCAGAAGTTTTTATATGAATCCTTGTATGTAGAATTACTGGAGTTGAAGTGAACTTTCAAGATTTGGTTCCATCAGGTCATCTGGCAGCTTCAATCACTCACC	..((((.((((((((((((((..(((((((((..((..((((((..((....))....(((((((....((((......((((((((...................(((((......)))))((((((((((((((..((.........)).)))))).......))))))))))))))))......)))))))))))(((....))).))))))..)).))))))))).)))))))))).)))).))))..	252	-69.7	AGGTCATCTGGCAGCTTCAAT	6	7	1	9
	pau-miR167i	5p		21	ath-miR167d	1529	755	269	837	-0.0116667	1.69762	-1.878	-0.192046	0.863513	1.03193e-73	1.00296e-86	0.00188524	comp74875_c0_seq2:1115:1366:-	TTTGAGAGGTTAAGCTGCCAGCTTGATCTGGTTAGAAACAAGTCCATCTTATGAAATTCTTCAATCCCTTCTAAAACTGCTGCATACTCAATAAAAAAAAAAACAAAAAACAAAATGGTTTTAGGGATTCGATTTCGAGTATTCAATCAGCAGAAGTTTTTATATGAATCCTTGTATGTAGAATTACTGGAGTTGAAGTGAACTTTCAAGATTTGGTTCCATCAGGTCATCTGGCAGCTTCAATCACTCACC	..((((.((((((((((((((..(((((((((..((..((((((..((....))....(((((((....((((......((((((((...................(((((......)))))((((((((((((((..((.........)).)))))).......))))))))))))))))......)))))))))))(((....))).))))))..)).))))))))).)))))))))).)))).))))..	252	-69.7	AGGTCATCTGGCAGCTTCAAT	6	7	1	9
MiR168	pau-miR168a	5p	TCGCTTGGTGCAGGTCGGGAA	21	ath-miR168a	4864	6035	2097	4413	1.31758	1.13343	-1.91415	0.536859	0	1.06298e-206	0	7.39247e-71	comp77969_c0_seq1:4048:4271:-	TTGTTGCGGCGGCCTCTAATTCGCTTGGTGCAGGTCGGGAACTATCTTTGCCGATGGCGTTGCGTTTTGTGTTGAATTGAACAAGTGTACTCTCAAATCGTACATAATACGAATTTGTATGAGTATACGTAGTGAGCATACGGTGTATAATTTGGTATTGCTGTTTTTGGCAAATATAAGCTTCCCGCCTTGCATCAACTGAATCGGAGACCGCGGTGAATGCG	...((((.((((.((((.(((((.((((((((((.((((((((((.((((((((.((((((..((((......))))..)))..((((((((.(((((((((.....)))).)))))...))))))))......(((((((.(.........).))).))))))).)))))))).)).)).)))))).)))))))))).))))).)))).)))).)))).....	224	-80.3	CCCGCCTTGCATCAACTGAAT	567	979	144	725
	pau-miR168b	5p		21	ath-miR168a	4864	6035	2097	4413	1.31758	1.13343	-1.91415	0.536859	0	1.06298e-206	0	7.39247e-71	comp77969_c0_seq2:4037:4260:-	TTGTTGCGGCGGCCTCTAATTCGCTTGGTGCAGGTCGGGAACTATCTTTGCCGATGGCGTTGCGTTTTGTGTTGAATTGAACAAGTGTACTCTCAAATCGTACATAATACGAATTTGTATGAGTATACGTAGTGAGCATACGGTGTATAATTTGGTATTGCTGTTTTTGGCAAATATAAGCTTCCCGCCTTGCATCAACTGAATCGGAGACCGCGGTGAATGCG	...((((.((((.((((.(((((.((((((((((.((((((((((.((((((((.((((((..((((......))))..)))..((((((((.(((((((((.....)))).)))))...))))))))......(((((((.(.........).))).))))))).)))))))).)).)).)))))).)))))))))).))))).)))).)))).)))).....	224	-80.3	CCCGCCTTGCATCAACTGAAT	567	979	144	725
	pau-miR168c	5p		21	ath-miR168a	4864	6035	2097	4413	1.31758	1.13343	-1.91415	0.536859	0	1.06298e-206	0	7.39247e-71	comp77969_c0_seq5:1333:1556:-	TTGTTGCGGCGGCCTCTAATTCGCTTGGTGCAGGTCGGGAACTATCTTTGCCGATGGCGTTGCGTTTTGTGTTGAATTGAACAAGTGTACTCTCAAATCGTACATAATACGAATTTGTATGAGTATACGTAGTGAGCATACGGTGTATAATTTGGTATTGCTGTTTTTGGCAAATATAAGCTTCCCGCCTTGCATCAACTGAATCGGAGACCGCGGTGAATGCG	...((((.((((.((((.(((((.((((((((((.((((((((((.((((((((.((((((..((((......))))..)))..((((((((.(((((((((.....)))).)))))...))))))))......(((((((.(.........).))).))))))).)))))))).)).)).)))))).)))))))))).))))).)))).)))).)))).....	224	-80.3	CCCGCCTTGCATCAACTGAAT	567	979	144	725
	pau-miR168d	5p		21	ath-miR168a	4864	6035	2097	4413	1.31758	1.13343	-1.91415	0.536859	0	1.06298e-206	0	7.39247e-71	comp77969_c0_seq6:1314:1537:-	TTGTTGCGGCGGCCTCTAATTCGCTTGGTGCAGGTCGGGAACTATCTTTGCCGATGGCGTTGCGTTTTGTGTTGAATTGAACAAGTGTACTCTCAAATCGTACATAATACGAATTTGTATGAGTATACGTAGTGAGCATACGGTGTATAATTTGGTATTGCTGTTTTTGGCAAATATAAGCTTCCCGCCTTGCATCAACTGAATCGGAGACCGCGGTGAATGCG	...((((.((((.((((.(((((.((((((((((.((((((((((.((((((((.((((((..((((......))))..)))..((((((((.(((((((((.....)))).)))))...))))))))......(((((((.(.........).))).))))))).)))))))).)).)).)))))).)))))))))).))))).)))).)))).)))).....	224	-80.3	CCCGCCTTGCATCAACTGAAT	567	979	144	725
	pau-miR168e	5p		21	ath-miR168a	4864	6035	2097	4413	1.31758	1.13343	-1.91415	0.536859	0	1.06298e-206	0	7.39247e-71	comp77969_c0_seq7:504:727:-	TTGTTGCGGCGGCCTCTAATTCGCTTGGTGCAGGTCGGGAACTATCTTTGCCGATGGCGTTGCGTTTTGTGTTGAATTGAACAAGTGTACTCTCAAATCGTACATAATACGAATTTGTATGAGTATACGTAGTGAGCATACGGTGTATAATTTGGTATTGCTGTTTTTGGCAAATATAAGCTTCCCGCCTTGCATCAACTGAATCGGAGACCGTCGTGAATGTG	...(((((((((.((((.(((((.((((((((((.((((((((((.((((((((.((((((..((((......))))..)))..((((((((.(((((((((.....)))).)))))...))))))))......(((((((.(.........).))).))))))).)))))))).)).)).)))))).)))))))))).))))).)))).))))))))).....	224	-81.9	CCCGCCTTGCATCAACTGAAT	567	979	144	725
MiR169	pau-miR169a	5p	CAGCCAAGGATGACTTGCCGA	21	ath-miR169a-5p	0	27	0	0	8.89689	0	-8.89689	0	8.05e-14	0	0	0	comp9859_c0_seq1:18:126:+	ATGGGAATTGCAGCCAAGGATGACTTGCCGACAACATTCTTGAAAATGCATGCCCGTCGCTTGATATCATAGATCTGCTCGGCAAGTTGTTCTTGGCTACAATTTGCTC	..(.((((((.((((((((((((((((((((((....((((((.....((.((.....)).))...))).)))..)).)))))))))))))))))))).)))))).)..	109	-44.4	GGCAAGTTGTTCTTGGCTACA	0	2	0	0
	pau-miR169b	5p	CAGCCAAGGATGACTTGCCGG	21	ath-miR169b	233	174	99	166	0.585131	0.80568	-1.20271	0.188096	5.99778e-05	7.94302e-06	1.18267e-11	0.196226	comp53975_c0_seq1:469:694:-	ATGGGAAGTGCAGCCAAGGATGACTTGCCGGCAAGCATTTCCTGCAAATATAGTGTTATCTATAACCAAATGAATGGAAAGTAAATAAATTTGGCAAAAATAAAAAATAAAAAAAATTATGCCAACAGTTTGATGATTTTGTATAGAGGCAAGATTTATTTAGATTTTTTTTTCTCTAACTTTTTTTGGGGAGAATCGGCAAGTCATTTTTGGTTACATTTCGCTC	..(.((((((.((((((((((((((((((((...(((.....)))...(((((......))))).(((......))).............((((((.......................)))))).(((((((.((((((((......))))))))...)))))))...((((((((((......)))))))))))))))))))))))))))))).)))))).)..	226	-67.3	-
	pau-miR169c	5p		21	ath-miR169b	240	192	121	174	0.684445	0.584078	-1.05523	0.213296	5.99778e-05	7.94302e-06	1.18267e-11	0.196226	comp57500_c0_seq1:991:1088:+	TTATTAAGTACAGCCAAGGATGACTTGCCGGTGAGCTTAATACTCATGTTATATTTAGTATTTTTGACCGGCAAGTTATTTTTGGCTATATTTATGCT	....((((((.(((((((((((((((((((((.((...((((((.(........).)))))).)).))))))))))))))))))))).))))))....	98	-42.1	-
	pau-miR169d	5p		21	ath-miR169b	240	192	121	174	0.684445	0.584078	-1.05523	0.213296	5.99778e-05	7.94302e-06	1.18267e-11	0.196226	comp57500_c0_seq2:991:1088:+	TTATTAAGTACAGCCAAGGATGACTTGCCGGTGAGCTTAATACTCATGTTATATTTAGTATTTTTGACCGGCAAGTTATTTTTGGCTATATTTATGCT	....((((((.(((((((((((((((((((((.((...((((((.(........).)))))).)).))))))))))))))))))))).))))))....	98	-42.1	-
	pau-miR169e	5p	AGCCAAGGATGACTTGCCGGTG	22	gma-miR169d	5	16	19	15	2.68445	-0.28104	-0.1412	2.26221	5.93789e-05	0.581328	0.754062	0.00100294	comp379_c0_seq1:209:303:-	TACAAGATATAGCCAAGGATGACTTGCCGGTGAGTTATACGATGTATATGTGTCAATTTTTGGACCGACAAGTTATTTTTGGCTATATCTCTGCC	..((((((((((((((((((((((((.((((((((((((((.......))))).)))))....)))).)))))))))))))))))))))).))..	95	-39.2	-
	pau-miR169f	5p	TAGCCAAGAATGACTTGCCTGT	22	bna-miR169g	0	27	0	0	8.89689	0	-8.89689	0	8.05e-14	0	1.32432e-10	0	comp38321_c0_seq1:216:324:-	CCATGTTTGCTAGCCAAGAATGACTTGCCTGTAATCCTCTCAACTCCTGATAATGGAAGAACGCGTTGTGGGTGGTTTTCAGGCAGTTATCTTGGCTTAGTTGACGAGC	...((((.(((((((((((.(((((.(((((.(((((((.(((((((.......))).......)))).))).))))..))))))))))))))))).)))).))))...	109	-41.7	-
	pau-miR169g	5p		22	bna-miR169g	0	27	0	0	8.89689	0	-8.89689	0	8.05e-14	0	1.32432e-10	0	comp38321_c0_seq2:58:166:-	CCATGTTTGCTAGCCAAGAATGACTTGCCTGTAATCCTCTCAACTCCTGATAATGGAAGAACGCGTTGTGGGTGGTTTTCAGGCAGTTATCTTGGCTTAGTTGACGAGC	...((((.(((((((((((.(((((.(((((.(((((((.(((((((.......))).......)))).))).))))..))))))))))))))))).)))).))))...	109	-41.7	-
	pau-miR169h	5p	TAGCCAAGGATGACTTGCCTG	21	ath-miR169h	26	28	9	30	1.11329	1.79696	-2.02656	0.883694	0.00444713	0.000420453	1.32432e-10	0.0212946	comp22016_c0_seq1:107:220:+	AACAGTTTGATAGCCAAGGATGACTTGCCTGCACCATGCCAAAACGGGTTTCAATTTATTTAGGACCCTTTTGAGGTTGGATTCAGGCAGTCTCCTTGGCTAATTAGACGTGCT	..((((((((((((((((((.((((.(((((..(((..((((((.((((((.((.....)).))))))))))).)..)))...)))))))))))))))))).))))))).))..	114	-50.5	GGCAGTCTCCTTGGCTAATT	0	0	0	2
	pau-miR169i	5p		21	ath-miR169h	26	28	9	30	1.11329	1.79696	-2.02656	0.883694	0.00444713	0.000420453	1.32432e-10	0.0212946	comp22016_c0_seq1:340:488:+	TTCTGTTTGGTAGCCAAGGATGACTTGCCTGCTCCATTAATTCCCATTTCTGGAGGATATATTCATAATTGATTTCATCCTCGCTTTTAAGCATGTTTATACATATATGGGTTTGGTTTCAGGCAGTCTCCTTGGCTAACTTGACAGCC	..(((((.((((((((((((.((((.(((((..(((......(((((.....((((((..(.(((....))).)..))))))(((....)))((((....))))..)))))..)))...)))))))))))))))))).))).)))))..	149	-57.8	GGCAGTCTCCTTGGCTAACT	1	0	0	1
	pau-miR169j	5p	TAGCCAAGGATTTTTGCGTG	20	ata-miR169j-5p	58	30	10	28	0.0552828	1.54542	-1.97409	-0.373383	0.826606	0.00221749	5.37761e-05	0.27222	comp65476_c0_seq1:138:249:+	TTTAACACTGTAGCCAAGGATTTTTGCGTGAATCCATCCCAAGTATGGGATCAATTGGTTTGTTTATTATGAATATGCATCCACGCAGAAATCTTTGGTTATCAGAGAATGG	.......(((((((((((((((((((((((.....((((((....))))))......((.((((((...)))))).))...)))))))))))))))))))).))).......	112	-40.6	-
	pau-miR169k	5p		20	ata-miR169j-5p	58	30	10	28	0.0552828	1.54542	-1.97409	-0.373383	0.826606	0.00221749	5.37761e-05	0.27222	comp65476_c0_seq2:138:249:+	TTTAACACTGTAGCCAAGGATTTTTGCGTGAATCCATCCCAAGTATGGGATCAATTGGTTTGTTTATTATGAATATGCATCCACGCAGAAATCTTTGGTTATCAGAGAATGG	.......(((((((((((((((((((((((.....((((((....))))))......((.((((((...)))))).))...)))))))))))))))))))).))).......	112	-40.6	-
	pau-miR169l	3p	GGCAAGTTGTCTTTGGCTACA	21	zma-miR169r-3p	456	411	123	364	0.856478	1.62528	-2.12961	0.352147	6.01812e-18	4.05055e-31	1.6374e-56	0.00053762	comp75762_c2_seq1:379:507:-	GATAAGGAGGGAGTGGGTTCCAGCCAAGGATGACTTGCCGGTGATCTTGCAAATTACGACGTAATTTGCACAATAAAAATTATCCACGGGCAAGTTGTCTTTGGCTACATTTCGCTCTCTTCTTTTCAT	((.((((((((((((((....((((((((((((((((((.(((((..((((((((((...))))))))))..))..........))).))))))))))))))))))....)))))))))))))).))..	129	-62.9	CAGCCAAGGATGACTTGCCGG	240	192	121	174
	pau-miR169m	3p		21	zma-miR169r-3p	456	411	123	364	0.856478	1.62528	-2.12961	0.352147	6.01812e-18	4.05055e-31	1.6374e-56	0.00053762	comp75762_c2_seq2:285:413:-	GATAAGGAGGGAGTGGGTTCCAGCCAAGGATGACTTGCCGGTGATCTTGCAAATTACGACGTAATTTGCACAATAAAAATTATCCACGGGCAAGTTGTCTTTGGCTACATTTCGCTCTCTTCTTTTCAT	((.((((((((((((((....((((((((((((((((((.(((((..((((((((((...))))))))))..))..........))).))))))))))))))))))....)))))))))))))).))..	129	-62.9	CAGCCAAGGATGACTTGCCGG	240	192	121	174
MiR171	pau-miR171a	3p	TGATTGAGCCGTGCCAATATC	21	osa-miR171b	805	782	202	425	0.964553	1.1331	-2.34194	-0.244283	1.13248e-39	1.88114e-21	3.23798e-119	0.0045577	comp1376659_c0_seq1:67:218:+	TGTTGAAATAGTCACTGTGATGTTGGCTCGGCTCACTCAGACATGACTTGTAACTTTATAAGCTATTATGCCAAAAGGCTATAATGGTGAGTTAGAGTTGGTTTGCGTTTTTGATTGAGCCGTGCCAATATCTTAGTGCTTTTTTCACGTAC	...(((((.((.(((((.(((((((((.(((((((.(((((.(((.....((((((((...(((((((((((....))).))))))))....)))))))).....))).))))).))))))).))))))))).)))))))..))))).....	152	-64.6	TGTTGGCTCGGCTCACTCAGA	43	62	28	37
	pau-miR171b	3p		21	osa-miR171b	812	786	201	427	0.959423	1.14704	-2.35646	-0.250001	1.13248e-39	1.88114e-21	3.23798e-119	0.0045577	comp63070_c0_seq2:1:82:-	GAGATATTGGTGCGGTTCAATTAGAAAGCCGTGCTCCATAGGCATAGAGCTCGGTTATTTGATTGAGCCGTGCCAATATCAC	..(((((((((((((((((((((((.(((((.((((.((....)).)))).))))).)))))))))))))))))))))))..	82	-47	TATTGGTGCGGTTCAATTAGA	41	16	12	15
	pau-miR171c	3p	TTGAGCCGCGCCAATATCACT	21	vvi-miR171f	74	57	26	42	0.62981	0.751875	-1.52158	-0.139893	0.0133532	0.0352738	3.35544e-06	0.636839	comp15840_c0_seq1:343:468:+	TTTTTGGGAGGTAAAGAGAGCGATATTGGTAAGGTTCAATCTGAAGACGGATTTACACATGCCGCTAGTAAAGTACGATCTCAGATTGAGCCGCGCCAATATCACTTTCTATCTGATTAATTTCCC	.....(((((((((((((((.(((((((((..((((((((((((.((((..(((((...........)))))...)).))))))))))))))..))))))))).))))))......)).)))))))	126	-49.8	CGATATTGGTAAGGTTCAATC	35	23	15	11
	pau-miR171d	3p	TGAGCCGAATCAATATCACTC	21	lja-miR171c	0	9	0	0	7.31192	0	-7.31192	0	3.28865e-05	0	0.000463084	0	comp2638948_c0_seq1:56:158:+	GAAGTAGACATGGTGTGATATTGCTTTTGGCTCAGCTCCATATGCTGCATTCAAATAAGCAGTTTTGGGGGATGAGCCGAATCAATATCACTCTTGTATTCTT	.(((...(((.((.(((((((((..(((((((((.((((....(((((..........)))))....)))).))))))))).))))))))).)))))...)))	103	-41.8	-
MiR2111	pau-miR2111	5p	TAATCTGCATCCTGAGGTTTA	21	ath-miR2111a-5p	244	26	64	88	-2.22392	0.519429	0.910433	-0.794063	1.23777e-19	0.02778	0.00545058	4.79475e-06	comp65932_c0_seq1:117:209:+	AATATTGGGTGAGGATCAGGTAATCTGCATCCTGAGGTTTAGATGATTATTACATCTATTGTGTCACCTAGTCCTCGGGCTGCAGATTACCCG	.......(((....))).(((((((((((.(((((((.((((.((((....(((.....))))))).)))).))))))).)))))))))))..	93	-38.6	GTCCTCGGGCTGCAGATTACC	85	4	9	14
MiR2118	pau-miR2118a	3p	TTTCCGATGCCTCCCATACCGA	22	osa-miR2118i	3395	1661	513	1230	-0.0249863	1.32162	-2.08415	-0.78751	0.567173	1.14449e-74	1.30624e-216	4.76635e-65	comp76183_c0_seq10:1160:1251:-	GTCGGAAGCGCTCGGGTTGGGAGTGATGGGAAAGGCTTCCTTCAAATTACTGAATATTCCTTTCCGATGCCTCCCATACCGAAGGCTTCCGA	.((((((((..((((..((((((..((.(((((((.....((((......))))....))))))).))..))))))..))))..))))))))	92	-50.7	-
	pau-miR2118b	3p		22	osa-miR2118i	3395	1661	513	1230	-0.0249863	1.32162	-2.08415	-0.78751	0.567173	1.14449e-74	1.30624e-216	4.76635e-65	comp76183_c0_seq14:998:1089:-	GTCGGAAGCGCTCGGGTTGGGAGTGATGGGAAAGGCTTCCTTCAAATTACTGAATATTCCTTTCCGATGCCTCCCATACCGAAGGCTTCCGA	.((((((((..((((..((((((..((.(((((((.....((((......))))....))))))).))..))))))..))))..))))))))	92	-50.7	-
	pau-miR2118c	3p		22	osa-miR2118i	3395	1661	513	1230	-0.0249863	1.32162	-2.08415	-0.78751	0.567173	1.14449e-74	1.30624e-216	4.76635e-65	comp76183_c0_seq2:1838:1929:-	GTCGGAAGCGCTCGGGTTGGGAGTGATGGGAAAGGCTTCCTTCAAATTACTGAATATTCCTTTCCGATGCCTCCCATACCGAAGGCTTCCGA	.((((((((..((((..((((((..((.(((((((.....((((......))))....))))))).))..))))))..))))..))))))))	92	-50.7	-
	pau-miR2118d	3p		22	osa-miR2118i	3395	1661	513	1230	-0.0249863	1.32162	-2.08415	-0.78751	0.567173	1.14449e-74	1.30624e-216	4.76635e-65	comp76183_c0_seq4:1757:1848:-	GTCGGAAGCGCTCGGGTTGGGAGTGATGGGAAAGGCTTCCTTCAAATTACTGAATATTCCTTTCCGATGCCTCCCATACCGAAGGCTTCCGA	.((((((((..((((..((((((..((.(((((((.....((((......))))....))))))).))..))))))..))))..))))))))	92	-50.7	-
	pau-miR2118e	3p		22	osa-miR2118i	3395	1661	513	1230	-0.0249863	1.32162	-2.08415	-0.78751	0.567173	1.14449e-74	1.30624e-216	4.76635e-65	comp76183_c0_seq5:1311:1402:-	GTCGGAAGCGCTCGGGTTGGGAGTGATGGGAAAGGCTTCCTTCAAATTACTGAATATTCCTTTCCGATGCCTCCCATACCGAAGGCTTCCGA	.((((((((..((((..((((((..((.(((((((.....((((......))))....))))))).))..))))))..))))..))))))))	92	-50.7	-
	pau-miR2118f	3p		22	osa-miR2118i	3395	1661	513	1230	-0.0249863	1.32162	-2.08415	-0.78751	0.567173	1.14449e-74	1.30624e-216	4.76635e-65	comp76183_c0_seq8:1230:1321:-	GTCGGAAGCGCTCGGGTTGGGAGTGATGGGAAAGGCTTCCTTCAAATTACTGAATATTCCTTTCCGATGCCTCCCATACCGAAGGCTTCCGA	.((((((((..((((..((((((..((.(((((((.....((((......))))....))))))).))..))))))..))))..))))))))	92	-50.7	-
	pau-miR2118g	3p	CTGCCGATTCCTCCCATTCCACT	23	gma-miR2118a-3p	252	152	74	119	0.277021	0.745362	-1.4276	-0.405219	0.0608966	0.000410946	4.27086e-13	0.0109712	comp70293_c0_seq1:43:163:+	GGAAGTTTGGAAAAGCTTGAGGAATTGGGAGGATTGGCAAGCCATGAAGGGAGGGATTTCTTTTTGACTTTCCCTTGCCTGCCGATTCCTCCCATTCCACTGGCTTTTCTAAATCTTTTTC	(((((((((((((((((.(.(((((.(((((((((((((.((....(((((((((...((.....))))))))))))).)))))).)))))))))))).).)))))))))))).)))))..	121	-58.9	GGAATTGGGAGGATTGGCAAGC	18	15	12	21
	pau-miR2118h	3p		23	gma-miR2118a-3p	252	152	74	119	0.277021	0.745362	-1.4276	-0.405219	0.0608966	0.000410946	4.27086e-13	0.0109712	comp70293_c0_seq2:43:163:+	GGAAGTTTGGAAAAGCTTGAGGAATTGGGAGGATTGGCAAGCCATGAAGGGAGGGATTTCTTTTTGACTTTCCCTTGCCTGCCGATTCCTCCCATTCCACTGGCTTTTCTAAATCTTTTTC	(((((((((((((((((.(.(((((.(((((((((((((.((....(((((((((...((.....))))))))))))).)))))).)))))))))))).).)))))))))))).)))))..	121	-58.9	GGAATTGGGAGGATTGGCAAGC	18	15	12	21
MiR390	pau-miR390a	5p	AAGCTCAGGAGGGATAGCGCC	21	ath-miR390a	381	302	219	181	0.671131	-0.214944	-0.852745	-0.396559	2.35504e-09	0.138233	1.85536e-11	0.00211222	comp1399222_c0_seq1:180:294:-	AGGATCTGTAAAGCTCAGGAGGGATAGCGCCACTACCGGTTTTCGATGGATTATATTGCTCGTTCATAGACTCAGTAATCGAGTGGCGCTATCTATCCTGAGTTGCACGGCTCCC	.(((.((((..(((((((((.(((((((((((((..(((((.((.((((((..........)))))).))......)))))))))))))))))).)))))))))..)))).))).	115	-52.1	CGCTATCTATCCTGAGTTGCA	4	9	4	5
	pau-miR390b	5p		21	ath-miR390a	380	302	219	181	0.674922	-0.214944	-0.852745	-0.392767	2.35504e-09	0.138233	1.85536e-11	0.00211222	comp74232_c0_seq3:1117:1291:-	AAAAGTATGGAGAACCCGTAAAGCTCAGGAGGGATAGCGCCCTTGATGATCGATCTTGCGGTTATGACTATCCGCCGCCGTGTGCGCGGTGGTGGAAGTGGTGGCCCGGCGGTGATTTAAGATAGATCCCTATTGCGCTATCCATCCTGAGTTTCATGGGTTTTTTCGTACTCCC	...((((((((((((((((.((((((((((.(((((((((.......((((.(((((((((((((.(((.(((((((((((....)))))))))))))).))))))..))........))))).))))......))))))))).)))))))))).))))).)))))))))))...	175	-90.7	CGCTATCCATCCTGAGTTTC	23	22	15	15
	pau-miR390c	5p		21	ath-miR390a	380	302	219	181	0.674922	-0.214944	-0.852745	-0.392767	2.35504e-09	0.138233	1.85536e-11	0.00211222	comp74232_c0_seq4:1022:1196:-	AAAAGTATGGAGAACCCGTAAAGCTCAGGAGGGATAGCGCCCTTGATGATCGATCTTGCGGTTATGACTATCCGCCGCCGTGTGCGCGGTGGTGGAAGTGGTGGCCCGGCGGTGATTTAAGATAGATCCCTATTGCGCTATCCATCCTGAGTTTCATGGGTTTTTTCGTACTCCC	...((((((((((((((((.((((((((((.(((((((((.......((((.(((((((((((((.(((.(((((((((((....)))))))))))))).))))))..))........))))).))))......))))))))).)))))))))).))))).)))))))))))...	175	-90.7	CGCTATCCATCCTGAGTTTC	23	22	15	15
MiR391	pau-miR391	5p	TACGCAGGAGAGATGATGCCC	21	mdm-miR391	157	50	113	115	-0.644391	0.0853084	0.787195	0.228112	0.00498737	0.654793	0.00102554	0.194091	comp758573_c0_seq1:154:235:+	AAAGGTTACCTACGCAGGAGAGATGATGCCCGTCGGTGATTTCCAGCCTACGGGCATCATTTCTCCTACGTTGGTAACATTA	....((((((.(((.((((((((((((((((((.(((........))).)))))))))))))))))).))).))))))....	82	-51.3	-
MiR394	pau-miR394a	5p	TTGGCATTCTGTCCACCTCC	20	ath-miR394a	1842	1492	1526	1837	0.702348	0.327594	-0.35662	0.673321	2.56194e-43	4.99221e-11	1.2047e-11	4.24839e-45	comp64932_c0_seq1:402:573:+	AGGGTTTCTTACAGAGTTTATTGGCATTCTGTCCACCTCCTGCTATGGAATTCCCTTTTTATTTTTTTTAAGAAAAGACTAGAAAGAAAATATTTTAAGCCCCAAAATCATGTGATATTCTGTTATGGAGGAGGTGGGCATACTGCCAACTGAGCTCTGTTGGCTTCTCTTT	((((...((.((((((((((((((((...((((((((((((.(.(((((((...((((((((((((((...))))))).)))))))....................(((....))))))))))...).))))))))))))...)))))).)))))))))).))...))))..	172	-58.3	AGGTGGGCATACTGCCAACTG	59	40	29	54
	pau-miR394b	5p		20	ath-miR394a	1842	1492	1526	1837	0.702348	0.327594	-0.35662	0.673321	2.56194e-43	4.99221e-11	1.2047e-11	4.24839e-45	comp64932_c0_seq2:402:573:+	AGGGTTTCTTACAGAGTTTATTGGCATTCTGTCCACCTCCTGCTATGGAATTCCCTTTTTATTTTTTTTAAGAAAAGACTAGAAAGAAAATATTTTAAGCCCCAAAATCATGTGATATTCTGTTATGGAGGAGGTGGGCATACTGCCAACTGAGCTCTGTTGGCTTCTCTTT	((((...((.((((((((((((((((...((((((((((((.(.(((((((...((((((((((((((...))))))).)))))))....................(((....))))))))))...).))))))))))))...)))))).)))))))))).))...))))..	172	-58.3	AGGTGGGCATACTGCCAACTG	59	40	29	54
	pau-miR394c	5p		20	ath-miR394a	1842	1492	1525	1837	0.702348	0.32854	-0.357566	0.673321	2.56194e-43	4.99221e-11	1.2047e-11	4.24839e-45	comp64932_c0_seq4:402:566:+	AGGGTTTCTTACAGAGTTTATTGGCATTCTGTCCACCTCCTGTTATGGGGAAATCTCTTTAACAAAAGACAAGAATGAAATTGTTTTTATTTTACAAAAAAACATGTGTTTTCTCTTATGGAGGAGGTGGGCATACTGCCAACTGAGCTCTGTTGGCTTCTCTTT	((((...((.((((((((((((((((...((((((((((((.(...(((((((..(((((....)))))...((((((((....))))))))((((........)))).)))))))...).))))))))))))...)))))).)))))))))).))...))))..	165	-61.1	AGGTGGGCATACTGCCAACTG	59	40	29	54
MiR395	pau-miR395	5p	CTGAAGTGTTTGGGGGGACTC	21	ath-miR395b	97	65	76	83	0.428828	0.187109	-0.163568	0.452369	0.0624493	0.41416	7.26604e-05	0.0356541	comp37744_c0_seq1:289:528:-	CAATAACCCACTGAAGTGTTTGGGGGGACTCCTGGGGGGATCTGATATAAGATACAGTCCAGAAATTGATCTGCATTTCAGAGACCTGGAAAGGCTCAGCTTACAACAAAATTTTCAGGTCTGTGATGTATCAGCTCGCTGTAAATACAAGTGCCAGAATGAAATTCAGCTCCGAATAACTGAATCAAGACATCATCAGGTTTCCTCCAGAGTCCCCTCAATCGCTTCATTGAGTATCTT	.....((.((.(((((((.((((((((((((.((((((((((((((...((((.((((......))))))))((((((((.((((((((((((((...)))..........))))))))))).)))(((((..((.....))..)))))))))).........((((((..........)))))).........))))))))))).))))))))))))))).))))))).)).)).....	240	-85.2	-
MiR396	pau-miR396a	5p	TTCCACAGCTTTCTTGAACTG	21	ath-miR396a	12856	9687	4508	12682	0.598053	1.55222	-1.49269	0.657583	3.61401e-203	0	0	1.15273e-287	comp78406_c1_seq1:1440:1583:-	AAATGGCCCTCTTCTTATTCTTCCACAGCTTTCTTGAACTGCACACTGCAGATCACTGTATGGCCAGCAACTGGAGGTGTCTTACAACGTCTTTGTGTTTGTGGTTCAATAAAGCTGTGGGAAGATATGGGGAGGGTCAAGGAG	...(((((((((((.((((.((((((((((((.((((((((((((.(((((....)))))))...((((...(((.((........)).)))...)))))))))))))).)))))))))))).)))).))))))))))).....	144	-62.7	GTTCAATAAAGCTGTGGGAAG	358	167	64	284
	pau-miR396b	5p		21	ath-miR396a	12856	9687	4508	12682	0.598053	1.55222	-1.49269	0.657583	3.61401e-203	0	0	1.15273e-287	comp78406_c1_seq6:692:835:-	AAATGGCCCTCTTCTTATTCTTCCACAGCTTTCTTGAACTGCACACTGCAGATCACTGTATGGCCAGCAACTGGAGGTGTCTTACAACGTCTTTGTGTTTGTGGTTCAATAAAGCTGTGGGAAGATATGGGGAGGGTCAAGGAG	...(((((((((((.((((.((((((((((((.((((((((((((.(((((....)))))))...((((...(((.((........)).)))...)))))))))))))).)))))))))))).)))).))))))))))).....	144	-62.7	GTTCAATAAAGCTGTGGGAAG	358	167	64	284
	pau-miR396c	5p	TTCCACAGCTTTCTTGAACTT	21	ath-miR396b-5p	4775	3437	1319	3431	0.532022	1.43918	-1.77083	0.200371	1.30858e-59	4.95984e-233	0.495077	6.29303e-10	comp65183_c0_seq1:1:75:+	TTCCACAGCTTTCTTGAACTTCTTGTGTGATATTTCAAGAATTGTGCATTCAGAAGTTCAACAAAGCTGTGGGAA	((((((((((((.((((((((((.(((((..((((...))))..)))))..)))))))))).)))))))))))).	75	-34.5	-
	pau-miR396d	5p		21	ath-miR396b-5p	4790	3446	1320	3438	0.53127	1.44103	-1.77351	0.198787	1.30858e-59	4.95984e-233	0.495077	6.29303e-10	comp73560_c0_seq1:218:351:+	TTACAAGTCCTCTCATGCTTTTCCACAGCTTTCTTGAACTTCTTCTGCTTGACTTTTGATCCCTCCATCTGAGCAGAAAACATGGTAATTTAAGTTCAAGAAAGCTGTGGGAAAACATGGTAATTCTGGACTTC	....((((((..(((((.(((((((((((((((((((((((.((((((((((...............)).)))))))).............))))))))))))))))))))))).))))).......)))))).	134	-51.1	TTCAAGAAAGCTGTGGGAAA	493	235	87	273
MiR397	pau-miR397a	5p	TTGAGTGCAGCGTTGATGATA	21	mdm-miR397a	16412	12471	6716	15401	0.610199	1.25735	-1.28203	0.585516	1.47893e-270	0	0	1.89421e-283	comp76806_c1_seq10:274:412:+	TTGAGAGCTTAAAAACCTCATTGAGTGCAGCGTTGATGATATCGTCGTTCGTTTTTGTTCGATGGATCCCTTTAGTTCATCATTTTACGAATGTCGTTTCATTAACGCTGCATTCAATAATGTTTTTAACTCTTCGAAG	..(((((.((((((((...((((((((((((((((((((...((.(((((((........(((((((.......))))))).....))))))).))..))))))))))))))))))))...))))))))))))).....	139	-57.2	TCATTAACGCTGCATTCAATA	646	326	141	439
	pau-miR397b	5p		21	mdm-miR397a	16412	12471	6716	15401	0.610199	1.25735	-1.28203	0.585516	1.47893e-270	0	0	1.89421e-283	comp76806_c1_seq16:274:412:+	TTGAGAGCTTAAAAACCTCATTGAGTGCAGCGTTGATGATATCGTCGTTCGTTTTTGTTCGATGGATCCCTTTAGTTCATCATTTTACGAATGTCGTTTCATTAACGCTGCATTCAATAATGTTTTTAACTCTTCGAAG	..(((((.((((((((...((((((((((((((((((((...((.(((((((........(((((((.......))))))).....))))))).))..))))))))))))))))))))...))))))))))))).....	139	-57.2	TCATTAACGCTGCATTCAATA	646	326	141	439
	pau-miR397c	5p		21	mdm-miR397a	16412	12471	6716	15401	0.610199	1.25735	-1.28203	0.585516	1.47893e-270	0	0	1.89421e-283	comp76806_c1_seq1:274:412:+	TTGAGAGCTTAAAAACCTCATTGAGTGCAGCGTTGATGATATCGTCGTTCGTTTTTGTTCGATGGATCCCTTTAGTTCATCATTTTACGAATGTCGTTTCATTAACGCTGCATTCAATAATGTTTTTAACTCTTCGAAG	..(((((.((((((((...((((((((((((((((((((...((.(((((((........(((((((.......))))))).....))))))).))..))))))))))))))))))))...))))))))))))).....	139	-57.2	TCATTAACGCTGCATTCAATA	646	326	141	439
	pau-miR397d	5p		21	mdm-miR397a	16412	12471	6716	15401	0.610199	1.25735	-1.28203	0.585516	1.47893e-270	0	0	1.89421e-283	comp76806_c1_seq2:274:412:+	TTGAGAGCTTAAAAACCTCATTGAGTGCAGCGTTGATGATATCGTCGTTCGTTTTTGTTCGATGGATCCCTTTAGTTCATCATTTTACGAATGTCGTTTCATTAACGCTGCATTCAATAATGTTTTTAACTCTTCGAAG	..(((((.((((((((...((((((((((((((((((((...((.(((((((........(((((((.......))))))).....))))))).))..))))))))))))))))))))...))))))))))))).....	139	-57.2	TCATTAACGCTGCATTCAATA	646	326	141	439
MiR398	pau-miR398a	3p	CATGTTCTCAGGTCGCCCCTG	21	osa-miR398b	6061	1987	1678	2580	-0.602591	0.680626	-0.632977	-0.554942	1.52104e-62	2.37474e-52	3.79525e-40	6.04221e-63	comp77470_c0_seq10:18:133:+	ATTGGTGGTGATATCCAACCGGGGCAACATGAGAACATATGAGGAAATCATTGTCTTGAGCTCTTGATGATCTTACATGTTCTCAGGTCGCCCCTGTAGGATTATCCTCCATTCTT	...(((((.(((((((.((.(((((.((.(((((((((.(((((..((((..............))))..))))).))))))))).)).))))).)).))).))))..)))))...	116	-44.3	GGGGCAACATGAGAACATATG	973	462	163	491
	pau-miR398b	3p		21	osa-miR398b	6061	1987	1678	2580	-0.602591	0.680626	-0.632977	-0.554942	1.52104e-62	2.37474e-52	3.79525e-40	6.04221e-63	comp77470_c0_seq12:18:133:+	ATTGGTGGTGATATCCAACCGGGGCAACATGAGAACATATGAGGAAATCATTGTCTTGAGCTCTTGATGATCTTACATGTTCTCAGGTCGCCCCTGTAGGATTATCCTCCATTCTT	...(((((.(((((((.((.(((((.((.(((((((((.(((((..((((..............))))..))))).))))))))).)).))))).)).))).))))..)))))...	116	-44.3	GGGGCAACATGAGAACATATG	973	462	163	491
	pau-miR398c	3p		21	osa-miR398b	6061	1987	1678	2580	-0.602591	0.680626	-0.632977	-0.554942	1.52104e-62	2.37474e-52	3.79525e-40	6.04221e-63	comp77470_c0_seq16:18:133:+	ATTGGTGGTGATATCCAACCGGGGCAACATGAGAACATATGAGGAAATCATTGTCTTGAGCTCTTGATGATCTTACATGTTCTCAGGTCGCCCCTGTAGGATTATCCTCCATTCTT	...(((((.(((((((.((.(((((.((.(((((((((.(((((..((((..............))))..))))).))))))))).)).))))).)).))).))))..)))))...	116	-44.3	GGGGCAACATGAGAACATATG	973	462	163	491
	pau-miR398d	3p		21	osa-miR398b	6061	1987	1678	2580	-0.602591	0.680626	-0.632977	-0.554942	1.52104e-62	2.37474e-52	3.79525e-40	6.04221e-63	comp77470_c0_seq9:18:133:+	ATTGGTGGTGATATCCAACCGGGGCAACATGAGAACATATGAGGAAATCATTGTCTTGAGCTCTTGATGATCTTACATGTTCTCAGGTCGCCCCTGTAGGATTATCCTCCATTCTT	...(((((.(((((((.((.(((((.((.(((((((((.(((((..((((..............))))..))))).))))))))).)).))))).)).))).))))..)))))...	116	-44.3	GGGGCAACATGAGAACATATG	973	462	163	491
	pau-miR398e	3p	TGTGTTCTCAGGTCACCCCTT	21	ath-miR398a-3p	9	16	11	6	1.83645	-0.814472	-0.929696	0.0922803	0.00159121	0.275075	0.096324	0	comp66634_c0_seq1:1456:1570:-	ATAACAAGGGAAATTCCAGAGGAGTGAAGCTGAGAACACAGGTGGATTGAGGAAATTGGGTGCACCAATGCACTTGTGTTCTCAGGTCACCCCTTTGGGATTCACTTGTTTGTTT	..((((((.(((.(((((((((.((((..(((((((((((((((.((((..(..........)..)))).))))))))))))))).)))).)))))))))))).)))))).....	115	-57.5	GGAGTGAAGCTGAGAACACAGG	0	13	1	5
	pau-miR398f	3p		21	ath-miR398a-3p	9	16	11	6	1.83645	-0.814472	-0.929696	0.0922803	0.00159121	0.275075	0.096324	0	comp66634_c0_seq4:1137:1251:-	ATAACAAGGGAAATTCCAGAGGAGTGAAGCTGAGAACACAGGTGGATTGAGGAAATTGGGTGCACCAATGCACTTGTGTTCTCAGGTCACCCCTTTGGGATTCACTTGTTTGTTT	..((((((.(((.(((((((((.((((..(((((((((((((((.((((..(..........)..)))).))))))))))))))).)))).)))))))))))).)))))).....	115	-57.5	GGAGTGAAGCTGAGAACACAGG	0	13	1	5
	pau-miR398g	3p		21	ath-miR398a-3p	9	16	11	6	1.83645	-0.814472	-0.929696	0.0922803	0.00159121	0.275075	0.096324	0	comp66634_c0_seq5:1098:1212:-	ATAACAAGGGAAATTCCAGAGGAGTGAAGCTGAGAACACAGGTGGATTGAGGAAATTGGGTGCACCAATGCACTTGTGTTCTCAGGTCACCCCTTTGGGATTCACTTGTTTGTTT	..((((((.(((.(((((((((.((((..(((((((((((((((.((((..(..........)..)))).))))))))))))))).)))).)))))))))))).)))))).....	115	-57.5	GGAGTGAAGCTGAGAACACAGG	0	13	1	5
	pau-miR398h	3p		21	ath-miR398a-3p	9	16	11	6	1.83645	-0.814472	-0.929696	0.0922803	0.00159121	0.275075	0.096324	0	comp66634_c0_seq6:891:1005:-	ATAACAAGGGAAATTCCAGAGGAGTGAAGCTGAGAACACAGGTGGATTGAGGAAATTGGGTGCACCAATGCACTTGTGTTCTCAGGTCACCCCTTTGGGATTCACTTGTTTGTTT	..((((((.(((.(((((((((.((((..(((((((((((((((.((((..(..........)..)))).))))))))))))))).)))).)))))))))))).)))))).....	115	-57.5	GGAGTGAAGCTGAGAACACAGG	0	13	1	5
	pau-miR398i	3p	TGTGTTCTCAGGTCGCCCCTG	21	osa-miR398b	55280	22732	21335	39101	-0.27566	0.933981	-0.48063	0.177691	3.45506e-133	0	2.50975e-267	5.72124e-77	comp60405_c0_seq1:22:139:+	ATTGGTGAAGATGTCCAATGGGGGTGTCATGAGACCACACGAACATGTTAATTTTGCCCATTAATGCAAATAATTCGTGTGTTCTCAGGTCGCCCCTGTAGGACTTTTCCTCACTCAA	...(((((.((.((((.(((((((((.(.(((((.(((((((....((((..(((((........)))))))))))))))).))))).).))))))))).))))...)).)))))...	118	-49.4	GGGGTGTCATGAGACCACACGAA	11	3	2	3
MiR399	pau-miR399a	3p	TGCCAAAGGAGAATTGCCCTG	21	osa-miR399a	953	303	131	283	-0.646785	1.17123	-1.59888	-1.07443	2.07352e-12	1.62904e-15	7.68496e-29	1.9344e-31	comp65325_c0_seq1:1171:1281:-	GTGTGGGAAAAGAAATAACAGTGTGATTCTCCTTTGGCAGGGAGGACATGCACATGCATACTTCTTTCTTTGCCAAAGGAGAATTGCCCTGCCATTCATTCTCACAATGCT	.((((((((..(((....(((.((((((((((((((((((((((((.((((....))))...)).)))))))))))))))))))))).)))...))).)))))))).....	111	-50.6	GTGTGATTCTCCTTTGGCAGG	25	36	17	7
	pau-miR399b	3p		21	osa-miR399a	945	298	129	283	-0.658629	1.19343	-1.59707	-1.06227	2.07352e-12	1.62904e-15	7.68496e-29	1.9344e-31	comp65325_c0_seq2:1171:1286:-	GGAAGTGGAGAAGAATAACAGTGTAGTTCTCCTTTGGCAGAAAAATGTCATTGCATGTAAGATTGTAGTTATTTCTGCCAAAGGAGAATTGCCCTGCCATTCATTCTCACAATGCT	.....(((((((((((..(((.((((((((((((((((((((....((.((((((........)))))).)))))))))))))))))))))).)))..)))).))))).)).....	116	-49.4	GTGTAGTTCTCCTTTGGCAG	26	26	4	24
	pau-miR399c	3p		21	osa-miR399a	953	303	131	283	-0.646785	1.17123	-1.59888	-1.07443	2.07352e-12	1.62904e-15	7.68496e-29	1.9344e-31	comp65325_c0_seq3:310:419:-	GTGTGGGAAAAGAAATAACAGTGTGATTCTCCTTTGGCAGGGAGGACATGCACATGCATACTTTTTCTTTGCCAAAGGAGAATTGCCCTGCCATTCTGCATCTCCACTCA	(.((((((..((((....(((.((((((((((((((((((((((((.((((....))))...)))))))))))))))))))))))).)))...))))...)).)))).).	110	-50.7	GTGTGATTCTCCTTTGGCAGG	25	36	17	7
	pau-miR399d	3p		21	osa-miR399a	945	298	129	283	-0.658629	1.19343	-1.59707	-1.06227	2.07352e-12	1.62904e-15	7.68496e-29	1.9344e-31	comp65325_c0_seq5:415:530:-	GGAAGTGGAGAAGAATAACAGTGTAGTTCTCCTTTGGCAGAAAAATGTCATTGCATGTAAGATTGTAGTTATTTCTGCCAAAGGAGAATTGCCCTGCCATTCTGCATCTCCACTCA	...(((((((((((((..(((.((((((((((((((((((((....((.((((((........)))))).)))))))))))))))))))))).)))..)))))...))))))))..	116	-56.1	GTGTAGTTCTCCTTTGGCAG	26	26	4	24
	pau-miR399e	3p	CGCCAAAGGAGAGTTGCCCTG	21	vvi-miR399i	359	273	50	86	0.61129	0.842406	-2.83803	-1.38433	1.7763e-07	0.000854769	5.59945e-53	3.45188e-18	comp70862_c1_seq1:1662:1804:+	CAGTAAGCAAACCACTCATAGGGCTACTCTTATTTGGCATGCAATGCTGCTTGGTACAATGCAGATGGTGGTAAATTTCTCACACTTCTGATTCCCATAACACGCCAAAGGAGAGTTGCCCTGTGAATGATTGAGCTTAACAT	...(((((.((.((.(((((((((.((((((.((((((..(((....))).(((...(((.((((.(((((........)))).).))))))).)))......)))))).)))))).))))))))).)).))..)))))....	143	-47.4	GGGCTACTCTTATTTGGCATG	11	40	9	10
	pau-miR399f	3p		21	vvi-miR399i	359	273	50	86	0.61129	0.842406	-2.83803	-1.38433	1.7763e-07	0.000854769	5.59945e-53	3.45188e-18	comp70862_c1_seq3:1563:1705:+	CAGTAAGCAAACCACTCATAGGGCTACTCTTATTTGGCATGCAATGCTGCTTGGTACAATGCAGATGGTGGTAAATTTCTCACACTTCTGATTCCCATAACACGCCAAAGGAGAGTTGCCCTGTGAATGATTGAGCTTAACAT	...(((((.((.((.(((((((((.((((((.((((((..(((....))).(((...(((.((((.(((((........)))).).))))))).)))......)))))).)))))).))))))))).)).))..)))))....	143	-47.4	GGGCTACTCTTATTTGGCATG	11	40	9	10
	pau-miR399g	3p		21	vvi-miR399i	359	273	50	86	0.61129	0.842406	-2.83803	-1.38433	1.7763e-07	0.000854769	5.59945e-53	3.45188e-18	comp70862_c1_seq5:1503:1645:+	CAGTAAGCAAACCACTCATAGGGCTACTCTTATTTGGCATGCAATGCTGCTTGGTACAATGCAGATGGTGGTAAATTTCTCACACTTCTGATTCCCATAACACGCCAAAGGAGAGTTGCCCTGTGAATGATTGAGCTTAACAT	...(((((.((.((.(((((((((.((((((.((((((..(((....))).(((...(((.((((.(((((........)))).).))))))).)))......)))))).)))))).))))))))).)).))..)))))....	143	-47.4	GGGCTACTCTTATTTGGCATG	11	40	9	10
	pau-miR399h	3p		21	vvi-miR399i	359	273	50	86	0.61129	0.842406	-2.83803	-1.38433	1.7763e-07	0.000854769	5.59945e-53	3.45188e-18	comp70862_c1_seq7:1404:1546:+	CAGTAAGCAAACCACTCATAGGGCTACTCTTATTTGGCATGCAATGCTGCTTGGTACAATGCAGATGGTGGTAAATTTCTCACACTTCTGATTCCCATAACACGCCAAAGGAGAGTTGCCCTGTGAATGATTGAGCTTAACAT	...(((((.((.((.(((((((((.((((((.((((((..(((....))).(((...(((.((((.(((((........)))).).))))))).)))......)))))).)))))).))))))))).)).))..)))))....	143	-47.4	GGGCTACTCTTATTTGGCATG	11	40	9	10
	pau-miR399i	3p		21	ath-miR399f	49	23	9	6	-0.0847747	-0.524965	-1.74276	-2.3525	0.860665	0.506868	0.00119291	7.29078e-06	comp1793258_c0_seq1:8:149:+	GAATGCATTACAGGGCAATCACTCCTGTGGCAGAAGCTAAATTACTGCAAGCAATTAGGCTAATTAATTAATTAGCTGATCATTGCAACAGTACTAGAAACTTGAGCTCACTGCCAAAGGAGATTTGCCCGGCAATGCAGCT	...((((((.(.((((((...(((((.((((((.((((....(((((...(((((..((((((((....))))))))....)))))..)))))...........))))..)))))).)))))..)))))).).))))))...	142	-53.1	GGGCAATCACTCCTGTGGCAGA	1	0	0	0
MiR403	pau-miR403a	3p	GTAGATTCACGCACAAACTCG	21	ath-miR403-3p	752	350	217	394	-0.0970046	0.920498	-1.07879	-0.255294	0.303777	1.19638e-14	1.25121e-18	0.00424827	comp60636_c0_seq3:10:183:+	GAGATATATTTCGTGTTTGTGTGTGTATCTATCATCCATTTAGCACATACTCCTATCTATGTGTATACAGATAATGGGGGGGATTTTGATCCGTCAATTAGTTGACAAAATTTCCCCCCTATTTGGTATTTGGTAATTGAGTGGTAGATTCACGCACAAACTCGTAATTTGTCT	.(((((.(((.((.(((((((((((.(((((((((.((.(((.((.(((((......(((.((....)).)))((((((((((..((.....(((((....)))))..))..))))))))))..))))).)).))).)).))))))))).))))))))))).)).))).)))))	174	-66.3	-
	pau-miR403b	3p	TTAGATTCACGCACAAACTCG	21	ath-miR403	6404	5035	1668	3725	0.659392	1.21912	-1.983	-0.10449	9.11674e-127	4.18155e-196	0	0.000427686	comp60636_c0_seq1:210:358:+	GAGCCATATTTCAGGTTTGTGCGGGAATCTAACGTCCTTAGCACGTACCGATAATGGGGGATTCTGATTTTAATAGTCAATTTAATTGACAAATTTTCTCCCTTTTGGTAATTCAATGTTAGATTCACGCACAAACTCGTAATATGTCT	.((.((((((.(.((((((((((.(((((((((((..........((((((....((((((....(((((.....((((((...))))))))))).))))))..)))))).....))))))))))).)))))))))).).)))))).))	149	-49.4	GGTTTGTGCGGGAATCTAACG	4	2	0	1
MiR408	pau-miR408a	3p	ATGCACTGCCTCTTCCCTGGC	21	ath-miR408	12912	7282	5280	9018	0.180067	0.832267	-0.852925	0.15941	2.493e-17	3.96545e-252	1.2151e-238	1.01417e-15	comp72883_c0_seq1:1897:2020:-	GAGAGAACGAGGGGGGGAGACGGGGACGAGGCAGAGCATGGGATGGACCTTTCAACACCATAATTGGTCTTGTTGCCCTTTCCATGCACTGCCTCTTCCCTGGCTCTCCGTTCTCTCTCTCTCT	((((((..(((((((((((.((((((.(((((((.((((((((.((.(....(((.((((....)))).)))..).)).)))))))).))))))).)))))).)))))).)))))..)))))).	124	-70.1	CGGGGACGAGGCAGAGCATGG	234	248	169	252
	pau-miR408b	3p		21	ath-miR408	12912	7282	5280	9018	0.180067	0.832267	-0.852925	0.15941	2.493e-17	3.96545e-252	1.2151e-238	1.01417e-15	comp72883_c0_seq2:1897:2020:-	GAGAGAACGAGGGGGGGAGACGGGGACGAGGCAGAGCATGGGATGGACCTTTCAACACCATAATTGGTCTTGTTGCCCTTTCCATGCACTGCCTCTTCCCTGGCTCTCCGTTCTCTCTCTCTCT	((((((..(((((((((((.((((((.(((((((.((((((((.((.(....(((.((((....)))).)))..).)).)))))))).))))))).)))))).)))))).)))))..)))))).	124	-70.1	CGGGGACGAGGCAGAGCATGG	234	248	169	252
MiR4414	pau-miR4414a	3p	ATCCAACGATGCGGGAGCTGT	21	mtr-miR4414a-3p	18	92	318	9	3.36001	-5.08296	1.40019	-0.322757	1.17874e-27	2.39745e-79	1.10313e-18	0.630033	comp67109_c0_seq1:624:717:-	GAAAATTCAGCTGCTGACTCGTTGGTTCATGAACTCATCGAATTCTTTACGTTGTGATGGGTTTTTGATCCAACGATGCGGGAGCTGTGTTCAG	...(((.(((((.(((..(((((((.(((.(((((((((((((.......))).)))))))))).))).)))))))..))).))))).)))...	94	-39.9	AGCTGCTGACTCGTTGGTTCA	10	39	164	18
	pau-miR4414b	3p		21	mtr-miR4414a-3p	18	92	318	9	3.36001	-5.08296	1.40019	-0.322757	1.17874e-27	2.39745e-79	1.10313e-18	0.630033	comp67109_c0_seq2:536:629:-	GAAAATTCAGCTGCTGACTCGTTGGTTCATGAACTCATCGAATTCTTTACGTTGTGATGGGTTTTTGATCCAACGATGCGGGAGCTGTGTTCAG	...(((.(((((.(((..(((((((.(((.(((((((((((((.......))).)))))))))).))).)))))))..))).))))).)))...	94	-39.9	AGCTGCTGACTCGTTGGTTCA	10	39	164	18
MiR477	pau-miR477	5p	CTCTCCCTCAAGGGCTTCTG	20	nta-miR477a	0	120	161	50	11.0489	-1.62706	0.0348985	9.45673	2.59707e-58	5.51404e-14	0.849681	1.39708e-21	comp68625_c0_seq1:959:1232:-	TTGATTGTTACTCTCCCTCAAGGGCTTCTGGCCTGCTGCATACTCAGTATCATCGATCACAATGATGGTACGTAGAAATGTTATACTTGAAACATGGTGCGTGTGCGCCAGGAGACCTTGGGGGAGAACTAACAAACCATGCCTTTGCTCACCAGAATTTACTCCAATATTTTTCACCTTGGAAGCTTTTGTTCTCTCTTCCTTAAGGGCTTCTGGTACAGCATATTTAGATTGTGCAAAAGCCCTAAGCCCTTGGGGGGGAGGGAACAAAATC	....((((((.((((((((((((.((((((((.....((((((.(((((((((((.......)))))))))......(((((........)))))..)).)))))))))))))).))))))))))))..))))))...........................(((((...........)))))...((((((((((((((((((((((((((..(((...(((((.......)))))....)))..))))))))))))))))))))))))))..	274	-109.1	-
MiR482	pau-miR482a	3p	TTTCCAACTCCACCCATTCCTA	23	sly-miR482a	17997	8739	2311	5949	-0.0358431	1.42413	-2.30808	-0.919795	0.0567428	0	0	0	comp77231_c2_seq5:841:962:-	GATTTTGGCCGAAGTCTGTTGGGATTGGTGGATTGGAAATCAATTCACCATTAAGAAAAGGAAAAGGAGAAAGAAATAGATTTCCAACTCCACCCATTCCTATGGGTTTTGGGAATTTCCCC	........(((((((((((.(((((.(((((((((((((((.((((.((................)).)).....)).))))))))).)))))).))))).)))))))))))..........	122	-36.1	GGGATTGGTGGATTGGAAATC	4	8	5	8
	pau-miR482b	3p		23	sly-miR482a	17997	8739	2311	5949	-0.0358431	1.42413	-2.30808	-0.919795	0.0567428	0	0	0	comp77231_c2_seq6:789:910:-	GATTTTGGCCGAAGTCTGTTGGGATTGGTGGATTGGAAATCAATTCACCATTAAGAAAAGGAAAAGGAGAAAGAAATAGATTTCCAACTCCACCCATTCCTATGGGTTTTGGGAATTTCCCC	........(((((((((((.(((((.(((((((((((((((.((((.((................)).)).....)).))))))))).)))))).))))).)))))))))))..........	122	-36.1	GGGATTGGTGGATTGGAAATC	4	8	5	8
	pau-miR482c	3p		23	sly-miR482a	17993	8738	2311	5948	-0.0356876	1.42388	-2.30791	-0.919716	0.0567428	0	0	0	comp77231_c2_seq7:148:260:-	GCCGAAATCTGTTGGGATGGGTGGATTGGGAATCGAATTCGCCGTTGATTGAGCAGTAATCTCTCAATGTTTGTGGGTCGATTTCCAACTCCACCCATTCCTATGGGTTTCGG	.(((((((((((.(((((((((((((((((((((((.(((((.....((((((.((....))))))))....)))))))))))))))).)))))))))))).)))))))))))	113	-62.4	GGGATGGGTGGATTGGGAATC	0	1	1	0
	pau-miR482d	3p		23	sly-miR482a	17997	8739	2311	5949	-0.0358431	1.42413	-2.30808	-0.919795	0.0567428	0	0	0	comp77231_c2_seq8:97:218:-	GATTTTGGCCGAAGTCTGTTGGGATTGGTGGATTGGAAATCAATTCACCATTAAGAAAAGGAAAAGGAGAAAGAAATAGATTTCCAACTCCACCCATTCCTATGGGTTTTGGGAATTTCCCC	........(((((((((((.(((((.(((((((((((((((.((((.((................)).)).....)).))))))))).)))))).))))).)))))))))))..........	122	-36.1	GGGATTGGTGGATTGGAAATC	4	8	5	8
	pau-miR482e	3p	TTGCCAATACCTCCCATACC	20	stu-miR482e	26	16	15	27	0.305933	0.907994	-0.482237	0.731691	0.469399	0.0482936	0.34505	0.0626862	comp57732_c0_seq1:1038:1139:-	AAAAGTTAGAGGATTGGGAGGATTGGCAAGACAAACGAGAAGGAAATTTTCTTTTCTTTTCTTTTCTTTCCCTTGCCAATACCTCCCATACCGTTGGCCTTT	....(((((.((..((((((((((((((((..(((.((((((((((..........)))))))))))))..))))))))).)))))))..)).)))))....	102	-43	-
	pau-miR482f	3p		20	stu-miR482e	26	16	15	27	0.305933	0.907994	-0.482237	0.731691	0.469399	0.0482936	0.34505	0.0626862	comp57732_c0_seq2:330:431:-	AAAAGTTAGAGGATTGGGAGGATTGGCAAGACAAACGAGAAGGAAATTTTCTTTTCTTTTCTTTTCTTTCCCTTGCCAATACCTCCCATACCGCTGGCCTTT	....(((((.((..((((((((((((((((..(((.((((((((((..........)))))))))))))..))))))))).)))))))..)).)))))....	102	-44.4	-
	pau-miR482g	3p	TTTCCAATTCCACCCATCCCAA	22	sly-miR482a	13186	8680	3100	4769	0.403133	0.681416	-1.87455	-0.790006	5.88563e-89	2.13658e-95	0	1.74482e-248	comp70503_c0_seq1:275:399:-	GTTCGGCCCGAGATCTGCTGGGATTGGTGGGTTGGAAATCATATGAAGATTTTGAAATGTTGAAATTTCGGAATCTGTTTTGGTTTCCAATTCCACCCATCCCAATGGGTTTCGGGAATTCTCCC	......(((((((((((.((((((.((((((((((((((((.....((((((((((((......))))))))))))....)))))))))).)))))).)))))).))))))))))).........	125	-62.3	GGATTGGTGGGTTGGAAATC	5	4	1	4
MiR530	pau-miR530	5p	TGCATTTGCACCTGCACCTCG	21	csi-miR530a	76	88	17	41	1.21788	1.33009	-2.7611	-0.213133	7.27553e-08	0.000887689	1.30262e-17	0.462659	comp2186659_c0_seq1:123:256:-	TTATTTTTTCTGCATTTGCACCTGCACCTCGCCAGCTCTGTGTTTATCATTTTCATCATGCATCCTCATCCTTTAATGGCTGCTGCGTAGACACGAGATCAAGAGAGGTGCAGGTGCTGGTGCAGACGAAATAT	.((((((.((((((((.(((((((((((((.....(((.((((((((((..........(((.((............)).))))).))))))))))).......))))))))))))).)))))))).)))))).	134	-56.7	-
MiR7972	pau-miR7972a	3p	TTGTCAGGCTTGTCATTCTCC	21	rgl-miR7972	1175	883	252	454	0.594198	0.909266	-2.19812	-0.694654	6.50924e-20	2.42739e-16	3.13252e-124	2.60767e-19	comp78665_c0_seq10:1:167:+	GAGAATTTCAAGCTTAACAAATACGTCTTTGATGGCGTCCGTCCGAAACCAACCTTTCTTTTCGCACAAAGACTACACAATAGACTAGTAAAATAGTCAACAGTGATCTTTCCTATTTTTAGGAGGTGAGTCTTATTTGTCAGGCTTGTCATTCTCCTTTGACGGCG	((((((..(((((((.(((((((((((......)))))..((.(((((...........))))).)).((((((.(((....(((((......)))))...........((((((....))))))))))))))))))))).)))))))..))))))...........	167	-45.3	-
	pau-miR7972b	3p		21	rgl-miR7972	1175	883	252	454	0.594198	0.909266	-2.19812	-0.694654	6.50924e-20	2.42739e-16	3.13252e-124	2.60767e-19	comp78665_c0_seq1:1:167:+	GAGAATTTCAAGCTTAACAAATACGTCTTTGATGGCGTCCGTCCGAAACCAACCTTTCTTTTCGCACAAAGACTACACAATAGACTAGTAAAATAGTCAACAGTGATCTTTCCTATTTTTAGGAGGTGAGTCTTATTTGTCAGGCTTGTCATTCTCCTTTGACGGCG	((((((..(((((((.(((((((((((......)))))..((.(((((...........))))).)).((((((.(((....(((((......)))))...........((((((....))))))))))))))))))))).)))))))..))))))...........	167	-45.3	-
	pau-miR7972c	3p		21	rgl-miR7972	1175	883	252	454	0.594198	0.909266	-2.19812	-0.694654	6.50924e-20	2.42739e-16	3.13252e-124	2.60767e-19	comp78665_c0_seq5:1:167:+	GAGAATTTCAAGCTTAACAAATACGTCTTTGATGGCGTCCGTCCGAAACCAACCTTTCTTTTCGCACAAAGACTACACAATAGACTAGTAAAATAGTCAACAGTGATCTTTCCTATTTTTAGGAGGTGAGTCTTATTTGTCAGGCTTGTCATTCTCCTTTGACGGCG	((((((..(((((((.(((((((((((......)))))..((.(((((...........))))).)).((((((.(((....(((((......)))))...........((((((....))))))))))))))))))))).)))))))..))))))...........	167	-45.3	-
	pau-miR7972d	3p		21	rgl-miR7972	1175	883	252	454	0.594198	0.909266	-2.19812	-0.694654	6.50924e-20	2.42739e-16	3.13252e-124	2.60767e-19	comp78665_c0_seq6:1:167:+	GAGAATTTCAAGCTTAACAAATACGTCTTTGATGGCGTCCGTCCGAAACCAACCTTTCTTTTCGCACAAAGACTACACAATAGACTAGTAAAATAGTCAACAGTGATCTTTCCTATTTTTAGGAGGTGAGTCTTATTTGTCAGGCTTGTCATTCTCCTTTGACGGCG	((((((..(((((((.(((((((((((......)))))..((.(((((...........))))).)).((((((.(((....(((((......)))))...........((((((....))))))))))))))))))))).)))))))..))))))...........	167	-45.3	-
	pau-miR7972e	3p		21	rgl-miR7972	1175	883	252	454	0.594198	0.909266	-2.19812	-0.694654	6.50924e-20	2.42739e-16	3.13252e-124	2.60767e-19	comp78665_c0_seq8:1:167:+	GAGAATTTCAAGCTTAACAAATACGTCTTTGATGGCGTCCGTCCGAAACCAACCTTTCTTTTCGCACAAAGACTACACAATAGACTAGTAAAATAGTCAACAGTGATCTTTCCTATTTTTAGGAGGTGAGTCTTATTTGTCAGGCTTGTCATTCTCCTTTGACGGCG	((((((..(((((((.(((((((((((......)))))..((.(((((...........))))).)).((((((.(((....(((((......)))))...........((((((....))))))))))))))))))))).)))))))..))))))...........	167	-45.3	-
