# Supplementary material for: Plant–Pathogen Interaction-Related MicroRNAs and Their Targets Provide Indicators of Phytoplasma Infection in Paulownia tomentosa × Paulownia fortunei
Source: PLoS One. 2015 Oct 20;10(10):e0140590. doi: 10.1371/journal.pone.0140590 (PMC4617444; doi:10.1371/journal.pone.0140590)
Supplement: S4 Table — (XLSX) [file pone.0140590.s006.xlsx]

## Sheet: Sheet1
	Name				PTF	PTFI	PTFI15	PTFI30	miRNA*	miRNA*	miRNA*	miRNA*
			location	mfe	miRNA	miRNA	miRNA	miRNA	PTF	PTFI	PTFI15	PTFI30	seq	struct	seq(5p)	seq(3p)		5P/3P
	novel_mir_3738	GGTAGTTCGATCGTGGAATT	comp76318_c1_seq1:374:681:+	-81.4	24822	10757	0	11333	29	4	0	17	AGATCGGGATCGGGCCCACGACGAACTACTGTAGGGAGTTTATTAAAACCATTGAATTCGGAATATGGTAAAGTAGCTCCCGGGTGGGGAACGACTCCTTTGATGGGTGTCGCAATGGCTCTATTTGCGGTATTTTTATCTATTATTTTGGAGATTTATAATTCTTCCGTTTTATTGGATGGAATTTCAATGAATTAAATCTATAAGAACCACAAAGTCCTAGCTTTTAAATAAAAAATCAATCAGTTAGAACTCGGATTTCTGGCCTATTTTATTTTGGTAGTTCGATCGTGGAATTTATTTCTTTC	.((..(((((.((..(((((((((((((((((((((((((((..........)))))))(((((((.(((((..(((((((.....)))).((((.(((.....))).)))).....)))...))))).))))))).........(((((.(((((((..((((((((((((....)))))))).......))))))))))).))))).(((..((((((.((.((((((................)))))))).)))))).))))))))........))))))))).))))))..)).)))))..))	GCCCACGACGAACTACTGT	GGTAGTTCGATCGTGGAATT		3
			comp76318_c1_seq3:374:681:+	-81.4	24822	10757	0	11333	29	4	0	17	AGATCGGGATCGGGCCCACGACGAACTACTGTAGGGAGTTTATTAAAACCATTGAATTCGGAATATGGTAAAGTAGCTCCCGGGTGGGGAACGACTCCTTTGATGGGTGTCGCAATGGCTCTATTTGCGGTATTTTTATCTATTATTTTGGAGATTTATAATTCTTCCGTTTTATTGGATGGAATTTCAATGAATTAAATCTATAAGAACCACAAAGTCCTAGCTTTTAAATAAAAAATCAATCAGTTAGAACTCGGATTTCTGGCCTATTTTATTTTGGTAGTTCGATCGTGGAATTTATTTCTTTC	.((..(((((.((..(((((((((((((((((((((((((((..........)))))))(((((((.(((((..(((((((.....)))).((((.(((.....))).)))).....)))...))))).))))))).........(((((.(((((((..((((((((((((....)))))))).......))))))))))).))))).(((..((((((.((.((((((................)))))))).)))))).))))))))........))))))))).))))))..)).)))))..))	GCCCACGACGAACTACTGT	GGTAGTTCGATCGTGGAATT		3
	novel_mir_832	TAAGTAATGCAAATCAACGACC	comp64407_c0_seq1:54:189:+	-54.5	18190	6056	2565	13985	593	135	93	278	CATATGTAGTTATGCAGAGATAAGTAATGCAAATCAACGACCCAGAAAAATCAAGTTTGACTCCAACTACTGGAAACTTGTAGGTCATTTTGGGCTGTTGATTTGCATTACTTTGCCTTGCATCATTGCAGACGCT	....((((((.((((((.(..((((((((((((((((((.(((((((....((((((....((((.....)))))))))).......))))))).))))))))))))))))))..).)))))).))))))......	TAAGTAATGCAAATCAACGACC	CTGTTGATTTGCATTACTTTGC		5
			comp64407_c0_seq2:54:189:+	-54.5	18190	6056	2565	13985	593	135	93	278	CATATGTAGTTATGCAGAGATAAGTAATGCAAATCAACGACCCAGAAAAATCAAGTTTGACTCCAACTACTGGAAACTTGTAGGTCATTTTGGGCTGTTGATTTGCATTACTTTGCCTTGCATCATTGCAGACGCT	....((((((.((((((.(..((((((((((((((((((.(((((((....((((((....((((.....)))))))))).......))))))).))))))))))))))))))..).)))))).))))))......	TAAGTAATGCAAATCAACGACC	CTGTTGATTTGCATTACTTTGC		5
	novel_mir_4390	GGAATGTTGTCTGGCTCGAGG	comp78081_c0_seq1:2681:2845:-	-55.8	2803	2076	1345	1780	0	0	0	0	TTCTCTGAAAGGCTTCGGACCAGGCTTCATTCCCCTCAAAACATATATCCAAGAAGTATAATATTATTCTTGCCTCCATCATTCTTGCAAGAATCTGTTTTTTGTTTTTCTTATTGTGAGTGTTTGGGTTGAGAGGAATGTTGTCTGGCTCGAGGTCATGGAGGT	.((((((...((((((((.((((((..((((((.(((((..((.((((.(((((((.((((....((((((((.............)))))))).......)))).))))).....)).)))).))..))))).))))))..)))))).)))))))).)))))).	-	GGAATGTTGTCTGGCTCGAGG		3
			comp78081_c0_seq2:2671:2835:-	-55.8	2803	2076	1345	1780	0	0	0	0	TTCTCTGAAAGGCTTCGGACCAGGCTTCATTCCCCTCAAAACATATATCCAAGAAGTATAATATTATTCTTGCCTCCATCATTCTTGCAAGAATCTGTTTTTTGTTTTTCTTATTGTGAGTGTTTGGGTTGAGAGGAATGTTGTCTGGCTCGAGGTCATGGAGGT	.((((((...((((((((.((((((..((((((.(((((..((.((((.(((((((.((((....((((((((.............)))))))).......)))).))))).....)).)))).))..))))).))))))..)))))).)))))))).)))))).	-	GGAATGTTGTCTGGCTCGAGG		3
			comp78081_c0_seq3:2601:2725:-	-47.9	3603	2938	1555	2167	0	0	0	0	AATTTTGAGGGGAATGTTGTCTGGCTCGAGGACTTTTGCTTGATCTAGTTTCATTCTACATCCTTCAAGAATATATAGATCTATTTGCTAGTGTCGTCGGACCAGGCTTCATTCCCCCCAACCAT	....(((.((((((((..((((((.((((.(((....((..((((((.....(((((..........)))))...)))))).....))....))).)))).))))))..)))))))).)))....	GGAATGTTGTCTGGCTCGAGG	-		5
			comp78081_c0_seq4:2591:2715:-	-47.9	3603	2938	1555	2167	0	0	0	0	AATTTTGAGGGGAATGTTGTCTGGCTCGAGGACTTTTGCTTGATCTAGTTTCATTCTACATCCTTCAAGAATATATAGATCTATTTGCTAGTGTCGTCGGACCAGGCTTCATTCCCCCCAACCAT	....(((.((((((((..((((((.((((.(((....((..((((((.....(((((..........)))))...)))))).....))....))).)))).))))))..)))))))).)))....	GGAATGTTGTCTGGCTCGAGG	-		5
			comp78081_c0_seq5:1945:2109:-	-55.8	2803	2076	1345	1780	0	0	0	0	TTCTCTGAAAGGCTTCGGACCAGGCTTCATTCCCCTCAAAACATATATCCAAGAAGTATAATATTATTCTTGCCTCCATCATTCTTGCAAGAATCTGTTTTTTGTTTTTCTTATTGTGAGTGTTTGGGTTGAGAGGAATGTTGTCTGGCTCGAGGTCATGGAGGT	.((((((...((((((((.((((((..((((((.(((((..((.((((.(((((((.((((....((((((((.............)))))))).......)))).))))).....)).)))).))..))))).))))))..)))))).)))))))).)))))).	-	GGAATGTTGTCTGGCTCGAGG		3
			comp78081_c0_seq6:1865:1989:-	-47.9	3603	2938	1555	2167	0	0	0	0	AATTTTGAGGGGAATGTTGTCTGGCTCGAGGACTTTTGCTTGATCTAGTTTCATTCTACATCCTTCAAGAATATATAGATCTATTTGCTAGTGTCGTCGGACCAGGCTTCATTCCCCCCAACCAT	....(((.((((((((..((((((.((((.(((....((..((((((.....(((((..........)))))...)))))).....))....))).)))).))))))..)))))))).)))....	GGAATGTTGTCTGGCTCGAGG	-		5
	novel_mir_2654	CCGGCGTCGTCATTGCACCAC	comp72245_c0_seq1:40:145:+	-57.8	2480	1143	654	1550	1477	730	556	1095	CTAGCAACATGGTTGTTTGTGGTGCAATGGGAGACGCCGAGATGGTACCATTTCTGCAGTCCAACCCGGCGTCGTCATTGCACCACTGACAACCATATGTTGCCTC	...((((((((((((((.((((((((((((..(((((((.(.(((.((..........))))).).))))))).)))))))))))).))))))))..))))))...	GGTGCAATGGGAGACGCCGAGA	CCGGCGTCGTCATTGCACCAC		3
	novel_mir_1660	TCCAAAGTCACCAACACACTG	comp65978_c1_seq3:75:275:+	-68.5	927	1681	1295	2640	61	12	53	77	ACTATTATTGCAGCGTGTTGATGGCTTTGATGCCATGGTTCAACGGCGGAGCTACCACTACAGGTGGTATCAAAATCCCACCTTTAATTAATTTCCGACAAATGGACTTGATCAAATTCAGTCGATTTTGACACCATCAATGGTGACAGCGCTGCAGTCTGTCGTGAGGCTCCAAAGTCACCAACACACTGTCATAATCGC	...(((((.((((.((((((.((((((((..(((.((...((((.((((.(((..(((((..((((((.((((((((...........................((((.((......)))))))))))))).))))))..)))))..))).)))).)).))...)).)))..)))))))).)))))).)))).)))))...	GCGTGTTGATGGCTTTGATGC	TCCAAAGTCACCAACACACTG		3
	novel_mir_1315	GTGTAGTTCTCCTTTGGCAGA	comp65325_c0_seq2:1183:1276:-	-42.2	793	645	349	828	0	0	0	0	AAGAATAACAGTGTAGTTCTCCTTTGGCAGAAAAATGTCATTGCATGTAAGATTGTAGTTATTTCTGCCAAAGGAGAATTGCCCTGCCATTCAT	..((((..(((.((((((((((((((((((((....((.((((((........)))))).)))))))))))))))))))))).)))..))))..	GTGTAGTTCTCCTTTGGCAGA	-		5
			comp65325_c0_seq5:427:520:-	-43.5	793	645	349	828	0	0	0	0	AAGAATAACAGTGTAGTTCTCCTTTGGCAGAAAAATGTCATTGCATGTAAGATTGTAGTTATTTCTGCCAAAGGAGAATTGCCCTGCCATTCTG	.(((((..(((.((((((((((((((((((((....((.((((((........)))))).)))))))))))))))))))))).)))..))))).	GTGTAGTTCTCCTTTGGCAGA	-		5
			comp65325_c0_seq6:322:415:-	-43.5	793	645	349	828	0	0	0	0	AAGAATAACAGTGTAGTTCTCCTTTGGCAGAAAAATGTCATTGCATGTAAGATTGTAGTTATTTCTGCCAAAGGAGAATTGCCCTGCCATTCTG	.(((((..(((.((((((((((((((((((((....((.((((((........)))))).)))))))))))))))))))))).)))..))))).	GTGTAGTTCTCCTTTGGCAGA	-		5
	novel_mir_434	GGGATGTTGGCTGGCTCGACG	comp57464_c0_seq1:347:459:-	-48.9	504	556	465	391	0	0	0	0	GGTTTTGTGGGGGATGTTGGCTGGCTCGACGCAACCACAGTTTCTTGCTGTTATGATGTTGACAGTTGAAAAATGTGAAGGCATCGGACCAGGCTTCATTCCTCTCAAACCCT	((.((((.((((((((..(.((((.((((.((...((((.((((..(((((((......))))))).))))..))))...)).)))).)))).)..)))))))).)))).)).	GGGATGTTGGCTGGCTCGACG	-		5
	novel_mir_1797	AATGGAGGCTGTTCCTAGATC	comp67200_c1_seq1:355:460:+	-49.2	389	298	234	329	0	0	0	0	GGGCGTTTGGAATGGAGGCTGTTCCTAGATCCTTTTCTTCCATGCATGTACTGATTAGTTCACCATGGAATCATGATCTCGGACCAGGCTTCATTCCTCACGCCTT	((((((..(((((((((.(((.(((.(((((......(((((((..((.(((....))).)).)))))))....))))).))).))).)))))))))..)))))).	AATGGAGGCTGTTCCTAGATC	-		5
			comp67200_c1_seq2:355:460:+	-49.2	389	298	234	329	0	0	0	0	GGGCGTTTGGAATGGAGGCTGTTCCTAGATCCTTTTCTTCCATGCATGTACTGATTAGTTCACCATGGAATCATGATCTCGGACCAGGCTTCATTCCTCACGCCTT	((((((..(((((((((.(((.(((.(((((......(((((((..((.(((....))).)).)))))))....))))).))).))).)))))))))..)))))).	AATGGAGGCTGTTCCTAGATC	-		5
	novel_mir_2210	AGCTGCTGATTTATGGATCCC	comp69971_c0_seq1:1051:1175:-	-49.2	343	292	213	193	84	97	67	59	GGATCTTACTGGGAAGAATAAGCTGCTGATTTATGGATCCCTCAGCCCTATCCATAGTTAGATGATAATTGGATGGGTTTGTGGCTTGCATATGTCAGGAGCTTGAATTACCCATGTTGGAGCCT	((.(((.((((((.....((((((.(((((.((((.(..((.(((.((((((((..((((.....)))))))))))).))).))..).)))).))))).)))))).....)))).)).))).)).	AGCTGCTGATTTATGGATCCC	CTTGCATATGTCAGGAGCTTG		5
			comp69971_c0_seq2:1042:1166:-	-49.2	343	292	213	193	84	97	67	59	GGATCTTACTGGGAAGAATAAGCTGCTGATTTATGGATCCCTCAGCCCTATCCATAGTTAGATGATAATTGGATGGGTTTGTGGCTTGCATATGTCAGGAGCTTGAATTACCCATGTTGGAGCCT	((.(((.((((((.....((((((.(((((.((((.(..((.(((.((((((((..((((.....)))))))))))).))).))..).)))).))))).)))))).....)))).)).))).)).	AGCTGCTGATTTATGGATCCC	CTTGCATATGTCAGGAGCTTG		5
合2为1，取蓝色	novel_mir_352	TTTCGCTCTCGTATTCACATG	comp53975_c0_seq1:446:720:-	-87.9	311	0	10	0	69	0	1	0	TTAGGTCTTGTATGTGTATACGACGTATGGGAAGTGCAGCCAAGGATGACTTGCCGGCAAGCATTTCCTGCAAATATAGTGTTATCTATAACCAAATGAATGGAAAGTAAATAAATTTGGCAAAAATAAAAAATAAAAAAAATTATGCCAACAGTTTGATGATTTTGTATAGAGGCAAGATTTATTTAGATTTTTTTTTCTCTAACTTTTTTTGGGGAGAATCGGCAAGTCATTTTTGGTTACATTTCGCTCTCGTATTCACATGTTAGATCTAT	.(((((((..((((((.((((((.(...(.((((((.((((((((((((((((((((...(((.....)))...(((((......))))).(((......))).............((((((.......................)))))).(((((((.((((((((......))))))))...)))))))...((((((((((......)))))))))))))))))))))))))))))).)))))).).))))))).))))))..))))))).	TGTGTATACGACGTATGGGAAGTG	TTTCGCTCTCGTATTCACATG		3
	novel_mir_4934	GGCAAGTCATTTTTGGTTAC	comp53975_c0_seq1:468:695:-	-67.3	4	4	0	6	0	0	0	0	TATGGGAAGTGCAGCCAAGGATGACTTGCCGGCAAGCATTTCCTGCAAATATAGTGTTATCTATAACCAAATGAATGGAAAGTAAATAAATTTGGCAAAAATAAAAAATAAAAAAAATTATGCCAACAGTTTGATGATTTTGTATAGAGGCAAGATTTATTTAGATTTTTTTTTCTCTAACTTTTTTTGGGGAGAATCGGCAAGTCATTTTTGGTTACATTTCGCTCT	...(.((((((.((((((((((((((((((((...(((.....)))...(((((......))))).(((......))).............((((((.......................)))))).(((((((.((((((((......))))))))...)))))))...((((((((((......)))))))))))))))))))))))))))))).)))))).)...	-	GGCAAGTCATTTTTGGTTAC		3
合并为1取蓝色	novel_mir_2307	GTTTCCAATTCCACCCATCCCA	comp70503_c0_seq1:286:392:-	-54.6	289	0	0	0	24	0	0	0	CCGAGATCTGCTGGGATTGGTGGGTTGGAAATCATATGAAGATTTTGAAATGTTGAAATTTCGGAATCTGTTTTGGTTTCCAATTCCACCCATCCCAATGGGTTTCG	.(((((((((.((((((.((((((((((((((((.....((((((((((((......))))))))))))....)))))))))).)))))).)))))).)))))))))	GGATTGGTGGGTTGGAAATCA	GTTTCCAATTCCACCCATCCCA		3
	novel_mir_12804	TTTCCAATTCCACCCATCCCAA	comp70503_c0_seq1:285:393:-	-57.9	0	0	0	4739	0	0	0	8	CCCGAGATCTGCTGGGATTGGTGGGTTGGAAATCATATGAAGATTTTGAAATGTTGAAATTTCGGAATCTGTTTTGGTTTCCAATTCCACCCATCCCAATGGGTTTCGG	.((((((((((.((((((.((((((((((((((((.....((((((((((((......))))))))))))....)))))))))).)))))).)))))).))))))))))	GGGATTGGTGGGTTGGAAATC	TTTCCAATTCCACCCATCCCAA		3
	novel_mir_1437	CGCAGAAATCTTTGGTTATC	comp65476_c0_seq1:128:260:+	-50.6	243	137	80	144	59	30	10	29	CTCCTCTCGTTTTAACACTGTAGCCAAGGATTTTTGCGTGAATCCATCCCAAGTATGGGATCAATTGGTTTGTTTATTATGAATATGCATCCACGCAGAAATCTTTGGTTATCAGAGAATGGAGGAATGGAGA	((((..((.(((.....(((((((((((((((((((((((.....((((((....))))))......((.((((((...)))))).))...)))))))))))))))))))).))).....))).))..)))).	TAGCCAAGGATTTTTGCGTG	CGCAGAAATCTTTGGTTATC		3
			comp65476_c0_seq2:128:260:+	-50.6	243	137	80	144	59	30	10	29	CTCCTCTCGTTTTAACACTGTAGCCAAGGATTTTTGCGTGAATCCATCCCAAGTATGGGATCAATTGGTTTGTTTATTATGAATATGCATCCACGCAGAAATCTTTGGTTATCAGAGAATGGAGGAATGGAGA	((((..((.(((.....(((((((((((((((((((((((.....((((((....))))))......((.((((((...)))))).))...)))))))))))))))))))).))).....))).))..)))).	TAGCCAAGGATTTTTGCGTG	CGCAGAAATCTTTGGTTATC		3
	novel_mir_2994	TCATGCTTTTCCACAGCTTTC	comp73560_c0_seq1:220:352:+	-51.1	202	91	43	136	0	0	0	0	ACAAGTCCTCTCATGCTTTTCCACAGCTTTCTTGAACTTCTTCTGCTTGACTTTTGATCCCTCCATCTGAGCAGAAAACATGGTAATTTAAGTTCAAGAAAGCTGTGGGAAAACATGGTAATTCTGGACTTCT	..((((((..(((((.(((((((((((((((((((((((.((((((((((...............)).)))))))).............))))))))))))))))))))))).))))).......))))))..	TCATGCTTTTCCACAGCTTTC	-		5
	novel_mir_4341	TTGCATCAACTGAATCGGAGA	comp77969_c0_seq1:4042:4278:-	-83.2	185	0	0	130	2	0	0	1	TTGTATTTTGTTGCGGCGGCCTCTAATTCGCTTGGTGCAGGTCGGGAACTATCTTTGCCGATGGCGTTGCGTTTTGTGTTGAATTGAACAAGTGTACTCTCAAATCGTACATAATACGAATTTGTATGAGTATACGTAGTGAGCATACGGTGTATAATTTGGTATTGCTGTTTTTGGCAAATATAAGCTTCCCGCCTTGCATCAACTGAATCGGAGACCGCGGTGAATGCGATATGT	((((((((....((.((((.((((.(((((.((((((((((.((((((((((.((((((((.((((((..((((......))))..)))..((((((((.(((((((((.....)))).)))))...))))))))......(((((((.(.........).))).))))))).)))))))).)).)).)))))).)))))))))).))))).)))).)))).)))))))))).....	CTCTAATTCGCTTGGTGCAGGTC	TTGCATCAACTGAATCGGAGA		3
			comp77969_c0_seq2:4031:4267:-	-83.2	185	0	0	130	2	0	0	1	TTGTATTTTGTTGCGGCGGCCTCTAATTCGCTTGGTGCAGGTCGGGAACTATCTTTGCCGATGGCGTTGCGTTTTGTGTTGAATTGAACAAGTGTACTCTCAAATCGTACATAATACGAATTTGTATGAGTATACGTAGTGAGCATACGGTGTATAATTTGGTATTGCTGTTTTTGGCAAATATAAGCTTCCCGCCTTGCATCAACTGAATCGGAGACCGCGGTGAATGCGATATGT	((((((((....((.((((.((((.(((((.((((((((((.((((((((((.((((((((.((((((..((((......))))..)))..((((((((.(((((((((.....)))).)))))...))))))))......(((((((.(.........).))).))))))).)))))))).)).)).)))))).)))))))))).))))).)))).)))).)))))))))).....	CTCTAATTCGCTTGGTGCAGGTC	TTGCATCAACTGAATCGGAGA		3
			comp77969_c0_seq3:4026:4262:-	-83.2	185	0	0	130	2	0	0	1	TTGTATTTTGTTGCGGCGGCCTCTAATTCGCTTGGTGCAGGTCGGGAACTATCTTTGCCGATGGCGTTGCGTTTTGTGTTGAATTGAACAAGTGTACTCTCAAATCGTACATAATACGAATTTGTATGAGTATACGTAGTGAGCATACGGTGTATAATTTGGTATTGCTGTTTTTGGCAAATATAAGCTTCCCGCCTTGCATCAACTGAATCGGAGACCGCGGTGAATGCGATATGT	((((((((....((.((((.((((.(((((.((((((((((.((((((((((.((((((((.((((((..((((......))))..)))..((((((((.(((((((((.....)))).)))))...))))))))......(((((((.(.........).))).))))))).)))))))).)).)).)))))).)))))))))).))))).)))).)))).)))))))))).....	CTCTAATTCGCTTGGTGCAGGTC	TTGCATCAACTGAATCGGAGA		3
			comp77969_c0_seq4:4015:4251:-	-83.2	185	0	0	130	2	0	0	1	TTGTATTTTGTTGCGGCGGCCTCTAATTCGCTTGGTGCAGGTCGGGAACTATCTTTGCCGATGGCGTTGCGTTTTGTGTTGAATTGAACAAGTGTACTCTCAAATCGTACATAATACGAATTTGTATGAGTATACGTAGTGAGCATACGGTGTATAATTTGGTATTGCTGTTTTTGGCAAATATAAGCTTCCCGCCTTGCATCAACTGAATCGGAGACCGCGGTGAATGCGATATGT	((((((((....((.((((.((((.(((((.((((((((((.((((((((((.((((((((.((((((..((((......))))..)))..((((((((.(((((((((.....)))).)))))...))))))))......(((((((.(.........).))).))))))).)))))))).)).)).)))))).)))))))))).))))).)))).)))).)))))))))).....	CTCTAATTCGCTTGGTGCAGGTC	TTGCATCAACTGAATCGGAGA		3
			comp77969_c0_seq5:1327:1563:-	-83.2	185	0	0	130	2	0	0	1	TTGTATTTTGTTGCGGCGGCCTCTAATTCGCTTGGTGCAGGTCGGGAACTATCTTTGCCGATGGCGTTGCGTTTTGTGTTGAATTGAACAAGTGTACTCTCAAATCGTACATAATACGAATTTGTATGAGTATACGTAGTGAGCATACGGTGTATAATTTGGTATTGCTGTTTTTGGCAAATATAAGCTTCCCGCCTTGCATCAACTGAATCGGAGACCGCGGTGAATGCGATATGT	((((((((....((.((((.((((.(((((.((((((((((.((((((((((.((((((((.((((((..((((......))))..)))..((((((((.(((((((((.....)))).)))))...))))))))......(((((((.(.........).))).))))))).)))))))).)).)).)))))).)))))))))).))))).)))).)))).)))))))))).....	CTCTAATTCGCTTGGTGCAGGTC	TTGCATCAACTGAATCGGAGA		3
			comp77969_c0_seq6:1308:1544:-	-83.2	185	0	0	130	2	0	0	1	TTGTATTTTGTTGCGGCGGCCTCTAATTCGCTTGGTGCAGGTCGGGAACTATCTTTGCCGATGGCGTTGCGTTTTGTGTTGAATTGAACAAGTGTACTCTCAAATCGTACATAATACGAATTTGTATGAGTATACGTAGTGAGCATACGGTGTATAATTTGGTATTGCTGTTTTTGGCAAATATAAGCTTCCCGCCTTGCATCAACTGAATCGGAGACCGCGGTGAATGCGATATGT	((((((((....((.((((.((((.(((((.((((((((((.((((((((((.((((((((.((((((..((((......))))..)))..((((((((.(((((((((.....)))).)))))...))))))))......(((((((.(.........).))).))))))).)))))))).)).)).)))))).)))))))))).))))).)))).)))).)))))))))).....	CTCTAATTCGCTTGGTGCAGGTC	TTGCATCAACTGAATCGGAGA		3
			comp77969_c0_seq7:498:734:-	-83.8	185	0	0	130	2	0	0	1	TTGTATTTTGTTGCGGCGGCCTCTAATTCGCTTGGTGCAGGTCGGGAACTATCTTTGCCGATGGCGTTGCGTTTTGTGTTGAATTGAACAAGTGTACTCTCAAATCGTACATAATACGAATTTGTATGAGTATACGTAGTGAGCATACGGTGTATAATTTGGTATTGCTGTTTTTGGCAAATATAAGCTTCCCGCCTTGCATCAACTGAATCGGAGACCGTCGTGAATGTGATATTT	..(((((...(((((((((.((((.(((((.((((((((((.((((((((((.((((((((.((((((..((((......))))..)))..((((((((.(((((((((.....)))).)))))...))))))))......(((((((.(.........).))).))))))).)))))))).)).)).)))))).)))))))))).))))).)))).)))))))))....)))))..	CTCTAATTCGCTTGGTGCAGGTC	TTGCATCAACTGAATCGGAGA		3
	novel_mir_366	CACTCGTAGAATGGACAGACC	comp54804_c0_seq1:111:260:-	-32.9	179	218	172	192	0	1	0	2	AGCGGGAGGCGTTTGGTTCTGTTCTTTCTGCCTGAAGTTAAGAAGTGTCAAAGTGGAAATTTAAGTTTGAGAAGAGTTCCACAAAGCCCAACTAACTCCAAGGCCAAATAGCCCAACTCCACTCGTAGAATGGACAGACCAGTAATTAGC	.(((.....)))(((((.((((((.((((((.((.((((......(.(((((.(.........).))))).).(((((...............)))))...(((......))).)))).))...)))))).)))))))))))........	TTCTGTTCTTTCTGCCTGAA	CACTCGTAGAATGGACAGACC		3
合2为1，取蓝色	novel_mir_597	GGTTTGTGCGGGAATCTAACG	comp60636_c0_seq1:213:356:+	-48.9	137	0	0	0	0	0	0	0	CCATATTTCAGGTTTGTGCGGGAATCTAACGTCCTTAGCACGTACCGATAATGGGGGATTCTGATTTTAATAGTCAATTTAATTGACAAATTTTCTCCCTTTTGGTAATTCAATGTTAGATTCACGCACAAACTCGTAATATGT	.((((((.(.((((((((((.(((((((((((..........((((((....((((((....(((((.....((((((...))))))))))).))))))..)))))).....))))))))))).)))))))))).).)))))).	GGTTTGTGCGGGAATCTAACG	-		5
	novel_mir_12135	TTTGTGCGGGAATCTAACGTC	comp60636_c0_seq1:215:355:+	-46.3	0	0	0	65	0	0	0	0	ATATTTCAGGTTTGTGCGGGAATCTAACGTCCTTAGCACGTACCGATAATGGGGGATTCTGATTTTAATAGTCAATTTAATTGACAAATTTTCTCCCTTTTGGTAATTCAATGTTAGATTCACGCACAAACTCGTAATATG	(((((.(.((((((((((.(((((((((((..........((((((....((((((....(((((.....((((((...))))))))))).))))))..)))))).....))))))))))).)))))))))).).))))).	TTTGTGCGGGAATCTAACGTC	-		5
5p/3p不一样	novel_mir_3876	ACCGCCTTTCTATGTATAACG	comp76713_c0_seq1:293:398:-	-45	129	0	0	61	0	0	0	0	CTTTTCATCCTGTTATACATTGAAACGGCGGTTGAGAAGGGGTGGCAACGAGTTATCTTTATCTCCTCCATCTCCACCGCCTTTCTATGTATAACGAGATGGATCA	...((((((.((((((((((.((((.((((((.((((.((((.((....(((....)))...)).)))).)))).)))))))))).)))))))))).))))))...	-	ACCGCCTTTCTATGTATAACG		3
			comp76713_c0_seq2:272:377:-	-45	129	0	0	61	0	0	0	0	CTTTTCATCCTGTTATACATTGAAACGGCGGTTGAGAAGGGGTGGCAACGAGTTATCTTTATCTCCTCCATCTCCACCGCCTTTCTATGTATAACGAGATGGATCA	...((((((.((((((((((.((((.((((((.((((.((((.((....(((....)))...)).)))).)))).)))))))))).)))))))))).))))))...	-	ACCGCCTTTCTATGTATAACG		3
	novel_mir_6947	TTATACATTGAAACGGCGGTTG	comp76713_c0_seq1:283:406:-	-60.9	0	339	183	0	0	91	24	0	GGAGGACCCTTTTCATCCTGTTATACATTGAAACGGCGGTTGAGAAGGGGTGGCAACGAGTTATCTTTATCTCCTCCATCTCCACCGCCTTTCTATGTATAACGAGATGGATCAGGGTCCCTCT	((((((((((.((((((.((((((((((.((((.((((((.((((.((((.((....(((....)))...)).)))).)))).)))))))))).)))))))))).))))))..))))).)))))	TTATACATTGAAACGGCGGTTG	ACCGCCTTTCTATGTATAACG		5
			comp76713_c0_seq2:262:385:-	-60.9	0	339	183	0	0	91	24	0	GGAGGACCCTTTTCATCCTGTTATACATTGAAACGGCGGTTGAGAAGGGGTGGCAACGAGTTATCTTTATCTCCTCCATCTCCACCGCCTTTCTATGTATAACGAGATGGATCAGGGTCCCTCT	((((((((((.((((((.((((((((((.((((.((((((.((((.((((.((....(((....)))...)).)))).)))).)))))))))).)))))))))).))))))..))))).)))))	TTATACATTGAAACGGCGGTTG	ACCGCCTTTCTATGTATAACG		5
	novel_mir_1616	TCAAGTGATGATCAGAAGCATA	comp8068_c0_seq1:1:166:-	-29.6	98	54	0	59	0	0	0	0	ATTGGTTACATGTTTTTTAGTAGCTTGATGGTTGCTTGTTATGTGTTCATGGTTTAAAGATCTTACTTTTTTATGCAGTTCCCTTTTAATAATACTATTGATCTTTTTATTATCTCTTAGTTCCAATAAAAATGGGGGTCAAGTGATGATCAGAAGCATAGTTCAA	..(((.((((((......(((((((....)))))))...)))))).)))..((.((((((.......)))))).)).................(((((.(..(((((.((((((.((((.(((((.......))))).).))).)))))).)))))))))))....	-	TCAAGTGATGATCAGAAGCATA		3
	novel_mir_2722	TGCTCACTTCTTTTCTGTCAGC	comp72545_c0_seq10:1530:1624:-	-49.1	97	102	0	83	0	0	0	0	ACTTGACAGAAGAGAGTGAGCACACGCAGGCAATTGTATAGAGTATACCTTTGTGGATGCGTGTGCTCACTTCTTTTCTGTCAGCTTCTCTCTCT	..((((((((((((((((((((((((((.((((..(((((...)))))..))))...))))))))))))).)))))))))))))...........	-	TGCTCACTTCTTTTCTGTCAGC		3
			comp72545_c0_seq11:1515:1609:-	-49.1	97	102	0	83	0	0	0	0	ACTTGACAGAAGAGAGTGAGCACACGCAGGCAATTGTATAGAGTATACCTTTGTGGATGCGTGTGCTCACTTCTTTTCTGTCAGCTTCTCTCTCT	..((((((((((((((((((((((((((.((((..(((((...)))))..))))...))))))))))))).)))))))))))))...........	-	TGCTCACTTCTTTTCTGTCAGC		3
			comp72545_c0_seq12:1040:1134:-	-49.1	97	102	0	83	0	0	0	0	ACTTGACAGAAGAGAGTGAGCACACGCAGGCAATTGTATAGAGTATACCTTTGTGGATGCGTGTGCTCACTTCTTTTCTGTCAGCTTCTCTCTCT	..((((((((((((((((((((((((((.((((..(((((...)))))..))))...))))))))))))).)))))))))))))...........	-	TGCTCACTTCTTTTCTGTCAGC		3
			comp72545_c0_seq13:309:403:-	-49.1	97	102	0	83	0	0	0	0	ACTTGACAGAAGAGAGTGAGCACACGCAGGCAATTGTATAGAGTATACCTTTGTGGATGCGTGTGCTCACTTCTTTTCTGTCAGCTTCTCTCTCT	..((((((((((((((((((((((((((.((((..(((((...)))))..))))...))))))))))))).)))))))))))))...........	-	TGCTCACTTCTTTTCTGTCAGC		3
			comp72545_c0_seq1:2653:2747:-	-49.1	97	102	0	83	0	0	0	0	ACTTGACAGAAGAGAGTGAGCACACGCAGGCAATTGTATAGAGTATACCTTTGTGGATGCGTGTGCTCACTTCTTTTCTGTCAGCTTCTCTCTCT	..((((((((((((((((((((((((((.((((..(((((...)))))..))))...))))))))))))).)))))))))))))...........	-	TGCTCACTTCTTTTCTGTCAGC		3
			comp72545_c0_seq2:1881:1975:-	-49.1	97	102	0	83	0	0	0	0	ACTTGACAGAAGAGAGTGAGCACACGCAGGCAATTGTATAGAGTATACCTTTGTGGATGCGTGTGCTCACTTCTTTTCTGTCAGCTTCTCTCTCT	..((((((((((((((((((((((((((.((((..(((((...)))))..))))...))))))))))))).)))))))))))))...........	-	TGCTCACTTCTTTTCTGTCAGC		3
			comp72545_c0_seq4:1803:1897:-	-49.1	97	102	0	83	0	0	0	0	ACTTGACAGAAGAGAGTGAGCACACGCAGGCAATTGTATAGAGTATACCTTTGTGGATGCGTGTGCTCACTTCTTTTCTGTCAGCTTCTCTCTCT	..((((((((((((((((((((((((((.((((..(((((...)))))..))))...))))))))))))).)))))))))))))...........	-	TGCTCACTTCTTTTCTGTCAGC		3
			comp72545_c0_seq6:1707:1801:-	-49.1	97	102	0	83	0	0	0	0	ACTTGACAGAAGAGAGTGAGCACACGCAGGCAATTGTATAGAGTATACCTTTGTGGATGCGTGTGCTCACTTCTTTTCTGTCAGCTTCTCTCTCT	..((((((((((((((((((((((((((.((((..(((((...)))))..))))...))))))))))))).)))))))))))))...........	-	TGCTCACTTCTTTTCTGTCAGC		3
			comp72545_c0_seq8:1629:1723:-	-49.1	97	102	0	83	0	0	0	0	ACTTGACAGAAGAGAGTGAGCACACGCAGGCAATTGTATAGAGTATACCTTTGTGGATGCGTGTGCTCACTTCTTTTCTGTCAGCTTCTCTCTCT	..((((((((((((((((((((((((((.((((..(((((...)))))..))))...))))))))))))).)))))))))))))...........	-	TGCTCACTTCTTTTCTGTCAGC		3
	novel_mir_3909	AGCGTTGATGATATCGTCGTT	comp76806_c1_seq10:292:392:+	-45.4	89	0	49	73	6	0	0	6	CATTGAGTGCAGCGTTGATGATATCGTCGTTCGTTTTTGTTCGATGGATCCCTTTAGTTCATCATTTTACGAATGTCGTTTCATTAACGCTGCATTCAATA	.((((((((((((((((((((...((.(((((((........(((((((.......))))))).....))))))).))..)))))))))))))))))))).	AGCGTTGATGATATCGTCGTT	TGTCGTTTCATTAACGCTGC		5
			comp76806_c1_seq15:292:392:+	-45.4	89	0	49	73	6	0	0	6	CATTGAGTGCAGCGTTGATGATATCGTCGTTCGTTTTTGTTCGATGGATCCCTTTAGTTCATCATTTTACGAATGTCGTTTCATTAACGCTGCATTCAATA	.((((((((((((((((((((...((.(((((((........(((((((.......))))))).....))))))).))..)))))))))))))))))))).	AGCGTTGATGATATCGTCGTT	TGTCGTTTCATTAACGCTGC		5
			comp76806_c1_seq16:292:392:+	-45.4	89	0	49	73	6	0	0	6	CATTGAGTGCAGCGTTGATGATATCGTCGTTCGTTTTTGTTCGATGGATCCCTTTAGTTCATCATTTTACGAATGTCGTTTCATTAACGCTGCATTCAATA	.((((((((((((((((((((...((.(((((((........(((((((.......))))))).....))))))).))..)))))))))))))))))))).	AGCGTTGATGATATCGTCGTT	TGTCGTTTCATTAACGCTGC		5
			comp76806_c1_seq1:292:392:+	-45.4	89	0	49	73	6	0	0	6	CATTGAGTGCAGCGTTGATGATATCGTCGTTCGTTTTTGTTCGATGGATCCCTTTAGTTCATCATTTTACGAATGTCGTTTCATTAACGCTGCATTCAATA	.((((((((((((((((((((...((.(((((((........(((((((.......))))))).....))))))).))..)))))))))))))))))))).	AGCGTTGATGATATCGTCGTT	TGTCGTTTCATTAACGCTGC		5
			comp76806_c1_seq2:292:392:+	-45.4	89	0	49	73	6	0	0	6	CATTGAGTGCAGCGTTGATGATATCGTCGTTCGTTTTTGTTCGATGGATCCCTTTAGTTCATCATTTTACGAATGTCGTTTCATTAACGCTGCATTCAATA	.((((((((((((((((((((...((.(((((((........(((((((.......))))))).....))))))).))..)))))))))))))))))))).	AGCGTTGATGATATCGTCGTT	TGTCGTTTCATTAACGCTGC		5
			comp76806_c1_seq3:292:392:+	-45.4	89	0	49	73	6	0	0	6	CATTGAGTGCAGCGTTGATGATATCGTCGTTCGTTTTTGTTCGATGGATCCCTTTAGTTCATCATTTTACGAATGTCGTTTCATTAACGCTGCATTCAATA	.((((((((((((((((((((...((.(((((((........(((((((.......))))))).....))))))).))..)))))))))))))))))))).	AGCGTTGATGATATCGTCGTT	TGTCGTTTCATTAACGCTGC		5
			comp76806_c1_seq4:292:392:+	-45.4	89	0	49	73	6	0	0	6	CATTGAGTGCAGCGTTGATGATATCGTCGTTCGTTTTTGTTCGATGGATCCCTTTAGTTCATCATTTTACGAATGTCGTTTCATTAACGCTGCATTCAATA	.((((((((((((((((((((...((.(((((((........(((((((.......))))))).....))))))).))..)))))))))))))))))))).	AGCGTTGATGATATCGTCGTT	TGTCGTTTCATTAACGCTGC		5
			comp76806_c1_seq9:292:392:+	-45.4	89	0	49	73	6	0	0	6	CATTGAGTGCAGCGTTGATGATATCGTCGTTCGTTTTTGTTCGATGGATCCCTTTAGTTCATCATTTTACGAATGTCGTTTCATTAACGCTGCATTCAATA	.((((((((((((((((((((...((.(((((((........(((((((.......))))))).....))))))).))..)))))))))))))))))))).	AGCGTTGATGATATCGTCGTT	TGTCGTTTCATTAACGCTGC		5
	novel_mir_16	TAACTTGAGATGGTCTAAGGT	comp1186916_c0_seq1:170:282:+	-56.7	85	314	27	148	1	1	0	1	TTATTAACCCTCCTGAACGGTAACTTGAGATGGTCTAAGGTTACAACCATTGGGTATATGACATTGGTTGTTATCTCAGACCATCCCAAGTTATCGATCAGCCTTGGGTTGAG	...(((((((..((((.((((((((((.((((((((.((((.(((((((.((.........)).))))))).)))).)))))))).)))))))))).))))....))))))).	TAACTTGAGATGGTCTAAGGT	ATCTCAGACCATCCCAAGTTA		5
	novel_mir_4455	AGGTCATCTAGCAGCTTCAAT	comp78243_c3_seq1:90:378:+	-82	78	30	13	0	0	0	0	0	TTGGTCTGAGAGGTTGAAGCTGCCAGCATGATCTGGTTTGATAGCAAATCCATGTTTTGAAATAAATCCCTTCAACCCTTCAAAAATCTTGATCTTGATTACAAAAAGTTTTGAAAGATGTTGATTTTTGTGATGGGATGTTTTCTCTCTTTGATCTGTTTCTGAGTCTTGGCTCAATCAATCAGAGTTTTTTTCTCCCCAATTTTTCATATACACACAATTGATTTGAAGTGAACTTGTTCAAAATTTGGGTCCATCAGGTCATCTAGCAGCTTCAATCACTCACCAC	.((((..(((.((((((((((((.((.(((((((((((((....)))(((((.((((((((.....((.((((((.....((((((((...(((((....((.....)).....)))))...))))))))...((((..(........(((((((.((....(((((....)))))..))))))))).......)..))))........................)))))).)).....)))))))).)))))..)))))))))))).)))))))))))).))))))).	-	AGGTCATCTAGCAGCTTCAAT		3
			comp78243_c3_seq2:90:378:+	-82	78	30	13	0	0	0	0	0	TTGGTCTGAGAGGTTGAAGCTGCCAGCATGATCTGGTTTGATAGCAAATCCATGTTTTGAAATAAATCCCTTCAACCCTTCAAAAATCTTGATCTTGATTACAAAAAGTTTTGAAAGATGTTGATTTTTGTGATGGGATGTTTTCTCTCTTTGATCTGTTTCTGAGTCTTGGCTCAATCAATCAGAGTTTTTTTCTCCCCAATTTTTCATATACACACAATTGATTTGAAGTGAACTTGTTCAAAATTTGGGTCCATCAGGTCATCTAGCAGCTTCAATCACTCACCAC	.((((..(((.((((((((((((.((.(((((((((((((....)))(((((.((((((((.....((.((((((.....((((((((...(((((....((.....)).....)))))...))))))))...((((..(........(((((((.((....(((((....)))))..))))))))).......)..))))........................)))))).)).....)))))))).)))))..)))))))))))).)))))))))))).))))))).	-	AGGTCATCTAGCAGCTTCAAT		3
	novel_mir_184	CATGTGCTCTTCTTCCCCATC	comp38659_c0_seq1:8:172:+	-56.8	73	0	15	42	0	0	0	0	TGAGTGTAGAGCACGATGGAGAAGCAGGGCACGTGCATTACTAACTCATGCACACCATTCTCAGATCATTTCGTAGAGTTATATATGGTTCAGCTACCTACACGAGCTTCACTAAAAGCAATGAGTTAGTTATTCATGTGCTCTTCTTCCCCATCATGACCACTC	.(((((.....((.(((((.((((.((((((((((.((.((((((((((((.....(((((..((.....))..)))))......((((..((((.(......)))))..))))...)).)))))))))).)).)))))))))).)))).))))).))..)))))	-	CATGTGCTCTTCTTCCCCATC		3
5p/3p不一样	novel_mir_4049	GGGATGGGTGGATTGGGAATC	comp77231_c2_seq7:149:257:-	-58	55	0	0	29	0	0	0	0	GAAATCTGTTGGGATGGGTGGATTGGGAATCGAATTCGCCGTTGATTGAGCAGTAATCTCTCAATGTTTGTGGGTCGATTTCCAACTCCACCCATTCCTATGGGTTTCG	(((((((((.(((((((((((((((((((((((.(((((.....((((((.((....))))))))....)))))))))))))))).)))))))))))).))))))))).	GGGATGGGTGGATTGGGAATC	-		5
	novel_mir_10774	TTTCCAACTCCACCCATTCCTA	comp77231_c2_seq7:138:267:-	-64	0	0	2274	0	0	0	17	0	GATTGCGGCCGAAATCTGTTGGGATGGGTGGATTGGGAATCGAATTCGCCGTTGATTGAGCAGTAATCTCTCAATGTTTGTGGGTCGATTTCCAACTCCACCCATTCCTATGGGTTTCGGGATTACCCCC	........(((((((((((.(((((((((((((((((((((((.(((((.....((((((.((....))))))))....)))))))))))))))).)))))))))))).)))))))))))..........	GGGATGGGTGGATTGGGAATC	TTTCCAACTCCACCCATTCCTA		3
	novel_mir_3714	GCTGCCGACTCATTCATTCAA	comp76260_c0_seq1:1071:1194:+	-48.3	52	128	60	29	5	1	3	1	TGAGATTCGGGGCTGAATTAGCTGCCGACTCATTCATTCAACCACTCAGTAGAATACGAGAAGTTTTATGCTACTGTGATTGAGTGAATGATGCGGGAGATAGTTTCATGCCCCTCCCCTCTGT	.(((....((((((((((((.((.(((..((((((((((((.(((..(((((.(((.((....)).))).)))))))).))))))))))))..))).)).))).)))).)))))....)))...	GCTGCCGACTCATTCATTCAA	AGTGAATGATGCGGGAGATAGT		5
			comp76260_c0_seq2:1099:1222:+	-44.1	52	128	60	29	5	1	3	1	TGAGATTCGGGGCTGAATTAGCTGCCGACTCATTCATTCAACCACTCAGTAGAATACGAGAAGTTTTATGCTACTGTGATTGAGTGAATGATGCGGGAGATAGTTTCACGTTCCTCTCCCTCTG	.((((...((((((((((((.((.(((..((((((((((((.(((..(((((.(((.((....)).))).)))))))).))))))))))))..))).)).))).)))).)))))))))......	GCTGCCGACTCATTCATTCAA	AGTGAATGATGCGGGAGATAGT		5
			comp76260_c0_seq3:1071:1194:+	-44.1	52	128	60	29	5	1	3	1	TGAGATTCGGGGCTGAATTAGCTGCCGACTCATTCATTCAACCACTCAGTAGAATACGAGAAGTTTTATGCTACTGTGATTGAGTGAATGATGCGGGAGATAGTTTCACGTTCCTCTCCCTCTG	.((((...((((((((((((.((.(((..((((((((((((.(((..(((((.(((.((....)).))).)))))))).))))))))))))..))).)).))).)))).)))))))))......	GCTGCCGACTCATTCATTCAA	AGTGAATGATGCGGGAGATAGT		5
			comp76260_c0_seq4:267:390:+	-48.3	52	128	60	29	5	1	3	1	TGAGATTCGGGGCTGAATTAGCTGCCGACTCATTCATTCAACCACTCAGTAGAATACGAGAAGTTTTATGCTACTGTGATTGAGTGAATGATGCGGGAGATAGTTTCATGCCCCTCCCCTCTGT	.(((....((((((((((((.((.(((..((((((((((((.(((..(((((.(((.((....)).))).)))))))).))))))))))))..))).)).))).)))).)))))....)))...	GCTGCCGACTCATTCATTCAA	AGTGAATGATGCGGGAGATAGT		5
			comp76260_c0_seq5:267:390:+	-44.1	52	128	60	29	5	1	3	1	TGAGATTCGGGGCTGAATTAGCTGCCGACTCATTCATTCAACCACTCAGTAGAATACGAGAAGTTTTATGCTACTGTGATTGAGTGAATGATGCGGGAGATAGTTTCACGTTCCTCTCCCTCTG	.((((...((((((((((((.((.(((..((((((((((((.(((..(((((.(((.((....)).))).)))))))).))))))))))))..))).)).))).)))).)))))))))......	GCTGCCGACTCATTCATTCAA	AGTGAATGATGCGGGAGATAGT		5
			comp76260_c0_seq6:1099:1222:+	-48.3	52	128	60	29	5	1	3	1	TGAGATTCGGGGCTGAATTAGCTGCCGACTCATTCATTCAACCACTCAGTAGAATACGAGAAGTTTTATGCTACTGTGATTGAGTGAATGATGCGGGAGATAGTTTCATGCCCCTCCCCTCTGT	.(((....((((((((((((.((.(((..((((((((((((.(((..(((((.(((.((....)).))).)))))))).))))))))))))..))).)).))).)))).)))))....)))...	GCTGCCGACTCATTCATTCAA	AGTGAATGATGCGGGAGATAGT		5
			comp76260_c0_seq7:1099:1222:+	-44.1	52	128	60	29	5	1	3	1	TGAGATTCGGGGCTGAATTAGCTGCCGACTCATTCATTCAACCACTCAGTAGAATACGAGAAGTTTTATGCTACTGTGATTGAGTGAATGATGCGGGAGATAGTTTCACGTTCCTCTCCCTCTG	.((((...((((((((((((.((.(((..((((((((((((.(((..(((((.(((.((....)).))).)))))))).))))))))))))..))).)).))).)))).)))))))))......	GCTGCCGACTCATTCATTCAA	AGTGAATGATGCGGGAGATAGT		5
	novel_mir_299	TTCATCGGAGATGTCACTCAGA	comp50699_c1_seq1:68:356:-	-51.4	43	16	4	8	0	0	0	0	ATCAAAGCGCTTCATCGGAGATGTCACTCAGAAAATCAAATTCCAGAAAATGAAATCAAAGAGGAAAATACAATCTACAAAATTAAAGGGCCGAGTCACGAGATCAATGGCCGCTTCATCACCACACTTATTTTTATGAATTTCTTGATTTGAATATTCGGGGAGTTGGAAATGAAGGGTCACAGAAACATCTACACAGCATTTGTCAACTCAACAGAATCAAACTCCTAATTCTTTTGGAACCAATGGTGCAACTTGATGGGGATTTCTTTTGTAGAAGACTTGGATT	(((.(((..((((((.(((((.(((.((((..((......((((..................))))...................((((((((.(((....)))...))))).)))...(((((.............(((((....(.(((((...((((..((((((((((((....((...(((....)))))....))))).)))))))..).)))))))))....)))))............)))))....))..))))))).))))).)).)))).))).))).	TTCATCGGAGATGTCACTCAGA	-		5
	novel_mir_39	CGATATTGGTAAGGTTCAATC	comp15840_c0_seq1:353:456:+	-45.5	36	23	15	11	0	0	0	0	GTAAAGAGAGCGATATTGGTAAGGTTCAATCTGAAGACGGATTTACACATGCCGCTAGTAAAGTACGATCTCAGATTGAGCCGCGCCAATATCACTTTCTATCT	....((((((.(((((((((..((((((((((((.((((..(((((...........)))))...)).))))))))))))))..))))))))).))))))....	CGATATTGGTAAGGTTCAATC	-		5
			34	4
5p/3p	novel_mir_1119	AAGGGTTTCTTACAGAGTTTA	comp64932_c0_seq1:391:583:+	-73.1	34	0	0	0	6	0	0	0	GGGTTTGTCAAAGGGTTTCTTACAGAGTTTATTGGCATTCTGTCCACCTCCTGCTATGGAATTCCCTTTTTATTTTTTTTAAGAAAAGACTAGAAAGAAAATATTTTAAGCCCCAAAATCATGTGATATTCTGTTATGGAGGAGGTGGGCATACTGCCAACTGAGCTCTGTTGGCTTCTCTTTGCTAAACCCT	(((((((.(((((((...((.((((((((((((((((...((((((((((((.(.(((((((...((((((((((((((...))))))).)))))))....................(((....))))))))))...).))))))))))))...)))))).)))))))))).))...))))))).))))))).	AAGGGTTTCTTACAGAGTTTA	AGCTCTGTTGGCTTCTCTTTG		5
			comp64932_c0_seq2:391:583:+	-71.8	34	0	0	0	6	0	0	0	GGGTTTGTCAAAGGGTTTCTTACAGAGTTTATTGGCATTCTGTCCACCTCCTGCTATGGAATTCCCTTTTTATTTTTTTTAAGAAAAGACTAGAAAGAAAATATTTTAAGCCCCAAAATCATGTGATATTCTGTTATGGAGGAGGTGGGCATACTGCCAACTGAGCTCTGTTGGCTTCTCTTTGCAAAACCCT	((((((..(((((((...((.((((((((((((((((...((((((((((((.(.(((((((...((((((((((((((...))))))).)))))))....................(((....))))))))))...).))))))))))))...)))))).)))))))))).))...)))))))..)))))).	AAGGGTTTCTTACAGAGTTTA	AGCTCTGTTGGCTTCTCTTTG		5
			comp64932_c0_seq4:391:567:+	-64.9	34	4	0	9	0	0	0	0	GGGTTTGTCAAAGGGTTTCTTACAGAGTTTATTGGCATTCTGTCCACCTCCTGTTATGGGGAAATCTCTTTAACAAAAGACAAGAATGAAATTGTTTTTATTTTACAAAAAAACATGTGTTTTCTCTTATGGAGGAGGTGGGCATACTGCCAACTGAGCTCTGTTGGCTTCTCTTTG	........(((((((...((.((((((((((((((((...((((((((((((.(...(((((((..(((((....)))))...((((((((....))))))))((((........)))).)))))))...).))))))))))))...)))))).)))))))))).))...)))))))	AAGGGTTTCTTACAGAGTTTA	-		5
	novel_mir_5285	AGCTCTGTTGGCTTCTCTTTG	comp64932_c0_seq1:381:594:+	-81	0	4	2	9	0	4	0	2	AATTCATGGTGGGTTTGTCAAAGGGTTTCTTACAGAGTTTATTGGCATTCTGTCCACCTCCTGCTATGGAATTCCCTTTTTATTTTTTTTAAGAAAAGACTAGAAAGAAAATATTTTAAGCCCCAAAATCATGTGATATTCTGTTATGGAGGAGGTGGGCATACTGCCAACTGAGCTCTGTTGGCTTCTCTTTGCTAAACCCTCGTGAAATTTG	..(((((((.(((((((.(((((((...((.((((((((((((((((...((((((((((((.(.(((((((...((((((((((((((...))))))).)))))))....................(((....))))))))))...).))))))))))))...)))))).)))))))))).))...))))))).)))))))))))))).....	AAGGGTTTCTTACAGAGTTTA	AGCTCTGTTGGCTTCTCTTTG
			comp64932_c0_seq2:381:594:+	-79.7	0	4	2	9	0	4	0	2	AATTCATGGTGGGTTTGTCAAAGGGTTTCTTACAGAGTTTATTGGCATTCTGTCCACCTCCTGCTATGGAATTCCCTTTTTATTTTTTTTAAGAAAAGACTAGAAAGAAAATATTTTAAGCCCCAAAATCATGTGATATTCTGTTATGGAGGAGGTGGGCATACTGCCAACTGAGCTCTGTTGGCTTCTCTTTGCAAAACCCTCGTGAAACTTG	..(((((((.((((((..(((((((...((.((((((((((((((((...((((((((((((.(.(((((((...((((((((((((((...))))))).)))))))....................(((....))))))))))...).))))))))))))...)))))).)))))))))).))...)))))))..))))))))))))).....	AAGGGTTTCTTACAGAGTTTA	AGCTCTGTTGGCTTCTCTTTG
	novel_mir_914	TTAAAGTCGTTACCTAGGGTAGC	comp78830_c0_seq1:3001:3266:-	-71	31	6	6	14	3	2	1	1	TAGCGACTATGCAAAGTTGCTATCCTAGGTAGCTACTTTAACCATCATTGCCTAATTAAAATGTTTAAGAAAGTCTAATATTTGCCTAAATTATTACTTAATCATTGCCTAATTGGTAATTATTACCTAATTAAAATGTTTAAAAAATTTAATTATTGCTTAAATCATTGCCAAATTGATAATAAATGCTTAATTAAAATGTTTTAGTAAAAAAAATAATCGGTTAAAGTCGTTACCTAGGGTAGCAATTTTGCAAAAGTTCAAAG	....((((.((((((((((((((((((((((((.(((((((((...((((((.(((((.((((.(((((......(((((.((.....)).)))))))))).))))...))))))))))).........((((((((((((........((((((..((....((((.........)))).......)).)))))))))))))))))).............))))))))).))))))))))))))))))))))))..)))).....	TATCCTAGGTAGCTACTTTAACC	TTAAAGTCGTTACCTAGGGTAGC		3
			comp78830_c0_seq2:3001:3266:-	-71	31	6	6	14	3	2	1	1	TAGCGACTATGCAAAGTTGCTATCCTAGGTAGCTACTTTAACCATCATTGCCTAATTAAAATGTTTAAGAAAGTCTAATATTTGCCTAAATTATTACTTAATCATTGCCTAATTGGTAATTATTACCTAATTAAAATGTTTAAAAAATTTAATTATTGCTTAAATCATTGCCAAATTGATAATAAATGCTTAATTAAAATGTTTTAGTAAAAAAAATAATCGGTTAAAGTCGTTACCTAGGGTAGCAATTTTGCAAAAGTTCAAAG	....((((.((((((((((((((((((((((((.(((((((((...((((((.(((((.((((.(((((......(((((.((.....)).)))))))))).))))...))))))))))).........((((((((((((........((((((..((....((((.........)))).......)).)))))))))))))))))).............))))))))).))))))))))))))))))))))))..)))).....	TATCCTAGGTAGCTACTTTAACC	TTAAAGTCGTTACCTAGGGTAGC		3
			comp78830_c0_seq3:2987:3252:-	-71	31	6	6	14	3	2	1	1	TAGCGACTATGCAAAGTTGCTATCCTAGGTAGCTACTTTAACCATCATTGCCTAATTAAAATGTTTAAGAAAGTCTAATATTTGCCTAAATTATTACTTAATCATTGCCTAATTGGTAATTATTACCTAATTAAAATGTTTAAAAAATTTAATTATTGCTTAAATCATTGCCAAATTGATAATAAATGCTTAATTAAAATGTTTTAGTAAAAAAAATAATCGGTTAAAGTCGTTACCTAGGGTAGCAATTTTGCAAAAGTTCAAAG	....((((.((((((((((((((((((((((((.(((((((((...((((((.(((((.((((.(((((......(((((.((.....)).)))))))))).))))...))))))))))).........((((((((((((........((((((..((....((((.........)))).......)).)))))))))))))))))).............))))))))).))))))))))))))))))))))))..)))).....	TATCCTAGGTAGCTACTTTAACC	TTAAAGTCGTTACCTAGGGTAGC		3
			comp78830_c0_seq4:2987:3252:-	-71	31	6	6	14	3	2	1	1	TAGCGACTATGCAAAGTTGCTATCCTAGGTAGCTACTTTAACCATCATTGCCTAATTAAAATGTTTAAGAAAGTCTAATATTTGCCTAAATTATTACTTAATCATTGCCTAATTGGTAATTATTACCTAATTAAAATGTTTAAAAAATTTAATTATTGCTTAAATCATTGCCAAATTGATAATAAATGCTTAATTAAAATGTTTTAGTAAAAAAAATAATCGGTTAAAGTCGTTACCTAGGGTAGCAATTTTGCAAAAGTTCAAAG	....((((.((((((((((((((((((((((((.(((((((((...((((((.(((((.((((.(((((......(((((.((.....)).)))))))))).))))...))))))))))).........((((((((((((........((((((..((....((((.........)))).......)).)))))))))))))))))).............))))))))).))))))))))))))))))))))))..)))).....	TATCCTAGGTAGCTACTTTAACC	TTAAAGTCGTTACCTAGGGTAGC		3
			comp78830_c0_seq5:2269:2534:-	-71	31	6	6	14	3	2	1	1	TAGCGACTATGCAAAGTTGCTATCCTAGGTAGCTACTTTAACCATCATTGCCTAATTAAAATGTTTAAGAAAGTCTAATATTTGCCTAAATTATTACTTAATCATTGCCTAATTGGTAATTATTACCTAATTAAAATGTTTAAAAAATTTAATTATTGCTTAAATCATTGCCAAATTGATAATAAATGCTTAATTAAAATGTTTTAGTAAAAAAAATAATCGGTTAAAGTCGTTACCTAGGGTAGCAATTTTGCAAAAGTTCAAAG	....((((.((((((((((((((((((((((((.(((((((((...((((((.(((((.((((.(((((......(((((.((.....)).)))))))))).))))...))))))))))).........((((((((((((........((((((..((....((((.........)))).......)).)))))))))))))))))).............))))))))).))))))))))))))))))))))))..)))).....	TATCCTAGGTAGCTACTTTAACC	TTAAAGTCGTTACCTAGGGTAGC		3
			comp78830_c0_seq6:2269:2534:-	-71	31	6	6	14	3	2	1	1	TAGCGACTATGCAAAGTTGCTATCCTAGGTAGCTACTTTAACCATCATTGCCTAATTAAAATGTTTAAGAAAGTCTAATATTTGCCTAAATTATTACTTAATCATTGCCTAATTGGTAATTATTACCTAATTAAAATGTTTAAAAAATTTAATTATTGCTTAAATCATTGCCAAATTGATAATAAATGCTTAATTAAAATGTTTTAGTAAAAAAAATAATCGGTTAAAGTCGTTACCTAGGGTAGCAATTTTGCAAAAGTTCAAAG	....((((.((((((((((((((((((((((((.(((((((((...((((((.(((((.((((.(((((......(((((.((.....)).)))))))))).))))...))))))))))).........((((((((((((........((((((..((....((((.........)))).......)).)))))))))))))))))).............))))))))).))))))))))))))))))))))))..)))).....	TATCCTAGGTAGCTACTTTAACC	TTAAAGTCGTTACCTAGGGTAGC		3
			comp78830_c0_seq7:2255:2520:-	-71	31	6	6	14	3	2	1	1	TAGCGACTATGCAAAGTTGCTATCCTAGGTAGCTACTTTAACCATCATTGCCTAATTAAAATGTTTAAGAAAGTCTAATATTTGCCTAAATTATTACTTAATCATTGCCTAATTGGTAATTATTACCTAATTAAAATGTTTAAAAAATTTAATTATTGCTTAAATCATTGCCAAATTGATAATAAATGCTTAATTAAAATGTTTTAGTAAAAAAAATAATCGGTTAAAGTCGTTACCTAGGGTAGCAATTTTGCAAAAGTTCAAAG	....((((.((((((((((((((((((((((((.(((((((((...((((((.(((((.((((.(((((......(((((.((.....)).)))))))))).))))...))))))))))).........((((((((((((........((((((..((....((((.........)))).......)).)))))))))))))))))).............))))))))).))))))))))))))))))))))))..)))).....	TATCCTAGGTAGCTACTTTAACC	TTAAAGTCGTTACCTAGGGTAGC		3
			comp78830_c0_seq8:2255:2520:-	-71	31	6	6	14	3	2	1	1	TAGCGACTATGCAAAGTTGCTATCCTAGGTAGCTACTTTAACCATCATTGCCTAATTAAAATGTTTAAGAAAGTCTAATATTTGCCTAAATTATTACTTAATCATTGCCTAATTGGTAATTATTACCTAATTAAAATGTTTAAAAAATTTAATTATTGCTTAAATCATTGCCAAATTGATAATAAATGCTTAATTAAAATGTTTTAGTAAAAAAAATAATCGGTTAAAGTCGTTACCTAGGGTAGCAATTTTGCAAAAGTTCAAAG	....((((.((((((((((((((((((((((((.(((((((((...((((((.(((((.((((.(((((......(((((.((.....)).)))))))))).))))...))))))))))).........((((((((((((........((((((..((....((((.........)))).......)).)))))))))))))))))).............))))))))).))))))))))))))))))))))))..)))).....	TATCCTAGGTAGCTACTTTAACC	TTAAAGTCGTTACCTAGGGTAGC		3
			comp78830_c0_seq9:943:1208:-	-71	31	6	6	14	3	2	1	1	TAGCGACTATGCAAAGTTGCTATCCTAGGTAGCTACTTTAACCATCATTGCCTAATTAAAATGTTTAAGAAAGTCTAATATTTGCCTAAATTATTACTTAATCATTGCCTAATTGGTAATTATTACCTAATTAAAATGTTTAAAAAATTTAATTATTGCTTAAATCATTGCCAAATTGATAATAAATGCTTAATTAAAATGTTTTAGTAAAAAAAATAATCGGTTAAAGTCGTTACCTAGGGTAGCAATTTTGCAAAAGTTCAAAG	....((((.((((((((((((((((((((((((.(((((((((...((((((.(((((.((((.(((((......(((((.((.....)).)))))))))).))))...))))))))))).........((((((((((((........((((((..((....((((.........)))).......)).)))))))))))))))))).............))))))))).))))))))))))))))))))))))..)))).....	TATCCTAGGTAGCTACTTTAACC	TTAAAGTCGTTACCTAGGGTAGC		3
	novel_mir_1312	GTGTGATTCTCCTTTGGCAGG	comp65325_c0_seq1:1183:1271:-	-41.3	25	39	17	7	0	0	0	0	AGAAATAACAGTGTGATTCTCCTTTGGCAGGGAGGACATGCACATGCATACTTCTTTCTTTGCCAAAGGAGAATTGCCCTGCCATTCAT	........(((.((((((((((((((((((((((((.((((....))))...)).)))))))))))))))))))))).)))........	GTGTGATTCTCCTTTGGCAGG	-		5
			comp65325_c0_seq3:322:409:-	-43.2	25	39	17	7	0	0	0	0	AGAAATAACAGTGTGATTCTCCTTTGGCAGGGAGGACATGCACATGCATACTTTTTCTTTGCCAAAGGAGAATTGCCCTGCCATTCTG	((((....(((.((((((((((((((((((((((((.((((....))))...)))))))))))))))))))))))).)))...)))).	GTGTGATTCTCCTTTGGCAGG	-		5
			25	26
	novel_mir_280	GTGCGGTGATGATGCAAATTATG	comp48889_c0_seq1:12:118:-	-19.6	25	26	0	0	0	0	0	0	TGCTGGTGGGGGTGGTGGTGTTTCAAGTGCTGAAGATTGTATTTCTTATAAAAAAATTATGAATTTGAATCTGTGTGCGGTGATGATGCAAATTATGTGGACTAGAG	..(((((....(((((.((((((((.((((...(((((....(((.((.........)).)))....)))))..))))..))).)))))..)))))....)))))..	-	GTGCGGTGATGATGCAAATTATG		3
			24	0
	novel_mir_2991	AACAGGATCTCGCTTGCGGGC	comp73553_c0_seq1:1790:1935:-	-76.3	24	0	0	0	0	0	0	0	CGGGGTGGGGGCCCGCAAGCAAGAACCCGACACAATAGGCTCCGCTAGCAAGTACTTCACACTCGTCCTCGCTTTGCTAAAATGGTTAATCCAAGTTGATAGAGGAGCTTGTTGTAACAGGATCTCGCTTGCGGGCCCCCATCCCA	.(((((((((((((((((((.(((.((.(..((((((((((((.((((((((......((....))......))))).....(((.....)))......))).))))))))))))..).)).))).))))))))))))))))))).	-	AACAGGATCTCGCTTGCGGGC		3
			comp73553_c0_seq2:1777:1922:-	-76.3	24	0	0	0	0	0	0	0	CGGGGTGGGGGCCCGCAAGCAAGAACCCGACACAATAGGCTCCGCTAGCAAGTACTTCACACTCGTCCTCGCTTTGCTAAAATGGTTAATCCAAGTTGATAGAGGAGCTTGTTGTAACAGGATCTCGCTTGCGGGCCCCCATCCCA	.(((((((((((((((((((.(((.((.(..((((((((((((.((((((((......((....))......))))).....(((.....)))......))).))))))))))))..).)).))).))))))))))))))))))).	-	AACAGGATCTCGCTTGCGGGC		3
			24	16
	novel_mir_4618	GCATTGGTAAGACTACACTCG	comp78553_c0_seq6:232:594:+	-97.8	24	16	9	8	0	0	0	0	CGGTTTCTTGCAAGATGTAATTGAATCTCATGTCATGGATCAAATTCTTGCTGGATCCATTGGTCCTGGGAACACTAGTTCCATTTCCTTGGTTAATCTACATAAAGTAATAGAAGACATGGATTCTGTCAAGGAAAAGGTTATGAAGGTTAAAGAGGAAAGGGGATTCAAAGATCTTCAGCCCACATACTCAATTCCTGCAACTTCATCAAGACCTCTTACCACTGGAAAGAATACTATGGTGGGATTTGATGACGAGTTGATTCAACTTATGGACGGGCTCACTGGACAACAATCTAATCGGCAAATCATCCCTATTGTTGCCATGGGTGGCATTGGTAAGACTACACTCGCTAGAAATGT	..((((((.((.((.((((.((..(((..((((((((((((((((((.....))))...)))))))..(((((....))))).(((((((..(((((((.(((((..........((((.......))))..........))))).))))))).)))))))(((((((....)))))))(((((.((((...........(((((((((((((...((((((((.(((........)))))))))))))))))))..)))))........))))...)))))((.(((.(((((((......((........))..)))))))))))).))))))).)))..)).)))))).)).))))))..	-	GCATTGGTAAGACTACACTCG		3
合2为1，都可以	novel_mir_92	TTGGTCGCAGGAGAGATGAGG	comp2287089_c0_seq1:34:127:-	-41.5	24	2	14	8	0	0	0	0	GAAAGGGACTTTGGTCGCAGGAGAGATGAGGCTCCTAGTGCAATTTGATGAATGTTAGATTAAGCCTCATCTCCCCTCGACTCAAGCCCCTCCT	...((((.(((.(((((.(((.(((((((((((........((((((((....)))))))).))))))))))).)))))))).))).))))...	TTGGTCGCAGGAGAGATGAGG	-		5
	novel_mir_4735	TTGGTCGCAGGAGAGATGAGGC	comp2287089_c0_seq1:34:127:-	-41.5	2				0				GAAAGGGACTTTGGTCGCAGGAGAGATGAGGCTCCTAGTGCAATTTGATGAATGTTAGATTAAGCCTCATCTCCCCTCGACTCAAGCCCCTCCT	...((((.(((.(((((.(((.(((((((((((........((((((((....)))))))).))))))))))).)))))))).))).))))...	TTGGTCGCAGGAGAGATGAGGC	-		5
	novel_mir_1500	TCGTGTGATGATCAGAAGCATA	comp79720_c0_seq1:1983:2103:-	-30.8	21	12	22	10	0	0	0	0	TATCTTATGCTGTCTCTTCTGTTATCATTGATGTTGCTTAATTTACCTATACTTATTTCTTAGCTGTGAAAAGTTGAGAAAGGGGGTGGTCGTGTGATGATCAGAAGCATAGTTCAAATGA	........(((((..(((((((((((((((((...........(((((.......((((((((((......))))))))))..))))))))).))))))).)))))).)))))........	-	TCGTGTGATGATCAGAAGCATA		3
			comp79720_c0_seq2:1858:1978:-	-30.8	21	12	22	10	0	0	0	0	TATCTTATGCTGTCTCTTCTGTTATCATTGATGTTGCTTAATTTACCTATACTTATTTCTTAGCTGTGAAAAGTTGAGAAAGGGGGTGGTCGTGTGATGATCAGAAGCATAGTTCAAATGA	........(((((..(((((((((((((((((...........(((((.......((((((((((......))))))))))..))))))))).))))))).)))))).)))))........	-	TCGTGTGATGATCAGAAGCATA		3
			comp79720_c0_seq3:1408:1528:-	-30.8	21	12	22	10	0	0	0	0	TATCTTATGCTGTCTCTTCTGTTATCATTGATGTTGCTTAATTTACCTATACTTATTTCTTAGCTGTGAAAAGTTGAGAAAGGGGGTGGTCGTGTGATGATCAGAAGCATAGTTCAAATGA	........(((((..(((((((((((((((((...........(((((.......((((((((((......))))))))))..))))))))).))))))).)))))).)))))........	-	TCGTGTGATGATCAGAAGCATA		3
			comp79720_c0_seq4:1397:1517:-	-30.8	21	12	22	10	0	0	0	0	TATCTTATGCTGTCTCTTCTGTTATCATTGATGTTGCTTAATTTACCTATACTTATTTCTTAGCTGTGAAAAGTTGAGAAAGGGGGTGGTCGTGTGATGATCAGAAGCATAGTTCAAATGA	........(((((..(((((((((((((((((...........(((((.......((((((((((......))))))))))..))))))))).))))))).)))))).)))))........	-	TCGTGTGATGATCAGAAGCATA		3
			comp79720_c0_seq9:541:661:-	-30.8	21	12	22	10	0	0	0	0	TATCTTATGCTGTCTCTTCTGTTATCATTGATGTTGCTTAATTTACCTATACTTATTTCTTAGCTGTGAAAAGTTGAGAAAGGGGGTGGTCGTGTGATGATCAGAAGCATAGTTCAAATGA	........(((((..(((((((((((((((((...........(((((.......((((((((((......))))))))))..))))))))).))))))).)))))).)))))........	-	TCGTGTGATGATCAGAAGCATA		3
	novel_mir_3301	TTGCATTCCCTCAGTCGGACA	comp74712_c0_seq1:245:481:-	-152.2	20	0	7	15	0	0	0	0	TCTTGACAAATGTCCGACTGAGGGAATGCAACTAACATGAAACGATTGGCACATTCAGCAAAATGAGAGAACCAGAGCCATGCCTTGACATCTTGTTTGCAAAACTCACAGTCTGTTCCCATAAGCTGTGAGTTCTGCGAACAACACATCAATCCACGGCTCTGGCTCTATCATTCTGCTGAATGTGACCAGTCGTTTCATGTTAATTGCATTCCCTCAGTCGGACAATTGTCAAAA	..(((((((.(((((((((((((((((((((.((((((((((((((((((((((((((((.(((((.(((.((((((((.((..((((....(((((((((.((((((((((.(((....))).)))))))))).)))))))))....))))..)).)))))))).))).))))).))))))))))).))))))))))))))))).))))))))))))))))))))).)))))))..	-	TTGCATTCCCTCAGTCGGACA		3
	novel_mir_3875	AACCGCCGTTTCAATGTATAAC	comp76713_c0_seq1:286:407:+	-57.5	17	9	3	13	1	2	0	0	GGGACCCTGATCCATCTCGTTATACATAGAAAGGCGGTGGAGATGGAGGAGATAAAGATAACTCGTTGCCACCCCTTCTCAACCGCCGTTTCAATGTATAACAGGATGAAAAGGGTCCTCCG	((((((((....(((((.(((((((((.((((((((((.((((.((.((.(.(((.((....)).))).).)))).)))).)))))).)))).))))))))).)))))...))))))))...	TATACATAGAAAGGCGGTGG	AACCGCCGTTTCAATGTATAAC		3
			comp76713_c0_seq2:265:386:+	-57.5	17	9	3	13	1	2	0	0	GGGACCCTGATCCATCTCGTTATACATAGAAAGGCGGTGGAGATGGAGGAGATAAAGATAACTCGTTGCCACCCCTTCTCAACCGCCGTTTCAATGTATAACAGGATGAAAAGGGTCCTCCG	((((((((....(((((.(((((((((.((((((((((.((((.((.((.(.(((.((....)).))).).)))).)))).)))))).)))).))))))))).)))))...))))))))...	TATACATAGAAAGGCGGTGG	AACCGCCGTTTCAATGTATAAC		3
	16	47	46	26
	novel_mir_1983	GGAGACCTTGGGGGAGAACT	comp68625_c0_seq1:1093:1233:-		16	47	46	26	0	0	0	0	ATTGATTGTTACTCTCCCTCAAGGGCTTCTGGCCTGCTGCATACTCAGTATCATCGATCACAATGATGGTACGTAGAAATGTTATACTTGAAACATGGTGCGTGTGCGCCAGGAGACCTTGGGGGAGAACTAACAAACCAT	.....((((((.((((((((((((.((((((((.....((((((.(((((((((((.......)))))))))......(((((........)))))..)).)))))))))))))).))))))))))))..)))))).....	-	GGAGACCTTGGGGGAGAACT		3
			12	0
选红色	novel_mir_4478	TAGGCCATCTCCCATCCAACA	comp78289_c0_seq1:1163:1250:+	-41.6	12	0	0	0	0	0	0	0	TGCAGTATCTTAGGCCATCTCCCATCCAACATCATTTTTTATACCAAATTGGTTTTGGTGTGGGAGACGGTGTTGGGTGGGATATGCT	............(((.((.((((((((((((((.((((((((((((((.....)))))))))))))).)))))))))))))).)))))	TAGGCCATCTCCCATCCAACA	-		5
			comp78289_c0_seq2:1151:1238:+	-48.6	12	0	0	0	0	0	0	0	TGCAGTATCTTAGGCCATCTCCCATCCAACACCATTTTTTATACCAAATTTGTTTTGGTGTGGGAGATGGTGTTGGGTGGGATATGCT	............(((.((.(((((((((((((((((((((((((((((.....))))))))))))))))))))))))))))).)))))	TAGGCCATCTCCCATCCAACA	-		5
			comp78289_c0_seq3:1064:1151:+	-41.6	12	0	0	0	0	0	0	0	TGCAGTATCTTAGGCCATCTCCCATCCAACATCATTTTTTATACCAAATTGGTTTTGGTGTGGGAGACGGTGTTGGGTGGGATATGCT	............(((.((.((((((((((((((.((((((((((((((.....)))))))))))))).)))))))))))))).)))))	TAGGCCATCTCCCATCCAACA	-		5
			comp78289_c0_seq4:1052:1139:+	-48.6	12	0	0	0	0	0	0	0	TGCAGTATCTTAGGCCATCTCCCATCCAACACCATTTTTTATACCAAATTTGTTTTGGTGTGGGAGATGGTGTTGGGTGGGATATGCT	............(((.((.(((((((((((((((((((((((((((((.....))))))))))))))))))))))))))))).)))))	TAGGCCATCTCCCATCCAACA	-		5
			comp78289_c0_seq5:1039:1126:+	-41.6	12	0	0	0	0	0	0	0	TGCAGTATCTTAGGCCATCTCCCATCCAACATCATTTTTTATACCAAATTGGTTTTGGTGTGGGAGACGGTGTTGGGTGGGATATGCT	............(((.((.((((((((((((((.((((((((((((((.....)))))))))))))).)))))))))))))).)))))	TAGGCCATCTCCCATCCAACA	-		5
			comp78289_c0_seq6:1027:1114:+	-48.6	12	0	0	0	0	0	0	0	TGCAGTATCTTAGGCCATCTCCCATCCAACACCATTTTTTATACCAAATTTGTTTTGGTGTGGGAGATGGTGTTGGGTGGGATATGCT	............(((.((.(((((((((((((((((((((((((((((.....))))))))))))))))))))))))))))).)))))	TAGGCCATCTCCCATCCAACA	-		5
			comp78289_c0_seq7:762:849:+	-41.6	12	0	0	0	0	0	0	0	TGCAGTATCTTAGGCCATCTCCCATCCAACATCATTTTTTATACCAAATTGGTTTTGGTGTGGGAGACGGTGTTGGGTGGGATATGCT	............(((.((.((((((((((((((.((((((((((((((.....)))))))))))))).)))))))))))))).)))))	TAGGCCATCTCCCATCCAACA	-		5
			comp78289_c0_seq8:750:837:+	-48.6	12	0	0	0	0	0	0	0	TGCAGTATCTTAGGCCATCTCCCATCCAACACCATTTTTTATACCAAATTTGTTTTGGTGTGGGAGATGGTGTTGGGTGGGATATGCT	............(((.((.(((((((((((((((((((((((((((((.....))))))))))))))))))))))))))))).)))))	TAGGCCATCTCCCATCCAACA	-		5
	novel_mir_7375	TTGGGTGGGATATGCTCTTGC	comp78289_c0_seq1:1153:1275:+	-48.6	0	20	0	16	0	13	0	4	TGCAGACAGATGCAGTATCTTAGGCCATCTCCCATCCAACATCATTTTTTATACCAAATTGGTTTTGGTGTGGGAGACGGTGTTGGGTGGGATATGCTCTTGCCATGCAAATCATTCTCAAGT	((.(((..((((((.......(((.(((.((((((((((((((.((((((((((((((.....)))))))))))))).)))))))))))))).))).))).....))))..))..)))))...	TAGGCCATCTCCCATCCAACA	TTGGGTGGGATATGCTCTTGC		3
			comp78289_c0_seq3:1054:1176:+	-48.6	0	20	0	16	0	13	0	4	TGCAGACAGATGCAGTATCTTAGGCCATCTCCCATCCAACATCATTTTTTATACCAAATTGGTTTTGGTGTGGGAGACGGTGTTGGGTGGGATATGCTCTTGCCATGCAAATCATTCTCAAGT	((.(((..((((((.......(((.(((.((((((((((((((.((((((((((((((.....)))))))))))))).)))))))))))))).))).))).....))))..))..)))))...	TAGGCCATCTCCCATCCAACA	TTGGGTGGGATATGCTCTTGC		3
			comp78289_c0_seq5:1029:1151:+	-48.6	0	20	0	16	0	13	0	4	TGCAGACAGATGCAGTATCTTAGGCCATCTCCCATCCAACATCATTTTTTATACCAAATTGGTTTTGGTGTGGGAGACGGTGTTGGGTGGGATATGCTCTTGCCATGCAAATCATTCTCAAGT	((.(((..((((((.......(((.(((.((((((((((((((.((((((((((((((.....)))))))))))))).)))))))))))))).))).))).....))))..))..)))))...	TAGGCCATCTCCCATCCAACA	TTGGGTGGGATATGCTCTTGC		3
			comp78289_c0_seq7:752:874:+	-48.6	0	20	0	16	0	13	0	4	TGCAGACAGATGCAGTATCTTAGGCCATCTCCCATCCAACATCATTTTTTATACCAAATTGGTTTTGGTGTGGGAGACGGTGTTGGGTGGGATATGCTCTTGCCATGCAAATCATTCTCAAGT	((.(((..((((((.......(((.(((.((((((((((((((.((((((((((((((.....)))))))))))))).)))))))))))))).))).))).....))))..))..)))))...	TAGGCCATCTCCCATCCAACA	TTGGGTGGGATATGCTCTTGC		3
	novel_mir_844	CGGGTGACTTGGGTGTTGCAA	comp78699_c2_seq1:56:189:+	-60.7	12	13	9	11	0	6	0	1	ACATGCATCAAACAAGATCATCAACCGACACCCAAGTCACCCGGGCCGATCATGCTCCTAACGAAGTACTTAACAGCTTCCTTAGCAGTTTGAGTGGGTGTGCCGGGTGACTTGGGTGTTGCAACTGGTGCTGC	.((.((((((...............((((((((((((((((((((((.((((.(((.((((.(((((........))))).)))).))).))).).)))...)))))))))))))))))))....)))))))).	CGACACCCAAGTCACCCGGGC	CGGGTGACTTGGGTGTTGCAA		3
	novel_mir_2377	GGGCTACTCTTATTTGGCATG	comp70862_c1_seq1:1448:1722:+	-71.4	11	0	0	0	1	0	0	0	AAGGCTAAGAAATGCATGTTATGACCAAGAAAAAGAAGCCTCTGAGAGGATATCCATAGCATAAGCCTCCAAGCATATGCTATTTCTCCATTGGTTTATTCCATCTGTGCAAGCCTAGTCAAAGCTTATATAGCTAAAACCAGCACTAGGGTTCACTCAAGAGTGCCAGGAGCAGCAGTAAATAGGGAAACAGAGTCTGGAAGAGGGAATGGTTCAGTAAGCAAACCACTCATAGGGCTACTCTTATTTGGCATGCAATGCTGCTTGGTACAATG	...((((((....((((..((((.(((((.((.((.(((((.((((.((......((((((((.((......)).))))))))....(((((......((((((((((.....((((......(((......(((....((.(((((.(((....)))...)))))..))))))))......))))...)))))...))))).....))))).............)).))))..))))).)).)).)))))))))..))))..))))))......	ATGACCAAGAAAAAGAAGCCT	GGGCTACTCTTATTTGGCATG		3
			comp70862_c1_seq2:1433:1707:+	-71.4	11	0	0	0	1	0	0	0	AAGGCTAAGAAATGCATGTTATGACCAAGAAAAAGAAGCCTCTGAGAGGATATCCATAGCATAAGCCTCCAAGCATATGCTATTTCTCCATTGGTTTATTCCATCTGTGCAAGCCTAGTCAAAGCTTATATAGCTAAAACCAGCACTAGGGTTCACTCAAGAGTGCCAGGAGCAGCAGTAAATAGGGAAACAGAGTCTGGAAGAGGGAATGGTTCAGTAAGCAAACCACTCATAGGGCTACTCTTATTTGGCATGCAATGCTGCTTGGTACAATG	...((((((....((((..((((.(((((.((.((.(((((.((((.((......((((((((.((......)).))))))))....(((((......((((((((((.....((((......(((......(((....((.(((((.(((....)))...)))))..))))))))......))))...)))))...))))).....))))).............)).))))..))))).)).)).)))))))))..))))..))))))......	ATGACCAAGAAAAAGAAGCCT	GGGCTACTCTTATTTGGCATG		3
			comp70862_c1_seq3:1349:1623:+	-71.4	11	0	0	0	1	0	0	0	AAGGCTAAGAAATGCATGTTATGACCAAGAAAAAGAAGCCTCTGAGAGGATATCCATAGCATAAGCCTCCAAGCATATGCTATTTCTCCATTGGTTTATTCCATCTGTGCAAGCCTAGTCAAAGCTTATATAGCTAAAACCAGCACTAGGGTTCACTCAAGAGTGCCAGGAGCAGCAGTAAATAGGGAAACAGAGTCTGGAAGAGGGAATGGTTCAGTAAGCAAACCACTCATAGGGCTACTCTTATTTGGCATGCAATGCTGCTTGGTACAATG	...((((((....((((..((((.(((((.((.((.(((((.((((.((......((((((((.((......)).))))))))....(((((......((((((((((.....((((......(((......(((....((.(((((.(((....)))...)))))..))))))))......))))...)))))...))))).....))))).............)).))))..))))).)).)).)))))))))..))))..))))))......	ATGACCAAGAAAAAGAAGCCT	GGGCTACTCTTATTTGGCATG		3
			comp70862_c1_seq4:1334:1608:+	-71.4	11	0	0	0	1	0	0	0	AAGGCTAAGAAATGCATGTTATGACCAAGAAAAAGAAGCCTCTGAGAGGATATCCATAGCATAAGCCTCCAAGCATATGCTATTTCTCCATTGGTTTATTCCATCTGTGCAAGCCTAGTCAAAGCTTATATAGCTAAAACCAGCACTAGGGTTCACTCAAGAGTGCCAGGAGCAGCAGTAAATAGGGAAACAGAGTCTGGAAGAGGGAATGGTTCAGTAAGCAAACCACTCATAGGGCTACTCTTATTTGGCATGCAATGCTGCTTGGTACAATG	...((((((....((((..((((.(((((.((.((.(((((.((((.((......((((((((.((......)).))))))))....(((((......((((((((((.....((((......(((......(((....((.(((((.(((....)))...)))))..))))))))......))))...)))))...))))).....))))).............)).))))..))))).)).)).)))))))))..))))..))))))......	ATGACCAAGAAAAAGAAGCCT	GGGCTACTCTTATTTGGCATG		3
			comp70862_c1_seq5:1289:1563:+	-71.4	11	0	0	0	1	0	0	0	AAGGCTAAGAAATGCATGTTATGACCAAGAAAAAGAAGCCTCTGAGAGGATATCCATAGCATAAGCCTCCAAGCATATGCTATTTCTCCATTGGTTTATTCCATCTGTGCAAGCCTAGTCAAAGCTTATATAGCTAAAACCAGCACTAGGGTTCACTCAAGAGTGCCAGGAGCAGCAGTAAATAGGGAAACAGAGTCTGGAAGAGGGAATGGTTCAGTAAGCAAACCACTCATAGGGCTACTCTTATTTGGCATGCAATGCTGCTTGGTACAATG	...((((((....((((..((((.(((((.((.((.(((((.((((.((......((((((((.((......)).))))))))....(((((......((((((((((.....((((......(((......(((....((.(((((.(((....)))...)))))..))))))))......))))...)))))...))))).....))))).............)).))))..))))).)).)).)))))))))..))))..))))))......	ATGACCAAGAAAAAGAAGCCT	GGGCTACTCTTATTTGGCATG		3
			comp70862_c1_seq6:1274:1548:+	-71.4	11	0	0	0	1	0	0	0	AAGGCTAAGAAATGCATGTTATGACCAAGAAAAAGAAGCCTCTGAGAGGATATCCATAGCATAAGCCTCCAAGCATATGCTATTTCTCCATTGGTTTATTCCATCTGTGCAAGCCTAGTCAAAGCTTATATAGCTAAAACCAGCACTAGGGTTCACTCAAGAGTGCCAGGAGCAGCAGTAAATAGGGAAACAGAGTCTGGAAGAGGGAATGGTTCAGTAAGCAAACCACTCATAGGGCTACTCTTATTTGGCATGCAATGCTGCTTGGTACAATG	...((((((....((((..((((.(((((.((.((.(((((.((((.((......((((((((.((......)).))))))))....(((((......((((((((((.....((((......(((......(((....((.(((((.(((....)))...)))))..))))))))......))))...)))))...))))).....))))).............)).))))..))))).)).)).)))))))))..))))..))))))......	ATGACCAAGAAAAAGAAGCCT	GGGCTACTCTTATTTGGCATG		3
			comp70862_c1_seq7:1190:1464:+	-71.4	11	0	0	0	1	0	0	0	AAGGCTAAGAAATGCATGTTATGACCAAGAAAAAGAAGCCTCTGAGAGGATATCCATAGCATAAGCCTCCAAGCATATGCTATTTCTCCATTGGTTTATTCCATCTGTGCAAGCCTAGTCAAAGCTTATATAGCTAAAACCAGCACTAGGGTTCACTCAAGAGTGCCAGGAGCAGCAGTAAATAGGGAAACAGAGTCTGGAAGAGGGAATGGTTCAGTAAGCAAACCACTCATAGGGCTACTCTTATTTGGCATGCAATGCTGCTTGGTACAATG	...((((((....((((..((((.(((((.((.((.(((((.((((.((......((((((((.((......)).))))))))....(((((......((((((((((.....((((......(((......(((....((.(((((.(((....)))...)))))..))))))))......))))...)))))...))))).....))))).............)).))))..))))).)).)).)))))))))..))))..))))))......	ATGACCAAGAAAAAGAAGCCT	GGGCTACTCTTATTTGGCATG		3
			comp70862_c1_seq8:1175:1449:+	-71.4	11	0	0	0	1	0	0	0	AAGGCTAAGAAATGCATGTTATGACCAAGAAAAAGAAGCCTCTGAGAGGATATCCATAGCATAAGCCTCCAAGCATATGCTATTTCTCCATTGGTTTATTCCATCTGTGCAAGCCTAGTCAAAGCTTATATAGCTAAAACCAGCACTAGGGTTCACTCAAGAGTGCCAGGAGCAGCAGTAAATAGGGAAACAGAGTCTGGAAGAGGGAATGGTTCAGTAAGCAAACCACTCATAGGGCTACTCTTATTTGGCATGCAATGCTGCTTGGTACAATG	...((((((....((((..((((.(((((.((.((.(((((.((((.((......((((((((.((......)).))))))))....(((((......((((((((((.....((((......(((......(((....((.(((((.(((....)))...)))))..))))))))......))))...)))))...))))).....))))).............)).))))..))))).)).)).)))))))))..))))..))))))......	ATGACCAAGAAAAAGAAGCCT	GGGCTACTCTTATTTGGCATG		3
	novel_mir_3856	ATGGGTGTCAAAGGCATATGGTA	comp76635_c1_seq1:1860:1944:+	-22.4	10	0	0	0	0	0	0	0	CTACTATGTATTTGGTGTTCCTTTGGGTCTCATACTGGGGTATCCACTTAACATGGGTGTCAAAGGCATATGGTATGGAATGGTA	.((((((.(((.(.((((.(((((((..(((((..((((.......))))..)))))..))))))).)))).).)))..))))))	-	ATGGGTGTCAAAGGCATATGGTA		3
			comp76635_c1_seq2:1737:1821:+	-22.4	10	0	0	0	0	0	0	0	CTACTATGTATTTGGTGTTCCTTTGGGTCTCATACTGGGGTATCCACTTAACATGGGTGTCAAAGGCATATGGTATGGAATGGTA	.((((((.(((.(.((((.(((((((..(((((..((((.......))))..)))))..))))))).)))).).)))..))))))	-	ATGGGTGTCAAAGGCATATGGTA		3
	novel_mir_2212	ATGTCTTGTCAATGTTATTTGTT	comp70013_c0_seq15:201:498:-	-63.3	9	0	0	1	0	0	0	0	CCAAGAAACTTCAGGTGACATACTATGAGACATTTTACTCACGAAGATGCAAAAACACACAGCTACTTGCACAAGTTTACTCCTTTCATCGTGCTTCTTTAGATAGAGGAACTATCAAGGCTTTGTTTTGGGAAATTATTTTGGGAGAATGTATTTTGGGTAGTGGGATAGGGGAAGTGTGGAGAATGAGAATATGTTTGGATTTTTGTCGGAAAAAAAAATGATAATGATAATGATGTATTTTGGGAGACATTCTCAACAGTAAATGTCTTGTCAATGTTATTTGTTAGTAGTAGAC	.......(((.((((((((((...(((((((((((.(((................(((((..(((((.((.((((..(((..((((((..(((.(((((.((((((((............)))))))).)))))..)))..))))))...))).)))).)))))))..........)))))(((((((((((((((((...(((.((((((..........)))))).)))...))))))))))......)))))))...))))))))))))))..))))))))))..))).......	-	ATGTCTTGTCAATGTTATTTGTT		3
			comp70013_c0_seq16:201:485:-	-64.2	9	0	0	1	0	0	0	0	CCAAGAAACTTCAGGTGACATACTATGAGACATTTTACTCACGAAGATGCAAAAACACACAGCTACTTGCACAAGTTTACTCCTTTCATCGTGCTTCTTTAGATAGAGGAACTAACAAGGCTTTGTTTTGGGAGAATGTATTTTGGGTAGTGGGATAGGGGAAGTGTGGAGAATGAGAATATGTTTGGATTTTTGTCGGAAAAAAAAATGATAATGATAATGATGTATTTTGGGAGACATTCTCAACAGTAAATGTCTTGTCAATGTTATTTGTTAGTAGTAGAC	.......(((.((((((((((...(((((((((((.(((................(((((.((.....))..........((((((.(((.((((.(((.(((((.(....((..((((((...))))))..))..).))))).))).)))).))))))))).)))))(((((((((((((((((...(((.((((((..........)))))).)))...))))))))))......)))))))...))))))))))))))..))))))))))..))).......	-	ATGTCTTGTCAATGTTATTTGTT		3
			comp70013_c0_seq6:201:292:-	-18.2	9	0	0	1	0	0	0	0	TGTCGGAAAAAAAAATGATAATGATAATGATGTATTTTGGGAGACATTCTCAACAGTAAATGTCTTGTCAATGTTATTTGTTAGTAGTAGAC	.(((........((((((((.((((((.(((((...(((.((((...))))..)))...))))))))))).))))))))..........)))	-	ATGTCTTGTCAATGTTATTTGTT		3
选蓝色	novel_mir_86	TCTTGTCTCTCATGCCAGGCCT	comp22016_c0_seq1:71:251:+	-87.5	9	3	2	0	0	0	0	0	TGAGGAAAGGGGTTCTTGCATGAAGATAAGAGTATTAACAGTTTGATAGCCAAGGATGACTTGCCTGCACCATGCCAAAACGGGTTTCAATTTATTTAGGACCCTTTTGAGGTTGGATTCAGGCAGTCTCCTTGGCTAATTAGACGTGCTCTTGTCTCTCATGCCAGGCCTCCTTTTCACT	...(((((((((.(((.((((((((((((((((((.....((((((((((((((((.((((.(((((..(((..((((((.((((((.((.....)).))))))))))).)..)))...)))))))))))))))))).))))))))))))))))))).)))))).))).)))))))))...	-	TCTTGTCTCTCATGCCAGGCCT		3
	novel_mir_4732	CTTGTCTCTCATGCCAGGCCT	comp22016_c0_seq1:71:251:+	-87.5	0	3	2	0	0	0	0	0	TGAGGAAAGGGGTTCTTGCATGAAGATAAGAGTATTAACAGTTTGATAGCCAAGGATGACTTGCCTGCACCATGCCAAAACGGGTTTCAATTTATTTAGGACCCTTTTGAGGTTGGATTCAGGCAGTCTCCTTGGCTAATTAGACGTGCTCTTGTCTCTCATGCCAGGCCTCCTTTTCACT	...(((((((((.(((.((((((((((((((((((.....((((((((((((((((.((((.(((((..(((..((((((.((((((.((.....)).))))))))))).)..)))...)))))))))))))))))).))))))))))))))))))).)))))).))).)))))))))...	-	CTTGTCTCTCATGCCAGGCCT		3
	novel_mir_1501	AACAATGATGAGTTATACAGACC	comp79720_c0_seq5:597:761:-	-32.2	7	0	0	0	0	0	0	0	TGTGCAAAACAACAATGATGAGTTATACAGACCTGTAATGATTTGCGAATATGATCGCAAATTTTAATGAACATCTAAGGGACTGAGTTGTTATTGTCTGTATCACTCCCATGTTATTTTCTTCAATTTCTATTTATCGCCATTTGTTTAGTTATTCTTGCACAT	(((((((...((((.((..((((.((((((((..((((((((((((((......)))))))))......(((.((.........)))))))))).)))))))).)))).)))))).........(((..(((..((........))..)))..))).))))))).	AACAATGATGAGTTATACAGACC	-		5
			comp79720_c0_seq6:597:761:-	-32.2	7	0	0	0	0	0	0	0	TGTGCAAAACAACAATGATGAGTTATACAGACCTGTAATGATTTGCGAATATGATCGCAAATTTTAATGAACATCTAAGGGACTGAGTTGTTATTGTCTGTATCACTCCCATGTTATTTTCTTCAATTTCTATTTATCGCCATTTGTTTAGTTATTCTTGCACAT	(((((((...((((.((..((((.((((((((..((((((((((((((......)))))))))......(((.((.........)))))))))).)))))))).)))).)))))).........(((..(((..((........))..)))..))).))))))).	AACAATGATGAGTTATACAGACC	-		5
	novel_mir_201	AATGGAAGCGCAAGTTGAACTTG	comp40848_c0_seq1:215:303:-	-30.7	7	0	0	0	0	0	0	0	TTTTAATCTAAATGGAAGCGCAAGTTGAACTTGCCCATCTTCTATGGACAAAAGTGCAAGGTTGACTTGCGCTTTCTGTGTGGTCCTCA	.....(((..(..(((((((((((((((.(((((((((.....))))........))))).)))))))))))))))..)..))).....	AATGGAAGCGCAAGTTGAACTTG	-		5
3p/5p问题	novel_mir_4048	GGGATTGGTGGATTGGAAATC	comp77231_c2_seq5:852:952:-	-30.1	7	0	0	9	0	0	0	0	GAAGTCTGTTGGGATTGGTGGATTGGAAATCAATTCACCATTAAGAAAAGGAAAAGGAGAAAGAAATAGATTTCCAACTCCACCCATTCCTATGGGTTTTG	(((((((((.(((((.(((((((((((((((.((((.((................)).)).....)).))))))))).)))))).))))).))))))))).	GGGATTGGTGGATTGGAAATC	-		5
			comp77231_c2_seq6:800:900:-	-30.1	7	0	0	9	0	0	0	0	GAAGTCTGTTGGGATTGGTGGATTGGAAATCAATTCACCATTAAGAAAAGGAAAAGGAGAAAGAAATAGATTTCCAACTCCACCCATTCCTATGGGTTTTG	(((((((((.(((((.(((((((((((((((.((((.((................)).)).....)).))))))))).)))))).))))).))))))))).	GGGATTGGTGGATTGGAAATC	-		5
			comp77231_c2_seq8:108:208:-	-30.1	7	0	0	9	0	0	0	0	GAAGTCTGTTGGGATTGGTGGATTGGAAATCAATTCACCATTAAGAAAAGGAAAAGGAGAAAGAAATAGATTTCCAACTCCACCCATTCCTATGGGTTTTG	(((((((((.(((((.(((((((((((((((.((((.((................)).)).....)).))))))))).)))))).))))).))))))))).	GGGATTGGTGGATTGGAAATC	-		5
	novel_mir_10774	TTTCCAACTCCACCCATTCCTA	comp77231_c2_seq5:841:962:-	-36.1	0	0	2274	0	0	0	5	0	GATTTTGGCCGAAGTCTGTTGGGATTGGTGGATTGGAAATCAATTCACCATTAAGAAAAGGAAAAGGAGAAAGAAATAGATTTCCAACTCCACCCATTCCTATGGGTTTTGGGAATTTCCCC	........(((((((((((.(((((.(((((((((((((((.((((.((................)).)).....)).))))))))).)))))).))))).)))))))))))..........	GGGATTGGTGGATTGGAAATC	TTTCCAACTCCACCCATTCCTA		3
			comp77231_c2_seq6:789:910:-	-36.1	0	0	2274	0	0	0	5	0	GATTTTGGCCGAAGTCTGTTGGGATTGGTGGATTGGAAATCAATTCACCATTAAGAAAAGGAAAAGGAGAAAGAAATAGATTTCCAACTCCACCCATTCCTATGGGTTTTGGGAATTTCCCC	........(((((((((((.(((((.(((((((((((((((.((((.((................)).)).....)).))))))))).)))))).))))).)))))))))))..........	GGGATTGGTGGATTGGAAATC	TTTCCAACTCCACCCATTCCTA		3
			comp77231_c2_seq7:138:267:-	-64	0	0	2274	0	0	0	17	0	GATTGCGGCCGAAATCTGTTGGGATGGGTGGATTGGGAATCGAATTCGCCGTTGATTGAGCAGTAATCTCTCAATGTTTGTGGGTCGATTTCCAACTCCACCCATTCCTATGGGTTTCGGGATTACCCCC	........(((((((((((.(((((((((((((((((((((((.(((((.....((((((.((....))))))))....)))))))))))))))).)))))))))))).)))))))))))..........	GGGATGGGTGGATTGGGAATC	TTTCCAACTCCACCCATTCCTA		3
			comp77231_c2_seq8:97:218:-	-36.1	0	0	2274	0	0	0	5	0	GATTTTGGCCGAAGTCTGTTGGGATTGGTGGATTGGAAATCAATTCACCATTAAGAAAAGGAAAAGGAGAAAGAAATAGATTTCCAACTCCACCCATTCCTATGGGTTTTGGGAATTTCCCC	........(((((((((((.(((((.(((((((((((((((.((((.((................)).)).....)).))))))))).)))))).))))).)))))))))))..........	GGGATTGGTGGATTGGAAATC	TTTCCAACTCCACCCATTCCTA		3
选蓝色	novel_mir_598	TTGTGTGTGTATCTATCATCC	comp60636_c0_seq3:16:178:+	-61.6	7	0	0	0	0	0	0	0	TATTTCGTGTTTGTGTGTGTATCTATCATCCATTTAGCACATACTCCTATCTATGTGTATACAGATAATGGGGGGGATTTTGATCCGTCAATTAGTTGACAAAATTTCCCCCCTATTTGGTATTTGGTAATTGAGTGGTAGATTCACGCACAAACTCGTAATT	.....((.(((((((((((.(((((((((.((.(((.((.(((((......(((.((....)).)))((((((((((..((.....(((((....)))))..))..))))))))))..))))).)).))).)).))))))))).))))))))))).)).....	TTGTGTGTGTATCTATCATCC	-		5
	novel_mir_5105	TGTTTGTGTGTGTATCTATCA	comp60636_c0_seq3:13:182:+	-62.1	0	20	14	0	0	0	0	0	ATATATTTCGTGTTTGTGTGTGTATCTATCATCCATTTAGCACATACTCCTATCTATGTGTATACAGATAATGGGGGGGATTTTGATCCGTCAATTAGTTGACAAAATTTCCCCCCTATTTGGTATTTGGTAATTGAGTGGTAGATTCACGCACAAACTCGTAATTTGTC	(((.(((.((.(((((((((((.(((((((((.((.(((.((.(((((......(((.((....)).)))((((((((((..((.....(((((....)))))..))..))))))))))..))))).)).))).)).))))))))).))))))))))).)).))).))).	TGTTTGTGTGTGTATCTATCA	-		5
	novel_mir_121	ACTTTGTTCTCCACGCCAAC	comp27926_c0_seq1:1:170:-	-45.6	6	2	0	0	0	0	0	0	GGGGCTGGCGCGGGCGGCAAACGCGGCGGCGGCGGCGGTGGAAATCATTGAGGAAGCCATTGTTACAAATTTCTTTCCTTTTCTTTTTGTACTGTTTTTACCCCTTAGCCCTTCTTCGCTGCTACTCAACTCTCTTCACTGGCCTTCACTTTGTTCTCCACGCCAACCTT	.(((.(((((.(((.((((((.(.((.(((((((((((.((((....((((((..........((((((................))))))...........))))))...))))))))))))..................))).)).))))))).))).))))).))).	-	ACTTTGTTCTCCACGCCAAC		3
	novel_mir_2374	CTTCACAGACAAGGATAAGGCTG	comp70846_c1_seq1:230:309:-	-30.1	6	0	0	0	0	0	0	0	CCATGGGCTGAAGCTGGTGCTGAGTTTGTCGTGGAGTCTACCGGAGTCTTCACAGACAAGGATAAGGCTGCTGCCCATCT	..((((((...((((.((.((..((((((.(.(((.(((...))).))).))))))).)).))..))))...))))))..	-	CTTCACAGACAAGGATAAGGCTG		3
	novel_mir_307	GAGGATTGGAGAGAGGAGAGG	comp51239_c0_seq1:72:284:-	-55.7	6	0	0	0	0	0	0	0	AATTTTGATTGAGGATTGGAGAGAGGAGAGGTAAAGAAAGGCTCAGGATGGATTTAGTACTTTGCGAGCCGTATGTGGTGGGAATCACACGTACGGTATAGTATGGTGGTATAATGTGGTGCTTATCAAACATGAATGATAAGAATCATCATAAGCAAGTCTAAAATAATGTATGTTATGTATTCTTTTCATCTGGAGTCTTTCTCAAAGTTA	((((((((..(((((((..(((((((((((..........((......((((((((.((((.(((..((((((((((.((.....))))))))))))...))).)))).))...((((((((((((((........)))))))...)))))))....)))))).......))..........)))))))).)))..))))))).)))))))).	GAGGATTGGAGAGAGGAGAGG	-		5
	novel_mir_3645	AATTTAATTTGGACTCACCCT	comp76073_c0_seq1:716:900:+	-40.5	6	0	2	0	0	0	0	0	AGAAAAGTTTGGGTAGAGCTGGATCGAAGTGTTGGCATGGTTAGTGTCTTGTGTTGGGTGTTAAATATAATTGAAAGAGAAATTGAATAAATGGAGGTTAAAATATATCTTTAAATTACAATATTTTTTCAAAGTTTATGCACTACAACTTTATAATTTAATTTGGACTCACCCTTGACTTTTTC	.((((((((.((((.(((((((((.(((.(((.(((((.....)))))....((((((((((((((....(((((((((..(((((((...(((((((........))))))).))).)))).))))))))).))))).))))).))))...))).))).)))))).)))))))..)))))))).	-	AATTTAATTTGGACTCACCCT		3
			comp76073_c0_seq2:716:900:+	-40.5	6	0	2	0	0	0	0	0	AGAAAAGTTTGGGTAGAGCTGGATCGAAGTGTTGGCATGGTTAGTGTCTTGTGTTGGGTGTTAAATATAATTGAAAGAGAAATTGAATAAATGGAGGTTAAAATATATCTTTAAATTACAATATTTTTTCAAAGTTTATGCACTACAACTTTATAATTTAATTTGGACTCACCCTTGACTTTTTC	.((((((((.((((.(((((((((.(((.(((.(((((.....)))))....((((((((((((((....(((((((((..(((((((...(((((((........))))))).))).)))).))))))))).))))).))))).))))...))).))).)))))).)))))))..)))))))).	-	AATTTAATTTGGACTCACCCT		3
	novel_mir_4243	TCAATATCCCTACTCTGGAAT	comp77749_c0_seq1:589:735:+	-28	6	1	2	0	0	0	0	0	TCGTGGACGCATTCCACTGGAGGAGTATTACAATCAACTCTATTGTGCTTTGCAATCAGCATCAACTCTATTGTGCTTGCGAAAATCTTTTAATCTCCAAATATAATCTTCCTTTGTCAATATCCCTACTCTGGAATGTGCAAACAT	..((...(((((((((..(.(((.(((((((((........((((((.((((((...((((.(((.....)))))))))))))..................))))))......)))).))))).))).)..)))))))))...))..	-	TCAATATCCCTACTCTGGAAT		3
			comp77749_c0_seq2:589:735:+	-28	6	1	2	0	0	0	0	0	TCGTGGACGCATTCCACTGGAGGAGTATTACAATCAACTCTATTGTGCTTTGCAATCAGCATCAACTCTATTGTGCTTGCGAAAATCTTTTAATCTCCAAATATAATCTTCCTTTGTCAATATCCCTACTCTGGAATGTGCAAACAT	..((...(((((((((..(.(((.(((((((((........((((((.((((((...((((.(((.....)))))))))))))..................))))))......)))).))))).))).)..)))))))))...))..	-	TCAATATCCCTACTCTGGAAT		3
	novel_mir_97	CAGTGTTGCCTCTTTATTTAGT	comp2445218_c0_seq1:39:254:-	-32.9	6	1	1	1	0	0	0	0	TCAGTGTTGCCTCTTTATTTAGTTTCATAGCAATGCTTAGATAGTACTTCCAATTTGCAATTCACTACGAGATCGAAGTTCACCATACTTGGACTTTTGAAGCTGTGTGATCATTATCCTATGCTGTCATTAATCTTAACATCATGTTCTCAATTTAAAGGGAGAATAAAAAACGATATCAAAATTACATACTCAAAGATAATAGGCAAAAGTGGC	(((.(.((((((..(((((((((..(((((.((((.(((.((((..((((..........(((.....)))...((((((((.......)))))))).)))))))).))).))))...))))).....................(((((((..........)))))))......................)))...)))))).)))))).).))).	CAGTGTTGCCTCTTTATTTAGT	-		5
	novel_mir_1882	TCTGGACGTTAAGGGAATAACA	comp67886_c1_seq1:452:553:+	-26.1	5	0	0	0	0	0	0	0	TATGCAACTTTGTACATGAAGCAAGAGCAAATATTCTCCTTAATACCAGTGCATTTTTGTCTATGGTGCATCTGGACGTTAAGGGAATAACATAGTGAACAC	..(((...(((((.......))))).)))..(((((.(((((((.((((((((((.........)))))).))))..)))))))))))).............	-	TCTGGACGTTAAGGGAATAACA		3
	novel_mir_2263	CTTCTTTGAACTTTAAATGCCT	comp70323_c0_seq1:1116:1396:-	-61.7	5	2	3	1	0	0	0	0	TGGTGCGAAAGTGGCATCTTAATGTTTCAAGTTGATGCAGATAGACGAGATTGTAAAGACAATAGAATGACCACTCCTGTGTGTTGGAGTTTATGTCATATATAATTCCCAGTTTCTTTACATTTGGGATGCTCTTAAAGACATCCTCAGTAACTCTAAAGTCTCTTATCCCCAAAAGTGTCTGCAGATTTTCTAGACAAAAAGTCTTTTTCCCATAAAATAGTGTATCAGGATAATCAGGGAAAAAAACTTCTTTGAACTTTAAATGCCTTAATCGTGGC	.(.(((((....(((((.((((.((((.(((..(.((((((((.........((((((((..(((((((((.(((((........)))))....)))))..................((((....((((((.(((...)))))))))..)))).))))..)))).)))).........))))))))((((((........))))))((((((((.........................))))))))..)..))).)))).)))))))))....))))).)	-	CTTCTTTGAACTTTAAATGCCT		3
			comp70323_c0_seq2:1116:1396:-	-61.7	5	2	3	1	0	0	0	0	TGGTGCGAAAGTGGCATCTTAATGTTTCAAGTTGATGCAGATAGACGAGATTGTAAAGACAATAGAATGACCACTCCTGTGTGTTGGAGTTTATGTCATATATAATTCCCAGTTTCTTTACATTTGGGATGCTCTTAAAGACATCCTCAGTAACTCTAAAGTCTCTTATCCCCAAAAGTGTCTGCAGATTTTCTAGACAAAAAGTCTTTTTCCCATAAAATAGTGTATCAGGATAATCAGGGAAAAAAACTTCTTTGAACTTTAAATGCCTTAATCGTGGC	.(.(((((....(((((.((((.((((.(((..(.((((((((.........((((((((..(((((((((.(((((........)))))....)))))..................((((....((((((.(((...)))))))))..)))).))))..)))).)))).........))))))))((((((........))))))((((((((.........................))))))))..)..))).)))).)))))))))....))))).)	-	CTTCTTTGAACTTTAAATGCCT		3
	novel_mir_2656	TCTCGGCGTCTCCCATTGCACC	comp72245_c0_seq1:50:134:-	-50.2	5	0	0	0	0	0	0	0	TGGTTGTCAGTGGTGCAATGACGACGCCGGGTTGGACTGCAGAAATGGTACCATCTCGGCGTCTCCCATTGCACCACAAACAACC	.((((((..(((((((((((..(((((((((.((((((........))).))).)))))))))...)))))))))))..))))))	-	TCTCGGCGTCTCCCATTGCACC		3
	novel_mir_2841	AACAGGCTGGAGAAATGTTAG	comp73058_c0_seq1:267:606:-	-88.9	5	1	1	0	0	0	0	0	GGCTCCATTTCACAAGTGCTGACATTCTAGCTTGTCTAAAGGAATCAAATGTGATTGGCATTGGTGGGACTGGAATTGTGTACAAGGCTGAAATTCAAAGGCCACACACTGTAGTAGCTGTTAAAAAGTTGTGGAGATCAGAAGCAGATGTTGAAACTGGAGACGACCTCTTTGCAGAGGTGGACCTTTTAGGCAAACTGAGGCATAGGAACATAGTGAGACTGTTGGGGTATCTTCATAATGAGACAGATGTTATGATGGTATACGAATACATGCCTAATGGGAGTCTTGGCGCAGCATTGCATGGGAAACAGGCTGGAGAAATGTTAGTGGATTGGGT	.((.(((.(((......(((((((((((((((((((((.....(((((.(((.....)))))))).....))))..(((((....((((..........))))))))).((((((.(((((.........((.((((((((...((.....))...)))....(.((((((....)))))).).(((.(((((((.((((.(.........).)))).....((((.(.(((((.(((((((.........))))))).))))).).))))..))))))).))).))))).))))))))))))).......)))))))))...))))))))))).)))))	-	AACAGGCTGGAGAAATGTTAG		3
	novel_mir_796	CGAAAATCATTCTTGTGGCAC	comp63885_c0_seq1:842:977:-	-62.2	5	0	0	1	0	0	0	0	GTGATTTGTACGAAAATCATTCTTGTGGCACATGCACAGTTCCTTATATTGGTGAATCAAACGGATGGCTCTAAGGGGAGTAACTTTCGTATAGAGACTGTGCATGTGCCACAAGAATAATTTTCAGGCAAATCGT	.((((((((..((((((.((((((((((((((((((((((......((((.((.......)).)))).((((((.(((((...))))).).))))))))))))))))))))))))))).))))))..)))))))).	CGAAAATCATTCTTGTGGCAC	-		5
			comp63885_c0_seq2:842:977:-	-62.2	5	0	0	1	0	0	0	0	GTGATTTGTACGAAAATCATTCTTGTGGCACATGCACAGTTCCTTATATTGGTGAATCAAACGGATGGCTCTAAGGGGAGTAACTTTCGTATAGAGACTGTGCATGTGCCACAAGAATAATTTTCAGGCAAATCGT	.((((((((..((((((.((((((((((((((((((((((......((((.((.......)).)))).((((((.(((((...))))).).))))))))))))))))))))))))))).))))))..)))))))).	CGAAAATCATTCTTGTGGCAC	-		5
			comp63885_c0_seq3:842:977:-	-62.2	5	0	0	1	0	0	0	0	GTGATTTGTACGAAAATCATTCTTGTGGCACATGCACAGTTCCTTATATTGGTGAATCAAACGGATGGCTCTAAGGGGAGTAACTTTCGTATAGAGACTGTGCATGTGCCACAAGAATAATTTTCAGGCAAATCGT	.((((((((..((((((.((((((((((((((((((((((......((((.((.......)).)))).((((((.(((((...))))).).))))))))))))))))))))))))))).))))))..)))))))).	CGAAAATCATTCTTGTGGCAC	-		5
			comp63885_c0_seq4:842:977:-	-62.2	5	0	0	1	0	0	0	0	GTGATTTGTACGAAAATCATTCTTGTGGCACATGCACAGTTCCTTATATTGGTGAATCAAACGGATGGCTCTAAGGGGAGTAACTTTCGTATAGAGACTGTGCATGTGCCACAAGAATAATTTTCAGGCAAATCGT	.((((((((..((((((.((((((((((((((((((((((......((((.((.......)).)))).((((((.(((((...))))).).))))))))))))))))))))))))))).))))))..)))))))).	CGAAAATCATTCTTGTGGCAC	-		5
	novel_mir_869	TGCCGGTGATGTATTTGCTA	comp78751_c0_seq1:1094:1280:-	-42.2	5	0	0	0	0	0	0	0	TTCTGTGGAAACCATTTCCACTATAGCTGAATAGGTTTGCTGGTTTGGCATGAGTGCGATTAACCTGGATGAAATTTTGCTCAACTGAGAAGATTAGTTTTGTTTGTGTTTTTTCCCCGACAGTTTCCCTACTTTTGGTACAATTCCAGTATTGGTTTGCCGGTGATGTATTTGCTATTGCACATAT	....(((((((...))))))).(((((.(((((.(((.((((((..(.((..(.((.((((.....(((.(((((...((..((((((.....))))))..))....))))).)))((((.(((......))).))))...)))).)).)..)).)..))))))))).)))))))))).........	-	TGCCGGTGATGTATTTGCTA		3
	novel_mir_1768	ATACCAGCAACAGTGGTAGCT	comp66971_c0_seq1:362:495:+	-68.1	4	5	1	2	1	0	0	1	CGGCGGCGGCGGCGGCGGCGCCGCCACCATTGATGGTATCAAGATCGACCGAGTTAATTAGGCAAGCATGTGTGGGGAAACTGCTCGATTTTGATACCAGCAACAGTGGTAGCTCCGCCGTTGAGCCTCCACAT	.((.(((..(((((((((.((.(((((..(((.(((((((((((((((.(.((((..(((.(((....))).)))...))))).))))))))))))))).)))..))))).)).))))))))).))).))....	CCGCCACCATTGATGGTATCA	ATACCAGCAACAGTGGTAGCT		3
			comp66971_c0_seq2:360:493:+	-68.1	4	5	1	2	1	0	0	1	CGGCGGCGGCGGCGGCGGCGCCGCCACCATTGATGGTATCAAGATCGACCGAGTTAATTAGGCAAGCATGTGTGGGGAAACTGCTCGATTTTGATACCAGCAACAGTGGTAGCTCCGCCGTTGAGCCTCCACAT	.((.(((..(((((((((.((.(((((..(((.(((((((((((((((.(.((((..(((.(((....))).)))...))))).))))))))))))))).)))..))))).)).))))))))).))).))....	CCGCCACCATTGATGGTATCA	ATACCAGCAACAGTGGTAGCT		3
			comp66971_c0_seq3:362:495:+	-68.1	4	5	1	2	1	0	0	1	CGGCGGCGGCGGCGGCGGCGCCGCCACCATTGATGGTATCAAGATCGACCGAGTTAATTAGGCAAGCATGTGTGGGGAAACTGCTCGATTTTGATACCAGCAACAGTGGTAGCTCCGCCGTTGAGCCTCCACAT	.((.(((..(((((((((.((.(((((..(((.(((((((((((((((.(.((((..(((.(((....))).)))...))))).))))))))))))))).)))..))))).)).))))))))).))).))....	CCGCCACCATTGATGGTATCA	ATACCAGCAACAGTGGTAGCT		3
			comp66971_c0_seq4:360:493:+	-68.1	4	5	1	2	1	0	0	1	CGGCGGCGGCGGCGGCGGCGCCGCCACCATTGATGGTATCAAGATCGACCGAGTTAATTAGGCAAGCATGTGTGGGGAAACTGCTCGATTTTGATACCAGCAACAGTGGTAGCTCCGCCGTTGAGCCTCCACAT	.((.(((..(((((((((.((.(((((..(((.(((((((((((((((.(.((((..(((.(((....))).)))...))))).))))))))))))))).)))..))))).)).))))))))).))).))....	CCGCCACCATTGATGGTATCA	ATACCAGCAACAGTGGTAGCT		3
	novel_mir_293	TTTCATTGTCATGGATTCAGG	comp50241_c0_seq1:631:869:-	-67.2	4	2	0	1	0	0	0	0	TGCTTTCATTGTCATGGATTCAGGCCTCTACTTACCTAAATGGATCACCACCCTCACCAATCTCAGGAAACTCACCATCATTGGTGACGACGACGCATTGGCACGTTACCCCGACATGGGAGGCTTTCCTTCATTGCCTCCTCTCGGAAAACTACTGCCCTTCTTAGAGGTTCTTTGTCTACAAGAAATGTCTGGAATGGAACGTCTGAGCCATGGATTCTTGGGGATAGATACAGCAG	((((.(((((.(((.((((((((((.........((.....))..........((((((((....((.......))...))))))))((....))....((((.(((...((((...(((((((...........))))))).))))..)))...))))....(((((.(((((...((.(((.....)))..))...))))).)))))))).))))))).))).))).))...)))).	TTTCATTGTCATGGATTCAGG	-		5
	novel_mir_2965	TGAGAACTTAGTGGACAAACTT	comp73480_c0_seq1:644:939:-	-58.7	4	0	1	1	0	0	0	0	TTGAAAGGTCTGAGAACTTAGTGGACAAACTTAAGACAATGGCAGATGAAGTGAGAGGGAAATGCAGAGATACAATTACGAAAATCATTGAGATGATAGTCTTATTGATATCAAATTTGAAGGAAAAGGCAGGAGAGCTAAAAGAAGCAGCCAAATCAAGGTTGGACAGTTCTTTACAAGGTGCGCAGAATAACTCTACTGGATTCAGTTCAGCTGTTAAGGAAGGTGTGAAACGAGTTGCTGGAGATTGGAAAGAAGGAGTTGAGAGATTGTCACAGAAGTTCAAGACATGATTT	.......((((..((((((..(((((((.(((..(((..((((((.((((.(((.......((.((((((.............((((.((((((....)))))).)))).(((....)))........(((((((((((........(((((.......)))))...))))))))......)))..........))).))).))))).)))).))))))..............(.((((......)))).).........)))..))).))))).)).)))))).)))).......	TGAGAACTTAGTGGACAAACTT	-		5
	novel_mir_682	TCAACTTTTGAGCTCGGGAGA	comp62415_c1_seq1:2433:2524:-	-43.1	4	44	12	22	0	1	0	0	CTCCCGAGCTCAAAAGTTTATTGAAGATGAGATGAGAGGAGCATCATTTCAAAAGCTGCGGTCAACTTTTGAGCTCGGGAGAAAATTTTCTC	((((((((((((((((((.((((.((.((((((((........))))))))....)).)))).))))))))))))))))))...........	-	TCAACTTTTGAGCTCGGGAGA		3
			comp62415_c1_seq2:2057:2148:-	-43.1	4	44	12	22	0	1	0	0	CTCCCGAGCTCAAAAGTTTATTGAAGATGAGATGAGAGGAGCATCATTTCAAAAGCTGCGGTCAACTTTTGAGCTCGGGAGAAAATTTTCTC	((((((((((((((((((.((((.((.((((((((........))))))))....)).)))).))))))))))))))))))...........	-	TCAACTTTTGAGCTCGGGAGA		3
			comp62415_c1_seq3:1776:1867:-	-43.1	4	44	12	22	0	1	0	0	CTCCCGAGCTCAAAAGTTTATTGAAGATGAGATGAGAGGAGCATCATTTCAAAAGCTGCGGTCAACTTTTGAGCTCGGGAGAAAATTTTCTC	((((((((((((((((((.((((.((.((((((((........))))))))....)).)))).))))))))))))))))))...........	-	TCAACTTTTGAGCTCGGGAGA		3
			comp62415_c1_seq4:1400:1491:-	-43.1	4	44	12	22	0	1	0	0	CTCCCGAGCTCAAAAGTTTATTGAAGATGAGATGAGAGGAGCATCATTTCAAAAGCTGCGGTCAACTTTTGAGCTCGGGAGAAAATTTTCTC	((((((((((((((((((.((((.((.((((((((........))))))))....)).)))).))))))))))))))))))...........	-	TCAACTTTTGAGCTCGGGAGA		3
	novel_mir_85	AGGTGCAGGTGCTGGTGCAGA	comp2186659_c0_seq1:121:260:-	-57.8	4	2	0	1	0	0	0	0	GCCTTTATTTTTTCTGCATTTGCACCTGCACCTCGCCAGCTCTGTGTTTATCATTTTCATCATGCATCCTCATCCTTTAATGGCTGCTGCGTAGACACGAGATCAAGAGAGGTGCAGGTGCTGGTGCAGACGAAATATGG	.((..((((((.((((((((.(((((((((((((.....(((.((((((((((..........(((.((............)).))))).))))))))))).......))))))))))))).)))))))).)))))).))	-	AGGTGCAGGTGCTGGTGCAGA		3
	3	0	1	3
查询	novel_mir_1170	CGTAGATGGCGTATGAGGAGC	comp65050_c0_seq1:883:972:-	-47.9	3	0	1	3	0	0	0	0	TATATGCCTGGCTCCCTGTATGCCATTTGCAGAGCCCACCGGAGAAATCGATGGCCCTCCGTAGATGGCGTATGAGGAGCCAAGCATATT	.((((((.(((((((.((((((((((((((.(((.(((.(((.....))).)))..))).)))))))))))))).))))))).)))))).	-	CGTAGATGGCGTATGAGGAGC		3
			comp65050_c0_seq2:562:651:-	-47.9	3	0	1	3	0	0	0	0	TATATGCCTGGCTCCCTGTATGCCATTTGCAGAGCCCACCGGAGAAATCGATGGCCCTCCGTAGATGGCGTATGAGGAGCCAAGCATATT	.((((((.(((((((.((((((((((((((.(((.(((.(((.....))).)))..))).)))))))))))))).))))))).)))))).	-	CGTAGATGGCGTATGAGGAGC		3
	novel_mir_5291	GTAGATGGCGTATGAGGAGCC	comp65050_c0_seq1:883:971:-	-47.7	6	0	0	0	1	0	0	0	ATATGCCTGGCTCCCTGTATGCCATTTGCAGAGCCCACCGGAGAAATCGATGGCCCTCCGTAGATGGCGTATGAGGAGCCAAGCATATT	((((((.(((((((.((((((((((((((.(((.(((.(((.....))).)))..))).)))))))))))))).))))))).)))))).	CTCCCTGTATGCCATTTGCAG	GTAGATGGCGTATGAGGAGCC		3
			comp65050_c0_seq2:562:650:-	-47.7	6	0	0	0	1	0	0	0	ATATGCCTGGCTCCCTGTATGCCATTTGCAGAGCCCACCGGAGAAATCGATGGCCCTCCGTAGATGGCGTATGAGGAGCCAAGCATATT	((((((.(((((((.((((((((((((((.(((.(((.(((.....))).)))..))).)))))))))))))).))))))).)))))).	CTCCCTGTATGCCATTTGCAG	GTAGATGGCGTATGAGGAGCC		3
	novel_mir_1982	AGCCCTTGGGGGGGAGGGAAC	comp68625_c0_seq1:955:1052:-	-50.3	3	9	5	3	0	0	0	0	GGAAGCTTTTGTTCTCTCTTCCTTAAGGGCTTCTGGTACAGCATATTTAGATTGTGCAAAAGCCCTAAGCCCTTGGGGGGGAGGGAACAAAATCTGTC	...((.((((((((((((((((((((((((((..(((...(((((.......)))))....)))..)))))))))))))))))))))))))).))...	-	AGCCCTTGGGGGGGAGGGAAC		3
	novel_mir_684	TGATATGCCATGAACATCGATC	comp6243_c0_seq1:1:91:+	-42	3	3	3	4	0	0	0	0	GCAATCCGATCATGTTCATGGCATCTCATTACTTAAGTTTTTCACAAGAATGTTAGTGATGATATGCCATGAACATCGATCAGTTTGCAGG	((((.(.(((((((((((((((((.((((((((...((((((...))))))...)))))))).))))))))))))).)))).).))))...	-	TGATATGCCATGAACATCGATC		3
	novel_mir_314	TTATATGATGATTGATGCTGATT	comp51984_c0_seq1:133:320:-	-30	2	0	2	1	0	0	0	0	TCATGGCTAGTCTTTTGTATTGATTAGGTGTATACAATTGCCTTTTGCTTTTGATTCTCTAATGTTGTTGGTGTGTTTGTTTGTTTTGTTTTCTTGATTCTAAAAGAAGTGAGATGTTAGCTCTCTAATTACTTATTACTGGCCCAACTCACTGGTTATATGATGATTGATGCTGATTATAAGCAATG	.(((.(((.((..((.((((((((((.(((((..((...(((....((.((.((...)).)).))....)))..................(((((........)))))(((((.((...((.(..((((.....))))..))).)).)))))))..)))))..)))))))))).))..)).))).)))	-	TTATATGATGATTGATGCTGATT		3
	novel_mir_3896	AGATACTCTTTTGGACAGGATC	comp76760_c0_seq12:1331:1440:-	-37.2	2	4	1	0	0	0	0	0	TCTTTGGAAGGCATCCTGCTCAAATGAGTATTCCACAATTTCAGAAGGGAAGCTATGTGCTTCTAATTTTCATGACTGAGATACTCTTTTGGACAGGATCTTTTGCAAGG	.(((((.((((.((((((.(((((.(((((((...((...(((((((((((((.....))))))...)))).))).)).))))))).))))).)))))).)))).)))))	-	AGATACTCTTTTGGACAGGATC		3
			comp76760_c0_seq18:1105:1214:-	-37.2	2	4	1	0	0	0	0	0	TCTTTGGAAGGCATCCTGCTCAAATGAGTATTCCACAATTTCAGAAGGGAAGCTATGTGCTTCTAATTTTCATGACTGAGATACTCTTTTGGACAGGATCTTTTGCAAGG	.(((((.((((.((((((.(((((.(((((((...((...(((((((((((((.....))))))...)))).))).)).))))))).))))).)))))).)))).)))))	-	AGATACTCTTTTGGACAGGATC		3
			comp76760_c0_seq20:1037:1146:-	-37.2	2	4	1	0	0	0	0	0	TCTTTGGAAGGCATCCTGCTCAAATGAGTATTCCACAATTTCAGAAGGGAAGCTATGTGCTTCTAATTTTCATGACTGAGATACTCTTTTGGACAGGATCTTTTGCAAGG	.(((((.((((.((((((.(((((.(((((((...((...(((((((((((((.....))))))...)))).))).)).))))))).))))).)))))).)))).)))))	-	AGATACTCTTTTGGACAGGATC		3
			comp76760_c0_seq26:655:764:-	-37.2	2	4	1	0	0	0	0	0	TCTTTGGAAGGCATCCTGCTCAAATGAGTATTCCACAATTTCAGAAGGGAAGCTATGTGCTTCTAATTTTCATGACTGAGATACTCTTTTGGACAGGATCTTTTGCAAGG	.(((((.((((.((((((.(((((.(((((((...((...(((((((((((((.....))))))...)))).))).)).))))))).))))).)))))).)))).)))))	-	AGATACTCTTTTGGACAGGATC		3
			comp76760_c0_seq27:565:674:-	-37.2	2	4	1	0	0	0	0	0	TCTTTGGAAGGCATCCTGCTCAAATGAGTATTCCACAATTTCAGAAGGGAAGCTATGTGCTTCTAATTTTCATGACTGAGATACTCTTTTGGACAGGATCTTTTGCAAGG	.(((((.((((.((((((.(((((.(((((((...((...(((((((((((((.....))))))...)))).))).)).))))))).))))).)))))).)))).)))))	-	AGATACTCTTTTGGACAGGATC		3
			comp76760_c0_seq34:429:538:-	-37.2	2	4	1	0	0	0	0	0	TCTTTGGAAGGCATCCTGCTCAAATGAGTATTCCACAATTTCAGAAGGGAAGCTATGTGCTTCTAATTTTCATGACTGAGATACTCTTTTGGACAGGATCTTTTGCAAGG	.(((((.((((.((((((.(((((.(((((((...((...(((((((((((((.....))))))...)))).))).)).))))))).))))).)))))).)))).)))))	-	AGATACTCTTTTGGACAGGATC		3
			comp76760_c0_seq39:361:470:-	-37.2	2	4	1	0	0	0	0	0	TCTTTGGAAGGCATCCTGCTCAAATGAGTATTCCACAATTTCAGAAGGGAAGCTATGTGCTTCTAATTTTCATGACTGAGATACTCTTTTGGACAGGATCTTTTGCAAGG	.(((((.((((.((((((.(((((.(((((((...((...(((((((((((((.....))))))...)))).))).)).))))))).))))).)))))).)))).)))))	-	AGATACTCTTTTGGACAGGATC		3
			comp76760_c0_seq40:339:448:-	-37.2	2	4	1	0	0	0	0	0	TCTTTGGAAGGCATCCTGCTCAAATGAGTATTCCACAATTTCAGAAGGGAAGCTATGTGCTTCTAATTTTCATGACTGAGATACTCTTTTGGACAGGATCTTTTGCAAGG	.(((((.((((.((((((.(((((.(((((((...((...(((((((((((((.....))))))...)))).))).)).))))))).))))).)))))).)))).)))))	-	AGATACTCTTTTGGACAGGATC		3
			comp76760_c0_seq41:330:439:-	-37.2	2	4	1	0	0	0	0	0	TCTTTGGAAGGCATCCTGCTCAAATGAGTATTCCACAATTTCAGAAGGGAAGCTATGTGCTTCTAATTTTCATGACTGAGATACTCTTTTGGACAGGATCTTTTGCAAGG	.(((((.((((.((((((.(((((.(((((((...((...(((((((((((((.....))))))...)))).))).)).))))))).))))).)))))).)))).)))))	-	AGATACTCTTTTGGACAGGATC		3
			comp76760_c0_seq44:271:380:-	-37.2	2	4	1	0	0	0	0	0	TCTTTGGAAGGCATCCTGCTCAAATGAGTATTCCACAATTTCAGAAGGGAAGCTATGTGCTTCTAATTTTCATGACTGAGATACTCTTTTGGACAGGATCTTTTGCAAGG	.(((((.((((.((((((.(((((.(((((((...((...(((((((((((((.....))))))...)))).))).)).))))))).))))).)))))).)))).)))))	-	AGATACTCTTTTGGACAGGATC		3
	novel_mir_4	TCATTCATCCAAGGAGGTACT	comp10504_c0_seq1:43:169:+	-53.8	2	1	1	1	0	0	0	0	GGAGAGGTCCAGTACCTCCTTGGATTAGTGCCACGTTGCCTAGCGACGAATTGACCATATCCATCTCTTCATCATCCTTATTTACTAGGCCATGTGTCATTCATCCAAGGAGGTACTGATCCTTGTT	...((((..((((((((((((((((.((((.(((((.((((((.((.((..((........))..)).))..............)))))).))))).)))).))))))))))))))))..))))...	-	TCATTCATCCAAGGAGGTACT		3
	novel_mir_4017	ATTCGGTGATGAAGCTGAGAAAC	comp77171_c0_seq1:2567:2857:+	-63.08	2	7	0	0	0	0	0	0	TTTGAGTTCTGTCTAGCTCATTTTTATCTCTGAAGTTATTTCCTGCACATAAGTATTGAGTTATCACTGTAGGTTCTTGTTCTTACCTTCTAAACCTTTACCATTATCTAAATTACTGCAAGTTATTCTATGCTAGCTCATTCTAGAGCCCCCACCCAAACTCTTGAAATGAGTCAGTTAATGAAGAAAAGTTGGCAATGAATTTTTCTGTATGTGCAATCCGTGTTGGCTCTTGTTTTGTCATGTTGGATTGTGCGGATTCGGTGATGAAGCTGAGAAACCCTGTTCGAC	.(((((....((....((((.(((((((.(((((.......((((((.((((........))))...))))))..(((((.....................................)))))...(((...(((.((((((((.((((............)))).).))))))).)))....)))((((((((.......))))))))....(((((((((((...((((.........))))...)))))))))))..))))).))))))).))))..))....))))).	-	ATTCGGTGATGAAGCTGAGAAAC		3
			comp77171_c0_seq2:2567:2857:+	-63.08	2	7	0	0	0	0	0	0	TTTGAGTTCTGTCTAGCTCATTTTTATCTCTGAAGTTATTTCCTGCACATAAGTATTGAGTTATCACTGTAGGTTCTTGTTCTTACCTTCTAAACCTTTACCATTATCTAAATTACTGCAAGTTATTCTATGCTAGCTCATTCTAGAGCCCCCACCCAAACTCTTGAAATGAGTCAGTTAATGAAGAAAAGTTGGCAATGAATTTTTCTGTATGTGCAATCCGTGTTGGCTCTTGTTTTGTCATGTTGGATTGTGCGGATTCGGTGATGAAGCTGAGAAACCCTGTTCGAC	.(((((....((....((((.(((((((.(((((.......((((((.((((........))))...))))))..(((((.....................................)))))...(((...(((.((((((((.((((............)))).).))))))).)))....)))((((((((.......))))))))....(((((((((((...((((.........))))...)))))))))))..))))).))))))).))))..))....))))).	-	ATTCGGTGATGAAGCTGAGAAAC		3
			comp77171_c0_seq3:2536:2826:+	-63.08	2	7	0	0	0	0	0	0	TTTGAGTTCTGTCTAGCTCATTTTTATCTCTGAAGTTATTTCCTGCACATAAGTATTGAGTTATCACTGTAGGTTCTTGTTCTTACCTTCTAAACCTTTACCATTATCTAAATTACTGCAAGTTATTCTATGCTAGCTCATTCTAGAGCCCCCACCCAAACTCTTGAAATGAGTCAGTTAATGAAGAAAAGTTGGCAATGAATTTTTCTGTATGTGCAATCCGTGTTGGCTCTTGTTTTGTCATGTTGGATTGTGCGGATTCGGTGATGAAGCTGAGAAACCCTGTTCGAC	.(((((....((....((((.(((((((.(((((.......((((((.((((........))))...))))))..(((((.....................................)))))...(((...(((.((((((((.((((............)))).).))))))).)))....)))((((((((.......))))))))....(((((((((((...((((.........))))...)))))))))))..))))).))))))).))))..))....))))).	-	ATTCGGTGATGAAGCTGAGAAAC		3
			comp77171_c0_seq4:2536:2826:+	-63.08	2	7	0	0	0	0	0	0	TTTGAGTTCTGTCTAGCTCATTTTTATCTCTGAAGTTATTTCCTGCACATAAGTATTGAGTTATCACTGTAGGTTCTTGTTCTTACCTTCTAAACCTTTACCATTATCTAAATTACTGCAAGTTATTCTATGCTAGCTCATTCTAGAGCCCCCACCCAAACTCTTGAAATGAGTCAGTTAATGAAGAAAAGTTGGCAATGAATTTTTCTGTATGTGCAATCCGTGTTGGCTCTTGTTTTGTCATGTTGGATTGTGCGGATTCGGTGATGAAGCTGAGAAACCCTGTTCGAC	.(((((....((....((((.(((((((.(((((.......((((((.((((........))))...))))))..(((((.....................................)))))...(((...(((.((((((((.((((............)))).).))))))).)))....)))((((((((.......))))))))....(((((((((((...((((.........))))...)))))))))))..))))).))))))).))))..))....))))).	-	ATTCGGTGATGAAGCTGAGAAAC		3
			comp77171_c0_seq5:2520:2810:+	-63.08	2	7	0	0	0	0	0	0	TTTGAGTTCTGTCTAGCTCATTTTTATCTCTGAAGTTATTTCCTGCACATAAGTATTGAGTTATCACTGTAGGTTCTTGTTCTTACCTTCTAAACCTTTACCATTATCTAAATTACTGCAAGTTATTCTATGCTAGCTCATTCTAGAGCCCCCACCCAAACTCTTGAAATGAGTCAGTTAATGAAGAAAAGTTGGCAATGAATTTTTCTGTATGTGCAATCCGTGTTGGCTCTTGTTTTGTCATGTTGGATTGTGCGGATTCGGTGATGAAGCTGAGAAACCCTGTTCGAC	.(((((....((....((((.(((((((.(((((.......((((((.((((........))))...))))))..(((((.....................................)))))...(((...(((.((((((((.((((............)))).).))))))).)))....)))((((((((.......))))))))....(((((((((((...((((.........))))...)))))))))))..))))).))))))).))))..))....))))).	-	ATTCGGTGATGAAGCTGAGAAAC		3
			comp77171_c0_seq6:2520:2810:+	-63.08	2	7	0	0	0	0	0	0	TTTGAGTTCTGTCTAGCTCATTTTTATCTCTGAAGTTATTTCCTGCACATAAGTATTGAGTTATCACTGTAGGTTCTTGTTCTTACCTTCTAAACCTTTACCATTATCTAAATTACTGCAAGTTATTCTATGCTAGCTCATTCTAGAGCCCCCACCCAAACTCTTGAAATGAGTCAGTTAATGAAGAAAAGTTGGCAATGAATTTTTCTGTATGTGCAATCCGTGTTGGCTCTTGTTTTGTCATGTTGGATTGTGCGGATTCGGTGATGAAGCTGAGAAACCCTGTTCGAC	.(((((....((....((((.(((((((.(((((.......((((((.((((........))))...))))))..(((((.....................................)))))...(((...(((.((((((((.((((............)))).).))))))).)))....)))((((((((.......))))))))....(((((((((((...((((.........))))...)))))))))))..))))).))))))).))))..))....))))).	-	ATTCGGTGATGAAGCTGAGAAAC		3
			comp77171_c0_seq7:1371:1661:+	-63.08	2	7	0	0	0	0	0	0	TTTGAGTTCTGTCTAGCTCATTTTTATCTCTGAAGTTATTTCCTGCACATAAGTATTGAGTTATCACTGTAGGTTCTTGTTCTTACCTTCTAAACCTTTACCATTATCTAAATTACTGCAAGTTATTCTATGCTAGCTCATTCTAGAGCCCCCACCCAAACTCTTGAAATGAGTCAGTTAATGAAGAAAAGTTGGCAATGAATTTTTCTGTATGTGCAATCCGTGTTGGCTCTTGTTTTGTCATGTTGGATTGTGCGGATTCGGTGATGAAGCTGAGAAACCCTGTTCGAC	.(((((....((....((((.(((((((.(((((.......((((((.((((........))))...))))))..(((((.....................................)))))...(((...(((.((((((((.((((............)))).).))))))).)))....)))((((((((.......))))))))....(((((((((((...((((.........))))...)))))))))))..))))).))))))).))))..))....))))).	-	ATTCGGTGATGAAGCTGAGAAAC		3
			comp77171_c0_seq8:1371:1661:+	-63.08	2	7	0	0	0	0	0	0	TTTGAGTTCTGTCTAGCTCATTTTTATCTCTGAAGTTATTTCCTGCACATAAGTATTGAGTTATCACTGTAGGTTCTTGTTCTTACCTTCTAAACCTTTACCATTATCTAAATTACTGCAAGTTATTCTATGCTAGCTCATTCTAGAGCCCCCACCCAAACTCTTGAAATGAGTCAGTTAATGAAGAAAAGTTGGCAATGAATTTTTCTGTATGTGCAATCCGTGTTGGCTCTTGTTTTGTCATGTTGGATTGTGCGGATTCGGTGATGAAGCTGAGAAACCCTGTTCGAC	.(((((....((....((((.(((((((.(((((.......((((((.((((........))))...))))))..(((((.....................................)))))...(((...(((.((((((((.((((............)))).).))))))).)))....)))((((((((.......))))))))....(((((((((((...((((.........))))...)))))))))))..))))).))))))).))))..))....))))).	-	ATTCGGTGATGAAGCTGAGAAAC		3
	novel_mir_584	TTCAAGTTGTTGTTCACGACT	comp60393_c0_seq1:569:931:-	-82.3	2	4	0	3	0	0	0	0	TGGAAGCAGTAAAGTCAACAGCAACCATGAAACTAAGTTCAAATCCACTGGAGATATAGTCAAGAAAGCTGTACAATTGTTTCTCAACAAATCCATCGACAAAAAATTCACTCTTCAGAACCTTTTCATGATGCCGGAATCCGGAAGATGGCGATATGAAATTTGAACCAGCTTTACTTTGGTAAAGGGTTTCCAGTTCCGCCACTGATTTTTGTAATTTTCCGATTAGCAGATGATTTCCACTGCTATTGAAATCAAAGCACTCAATCACCAAAGGGTTCTCCTTGCTCACAAATTGTTGCATTGTCAGACATACAGGTTTCCAAGTTGGATTCAAGTTGTTGTTCACGACTTCTGTCTTGC	.(.((((((..((((((((((((((..((((.((((.((.......((((......))))...((((.(((((....(((((..(((.........((((((..............((((((((((..((((.((((...))))....(((((....(((....(((((..((((((....)))))))))))....)))))))).(((((((..............((((((.((.....))))))))..))))))).........))))..)))))))))).............))))))..)))..)))))))))).)))).)).)))).)))).)))))))))...)))))))).))).)	-	TTCAAGTTGTTGTTCACGACT		3
	novel_mir_181	TAGCCAAGAATGACTTGCCTGT	comp38321_c0_seq1:216:324:-	-41.7	1	26	1	0	0	0	0	0	CCATGTTTGCTAGCCAAGAATGACTTGCCTGTAATCCTCTCAACTCCTGATAATGGAAGAACGCGTTGTGGGTGGTTTTCAGGCAGTTATCTTGGCTTAGTTGACGAGC	...((((.(((((((((((.(((((.(((((.(((((((.(((((((.......))).......)))).))).))))..))))))))))))))))).)))).))))...	TAGCCAAGAATGACTTGCCTGT	-		5
			comp38321_c0_seq2:58:166:-	-41.7	1	26	1	0	0	0	0	0	CCATGTTTGCTAGCCAAGAATGACTTGCCTGTAATCCTCTCAACTCCTGATAATGGAAGAACGCGTTGTGGGTGGTTTTCAGGCAGTTATCTTGGCTTAGTTGACGAGC	...((((.(((((((((((.(((((.(((((.(((((((.(((((((.......))).......)))).))).))))..))))))))))))))))).)))).))))...	TAGCCAAGAATGACTTGCCTGT	-		5
	novel_mir_2632	TTGAAGTGTTTGGATAAAATA	comp72151_c0_seq3:96:305:-	-46.7	1	3	0	2	0	0	0	0	TTTCAGAAATATTTTTTTATCCGCCACCTTAAAGTTAAAGCTTCTAAAAGGATCAACTATGGTGACTCTTGCACTTAGAGAGTGTTTAGCTAAACTTATTTAGAAAAATTTATAAGCTCTTATAAGATGTTTTTGGAATATCTTGTAAGATGCTTAGATCTTATTTTATAAATTAATTTTTGAAGTGTTTGGATAAAATAAAATCATGGA	.((((.........(((((((((.(((.((((((((((.......((.((((((..(((.....((((((.......))))))...)))(((((....))))).........((((((((((((((((((((...))))))))))))))).))))))))))).)).......)))).)))))).)))..)))))))))........))))	-	TTGAAGTGTTTGGATAAAATA		3
			comp72151_c0_seq4:96:305:-	-46.7	1	3	0	2	0	0	0	0	TTTCAGAAATATTTTTTTATCCGCCACCTTAAAGTTAAAGCTTCTAAAAGGATCAACTATGGTGACTCTTGCACTTAGAGAGTGTTTAGCTAAACTTATTTAGAAAAATTTATAAGCTCTTATAAGATGTTTTTGGAATATCTTGTAAGATGCTTAGATCTTATTTTATAAATTAATTTTTGAAGTGTTTGGATAAAATAAAATCATGGA	.((((.........(((((((((.(((.((((((((((.......((.((((((..(((.....((((((.......))))))...)))(((((....))))).........((((((((((((((((((((...))))))))))))))).))))))))))).)).......)))).)))))).)))..)))))))))........))))	-	TTGAAGTGTTTGGATAAAATA		3
			comp72151_c0_seq5:96:305:-	-46.7	1	3	0	2	0	0	0	0	TTTCAGAAATATTTTTTTATCCGCCACCTTAAAGTTAAAGCTTCTAAAAGGATCAACTATGGTGACTCTTGCACTTAGAGAGTGTTTAGCTAAACTTATTTAGAAAAATTTATAAGCTCTTATAAGATGTTTTTGGAATATCTTGTAAGATGCTTAGATCTTATTTTATAAATTAATTTTTGAAGTGTTTGGATAAAATAAAATCATGGA	.((((.........(((((((((.(((.((((((((((.......((.((((((..(((.....((((((.......))))))...)))(((((....))))).........((((((((((((((((((((...))))))))))))))).))))))))))).)).......)))).)))))).)))..)))))))))........))))	-	TTGAAGTGTTTGGATAAAATA		3
			comp72151_c0_seq6:96:305:-	-46.7	1	3	0	2	0	0	0	0	TTTCAGAAATATTTTTTTATCCGCCACCTTAAAGTTAAAGCTTCTAAAAGGATCAACTATGGTGACTCTTGCACTTAGAGAGTGTTTAGCTAAACTTATTTAGAAAAATTTATAAGCTCTTATAAGATGTTTTTGGAATATCTTGTAAGATGCTTAGATCTTATTTTATAAATTAATTTTTGAAGTGTTTGGATAAAATAAAATCATGGA	.((((.........(((((((((.(((.((((((((((.......((.((((((..(((.....((((((.......))))))...)))(((((....))))).........((((((((((((((((((((...))))))))))))))).))))))))))).)).......)))).)))))).)))..)))))))))........))))	-	TTGAAGTGTTTGGATAAAATA		3
	novel_mir_4688	CGAATCCTATGCTAGTAGTT	comp1290_c0_seq1:111:214:+	-18.4	0	2	1	1	0	0	0	0	CACTCGCAAGCGAATCCTATGCTAGTAGTTTTTGATTCGATAATTCTATCCTAAAACGATTTTGTTTGGAACAAAAACACACTAACAATTAGTATTTTGAGTGT	((((((.....((((.(((((.((((.(((((((.(((.(.(((...(((.......)))...)))).))))))))))..)))).))..))).)))))))))).	CGAATCCTATGCTAGTAGTT	-		5
	novel_mir_4691	TGTTGGCTCGGCTCACTCAGA	comp1376659_c0_seq1:77:206:+	-60.9	0	65	28	0	0	0	0	0	GTCACTGTGATGTTGGCTCGGCTCACTCAGACATGACTTGTAACTTTATAAGCTATTATGCCAAAAGGCTATAATGGTGAGTTAGAGTTGGTTTGCGTTTTTGATTGAGCCGTGCCAATATCTTAGTGCT	..(((((.(((((((((.(((((((.(((((.(((.....((((((((...(((((((((((....))).))))))))....)))))))).....))).))))).))))))).))))))))).)))))..	TGTTGGCTCGGCTCACTCAGA	-		5
	novel_mir_4694	CAGGAGGGATAGCGCCACTACC	comp1399222_c0_seq1:173:299:-	-55.1	0	3	2	0	0	1	0	0	TAGGAAGGATCTGTAAAGCTCAGGAGGGATAGCGCCACTACCGGTTTTCGATGGATTATATTGCTCGTTCATAGACTCAGTAATCGAGTGGCGCTATCTATCCTGAGTTGCACGGCTCCCTCTTGCT	(((((.(((.((((..(((((((((.(((((((((((((..(((((.((.((((((..........)))))).))......)))))))))))))))))).)))))))))..)))).))).)))))..	CAGGAGGGATAGCGCCACTACC	CGAGTGGCGCTATCTATCCTGAG		5
	novel_mir_4709	GACTTTGAACTTAGAGAATTAAGGA	comp1797085_c0_seq1:56:217:-	-52.1	0	6	0	0	0	2	0	0	GTTATTGTTAGCGACTTTGAACTTAGAGAATTAAGGACCCCAAATTCAAGGTAACTGTGTATCTATTAAAAAAGCCTGAAAATCCATAAAACTGCAATTATCTATTAAAAAAGCCTGAATTTGGGAGTCCTTAATTTTCTACGTAAAGTCGCTAAATTACAA	.......((((((((((((....(((((((((((((((((((((((((((((((.(((((..............................)).))).))))))............)))))))))).)))))))))))))))..)))))))))))).......	GACTTTGAACTTAGAGAATTAAGGA	CTTAATTTTCTACGTAAAGTCGC		5
	novel_mir_4750	TGAGCCGAATCAATATCACTC	comp2638948_c0_seq1:49:168:+	-50	0	9	0	4	0	3	0	0	TTTCTGAGAAGTAGACATGGTGTGATATTGCTTTTGGCTCAGCTCCATATGCTGCATTCAAATAAGCAGTTTTGGGGGATGAGCCGAATCAATATCACTCTTGTATTCTTCTCTGCAAAT	...(.((((((...(((.((.(((((((((..(((((((((.((((....(((((..........)))))....)))).))))))))).))))))))).)))))...)))))).).....	TGTGATATTGCTTTTGGCTCAGC	TGAGCCGAATCAATATCACTC		3
	novel_mir_4776	TTGTCGAGACAGTAATGTGAC	comp32987_c0_seq1:3:95:-	-19.9	0	2	1	2	0	0	0	0	ACAGCCAAGATTGTCGAGACAGTAATGTGACTCTTCCTCACATTCCATGGATAAATCGTTATAAATAAGTCGCAATTTCTTGACATTGGGGAT	....((((...((((((((.(((..(((((((..(((...........)))................))))))))))))))))))))))....	TTGTCGAGACAGTAATGTGAC	-		5
	novel_mir_4801	CAAAGTAGGGTTGCAGAGCTATT	comp36310_c1_seq1:93:236:+	-23	0	4	1	1	0	0	0	0	TATAACCGTAGCATCTGGAGTTGCTTTCATAATAAGGTTAAGGGGTAGAACAAAATATTCTCATTTCAAAATATCAATATATGCAATTGAATCAAGTCAGTGCAATATTTTTAAGCAAAGTAGGGTTGCAGAGCTATTACGTAA	.......(((((.((((.(((((((((..............((((((........))))))..............(((((.((((.((((......))))))))))))).......)))))))..)).))))))))).......	-	CAAAGTAGGGTTGCAGAGCTATT		3
	novel_mir_4850	CTGGAATGATGTACTTTAGCC	comp44406_c0_seq1:190:369:+	-58.6	0	5	0	0	0	1	0	0	TTCGCTTGCTCTGGAATGATGTACTTTAGCCAAATCAGACACCGATGTGCTCCAAAAGTGTTGTCTAGTAAAGCTTTTGTCAACTGTCATTTGGAGGCTTCTAAATTACCTGCTTCTGTGCAGTGGCAGAAGCTTCAACTGAGGCACCTTTTGTTGAAGTGCATCTATCTGACGATGAAA	((((.(((.((.(((..(((((((((((((.......(((((....))).)).(((((.((.(((((((.((((((((((((.(((.(((..((((((.............))))))))))))))))))))))))..))).))))))))))))))))))))))))..)))))))))))).	CTGGAATGATGTACTTTAGCC	TTGAAGTGCATCTATCTGAC		5
	novel_mir_4894	TTGGAAGCTGTTATTTGAACC	comp50203_c0_seq1:466:656:+	-38.3	0	5	0	2	0	0	0	0	CCAAAAAGCTGGTTCACCTTTCAAGTATTGCTTCTTATTAGTAATTTATTATGGTGAATTGGGTTAAATGTTACTGGTATTCCATGTTCTACTATTATGGTGGGCAAGAAGATTTGTTTTTCTTTGTGTTCTTTAATTTTACTCTTTTTCCCTCCAAGAGTTGGAAGCTGTTATTTGAACCAAATATATTC	(((......)))((((((........((((((.......)))))).......))))))((((.(((((((..((.(((.(((((..((((.......(((.(((.(((((((..............................)))))))))).))))))).))))))))))))))))).))))........	-	TTGGAAGCTGTTATTTGAACC		3
			comp50203_c0_seq2:357:547:+	-38.3	0	5	0	2	0	0	0	0	CCAAAAAGCTGGTTCACCTTTCAAGTATTGCTTCTTATTAGTAATTTATTATGGTGAATTGGGTTAAATGTTACTGGTATTCCATGTTCTACTATTATGGTGGGCAAGAAGATTTGTTTTTCTTTGTGTTCTTTAATTTTACTCTTTTTCCCTCCAAGAGTTGGAAGCTGTTATTTGAACCAAATATATTC	(((......)))((((((........((((((.......)))))).......))))))((((.(((((((..((.(((.(((((..((((.......(((.(((.(((((((..............................)))))))))).))))))).))))))))))))))))).))))........	-	TTGGAAGCTGTTATTTGAACC		3
	novel_mir_4954	TATTGAAAGATCTCTGGGGACC	comp55561_c0_seq1:276:435:-	-45.8		4	1	4		0	0	0	CTTGATTTGTGGGGTTTCTATTAGTCTTGATCAGAGGGATACTGCTAGATGGAAACTCACACCTCATGGTGAATTTTCTATTGCTTCAGCTAGGGAATCTGTGAGGTAGGGTAGGGTCAAGAGCATGTTATTGAAAGATCTCTGGGGACCTCATCTCACC	..(((...((((((((((((...(((((..((((...((((.((((.(((....((((..(((((((((...((((((((..((....))))))))))))))))))).))))...)))...)))))))).)))))))))...)))))))))))).)))..	-	TATTGAAAGATCTCTGGGGACC		3
	novel_mir_4966	TGTATCGTGAGTTGTGCACT	comp56322_c0_seq1:1260:1577:-	-76.5	0	4	2	0	0	0	0	0	AGTCCAGAATTTGCAGTTCAGAACTTGCATAGGTCAGTGAATCAACAGATACGTATTTTTTTAAGGAGTACTAAAATCAACTCTCAAATAGGGCAACAGAGATAAAGCCGAAGCTCAGATGGTTGTTACTGTGGTTTTCTGGAAAAACAGTTGGCATGTGATCGAAAGGAATGTCTTGAATGAAGCTCAAACTTCAAAGAACAGAGACGTTTGAGAGACTGAGAGTACTCTGTCAGAGACTGAAACAGGTTGTTGGCTAGTATCTTGAAATCTAATGTTTTTACAGCATGTATCGTGAGTTGTGCACTGCATCGGATA	.((((.((...((((((.((.((((((((((.(((.((((((((..((((((............((((((((....(((.(((((((((((((((((........(((....)))......)))))).)))).(((..(((......)))..)))......((.....))(((((((...(((((......))))).......))))))))))))))..))).))))))))(((((.((((......)))).)))))..)))))))))...........))))).).)).))).))))))).)).)))))))))))).	-	TGTATCGTGAGTTGTGCACT		3
			comp56322_c0_seq2:1176:1493:-	-76.5	0	4	2	0	0	0	0	0	AGTCCAGAATTTGCAGTTCAGAACTTGCATAGGTCAGTGAATCAACAGATACGTATTTTTTTAAGGAGTACTAAAATCAACTCTCAAATAGGGCAACAGAGATAAAGCCGAAGCTCAGATGGTTGTTACTGTGGTTTTCTGGAAAAACAGTTGGCATGTGATCGAAAGGAATGTCTTGAATGAAGCTCAAACTTCAAAGAACAGAGACGTTTGAGAGACTGAGAGTACTCTGTCAGAGACTGAAACAGGTTGTTGGCTAGTATCTTGAAATCTAATGTTTTTACAGCATGTATCGTGAGTTGTGCACTGCATCGGATA	.((((.((...((((((.((.((((((((((.(((.((((((((..((((((............((((((((....(((.(((((((((((((((((........(((....)))......)))))).)))).(((..(((......)))..)))......((.....))(((((((...(((((......))))).......))))))))))))))..))).))))))))(((((.((((......)))).)))))..)))))))))...........))))).).)).))).))))))).)).)))))))))))).	-	TGTATCGTGAGTTGTGCACT		3
	novel_mir_4998	CTTCAATGTTGAGACTTGGTA	comp57905_c0_seq1:215:556:+	-90.4		6	0	0	0	0	0	0	CACTTATTTTCTTCAATGTTGAGACTTGGTATATATGCAGCAGTGTATTTGAGTCCAAATTCCCTTGAAATTGGATCTTGGTTATTACTAAGTAGGTCGTTGCAAGCAGTTCGAAGTTCCCCTTGCTATTTGCCGTATCCCACCACCTCCTATAGGATTTTCCCCCTCATTTCTCGGTCTGCTTTGAGTGTTTAATACTGTAGGGATTAGGGTTATAAGAAGGGGTAGGGCGATTTGATACGCTTGGTCCACATTATGTTCTTTCGGAGCTGTGGATTTGATGTTTTTGGAGACGTGGGTTTTAACAATTGGAGGAGGAGAGCAGTAAGAGACAGTGGGTGG	(((((((((((((((((((((((((((.......(((((....)))))....((((((.(((....))).))))))((((((....))))))((((.(((..((((..((((......((((((..(((...((..(((((((..........(((........))).....(((((......)))))...........)).)))))..))...)))..))))))..))))..))))..)))))))(((((((....(((((...))))))))))))...((((((....)))))))))))))))).))))))))).................)))))))).	CTTCAATGTTGAGACTTGGTA	-		5
	novel_mir_5033	AAAATTCTAAGTTCTGAAACCT	comp59636_c0_seq2:6:224:+	-44.1	0	8	1	3	0	0	0	0	GAGAGAATGAGGGTTTTTGAGAGAGAGTTTAAAATTATGGAAACAACAACATTTCTAGCTACTAGTTGGAATACTATTTGATGGTTATTCTTAAAAGGTTTAGGGCCCTAAGTTATGGGACGACCACAACTATCTATGTGGTGAGGCTCTTGTGGTGTCCGCTATCTACGGATAATTGTAATTATTTAAAATTCTAAGTTCTGAAACCTCCTAAAGTGA	..........(((((((.(((..(((((((.((((........(((......((((((((...))))))))......)))((((((((((.....((((...((((((((((....((....((((((........))))))....)))))).)).))))...))))..))))))))))....)))).)))))))...))).)))))))..........	-	AAAATTCTAAGTTCTGAAACCT		3
	novel_mir_5060	TCGGGTTGCTGGCCCACGGCGCC	comp60028_c0_seq1:2148:2293:-	-83.2	0	979	0	0	0	2	0	0	CGATCGGCCCGAACGTCCCGTTTCCGCCTTGTGCCGCGCCCCTCGGGGCTGCGGCGCGGGGTGGACCTCAAAGCGTCCGCCGTGTTCCACGTCCCGTGCACGCACACACGTGCTCGGGTTGCTGGCCCACGGCGCCGCGCTCGATC	.(((((.....((((...))))(((((((((((((((((((....)))).)))))))))))))))......(((((.(((((((..(((((.((((.(((((......))))).)))).)).)))..)))))))..))))))))))	CGCCGTGTTCCACGTCCCGTGC	TCGGGTTGCTGGCCCACGGCGCC		3
	novel_mir_5160	TTAGTGATTGTCTCTTTGGTT	comp62581_c0_seq1:946:1168:+	-41.5	0	2	2	1	0	0	0	0	GTATAGTTCAAAAACTAAAGGGACTTTAATTAATCAATTCAAAATGTAACAAAAATTCAAATTGTGTTTCCTATGTTCAGACATTGTGTGTTTGTGTGTTGGGTGTTCAGTTGCTCTTCTATTTAAGGGTCTCTTGCATTCTCATCTCTTAGAACAAAATTCATTACATTCTTGAAAATGAAGAAATTCTTGTTAGTGATTGTCTCTTTGGTTCTGATTATTG	..(((((.((..((((((((((((....((((((...((((((((((((..........((((.(((((........(((((((...))))))).(((..((((((..((..((((((......))))))..)).)))))).)))......))))).))))..))))))).)))))....((((...))))))))))....)))))))))))).)))))))..	-	TTAGTGATTGTCTCTTTGGTT		3
	novel_mir_5278	ACCATTGGTGGTATCAAGATC	comp64783_c0_seq1:107:204:-	-53.2	0	5	0	0	0	0	0	0	CGGCGCCGCCACCATTGGTGGTATCAAGATCTGCCGAGGGTTCCTTAACAGTGAACTCCAGTGCCCGATTTTGATACCATCAACGGTGGTAGCTCCGC	(((.((.((((((.(((((((((((((((((.(((..((((((((....)).))))))..).))..))))))))))))))))).)))))).)).))).	ACCATTGGTGGTATCAAGATC	-		5
			comp64783_c0_seq2:107:204:-	-53.2	0	5	0	0	0	0	0	0	CGGCGCCGCCACCATTGGTGGTATCAAGATCTGCCGAGGGTTCCTTAACAGTGAACTCCAGTGCCCGATTTTGATACCATCAACGGTGGTAGCTCCGC	(((.((.((((((.(((((((((((((((((.(((..((((((((....)).))))))..).))..))))))))))))))))).)))))).)).))).	ACCATTGGTGGTATCAAGATC	-		5
			comp69997_c0_seq9:586:706:+	-40.2	0	4	0	0	0	0	0	0	AAGCTGACAGATTTGTATGACGACATGGATGTTGGTGATGATGACACCATTGTGGTGACGCTGGTGCCGAGGCATCAGGGCCCTGGAGTTACCATTGGTGGTATCAAGATCATTGAGGCTC	.((((..((...........(((((....)))))(((((..(((.(((((.((((((((.((((.(((..(....)..))).)))).))))))))..))))).)))..))))))).)))).	-	ACCATTGGTGGTATCAAGATC
	0	4	2	0
	novel_mir_5349	GTCCTCGGGCTGCAGATTACC	comp65932_c0_seq1:133:209:+	-38.2	0	4	11	14	0	0	0	0	CAGGTAATCTGCATCCTGAGGTTTAGATGATTATTACATCTATTGTGTCACCTAGTCCTCGGGCTGCAGATTACCCG	..(((((((((((.(((((((.((((.((((....(((.....))))))).)))).))))))).)))))))))))..	-	GTCCTCGGGCTGCAGATTACC		3
	novel_mir_5413	TGACGAAGTGAAGTGAAGCCT	comp66880_c2_seq1:1049:1138:+	-19.1	0	13	7	16	0	0	0	0	AATTTGCAAATGACGAAGTGAAGTGAAGCCTTGTAATTGTCCGCCACTTGGATATGGCATTGACTTCAGATTTGGGCACCGTTGTATAAC	....(((((.((.((((.((((((.(((((.......((((((.....)))))).))).)).))))))..))))..))...)))))....	TGACGAAGTGAAGTGAAGCCT	-		5
	novel_mir_5434	AGCTGCTGACTCGTTGGTTCA	comp67109_c0_seq1:624:717:-	-39.9	0	39	0	0	0	0	0	0	GAAAATTCAGCTGCTGACTCGTTGGTTCATGAACTCATCGAATTCTTTACGTTGTGATGGGTTTTTGATCCAACGATGCGGGAGCTGTGTTCAG	...(((.(((((.(((..(((((((.(((.(((((((((((((.......))).)))))))))).))).)))))))..))).))))).)))...	AGCTGCTGACTCGTTGGTTCA	-		5
			comp67109_c0_seq2:536:629:-	-39.9	0	39	0	0	0	0	0	0	GAAAATTCAGCTGCTGACTCGTTGGTTCATGAACTCATCGAATTCTTTACGTTGTGATGGGTTTTTGATCCAACGATGCGGGAGCTGTGTTCAG	...(((.(((((.(((..(((((((.(((.(((((((((((((.......))).)))))))))).))).)))))))..))).))))).)))...	AGCTGCTGACTCGTTGGTTCA	-		5
	novel_mir_5448	CAAGAGATGGAATGTAAGGCC	comp67297_c0_seq12:202:270:+	-20.3	0	2	0	7	0	0	0	0	CAGCAGAAGGCAAGAGATGGAATGTAAGGCCTTGCAATCAGCGGCACTTAATCGGTCTTTGCTAAGCTA	.(((....((((.(((((.((...(((((((..((.....))))).)))).)).)))))))))..))).	CAAGAGATGGAATGTAAGGCC	-		5
			comp67297_c0_seq13:202:571:+	-94.2	0	2	0	7	0	0	0	0	CAGCAGAAGGCAAGAGATGGAATGTAAGGCCTTGCAATCAGCGGCACTTAATCGGTCTTTGCTAAGCTACTTTACATGGAATTCAAATCCCATTGCCCGTAGTTTTAGGTTACTACGGGTTTTGGAAGTGGTGGATCAATATTCTGCAAAAGAAATTCTACAGCTAGTTAACTTACGCATTCTTTAGTTCTACGGGATCCTCAGCATTCTTCAGAGGATGGGAGTTCTAACGGAAGAAACGATGTGGACGCAAAGGAGAAAAAGAAGAGACACGACGGTCAAGTGTGTCACAATCGAAGAGGCGCCATGATTTTGCTGCATCCTAAACCCTAACACCACTGTTGAAGAAGAAGAGACACGGTTTTGCTGA	((((((((((((.(((((.((...(((((((..((.....))))).)))).)).)))))))))...((.((((........(((((...(((..(((((((((........)))))))))..))).(((((((........((((.....))))......((((.(((((.....(((.((((((..((((...(..(((.((...((((((..(((((....)))))....))))))....)).)))..)...))))..))))))..(((((.((......)))))))............)))...)))))..))))...............))))))).))))))))).))........)))))))).	CAAGAGATGGAATGTAAGGCC	-		5
			comp67297_c0_seq18:202:270:+	-20.3	0	2	0	7	0	0	0	0	CAGCAGAAGGCAAGAGATGGAATGTAAGGCCTTGCAATCAGCGGCACTTAATCGGTCTTTGCTAAGCTA	.(((....((((.(((((.((...(((((((..((.....))))).)))).)).)))))))))..))).	CAAGAGATGGAATGTAAGGCC	-		5
			comp67297_c0_seq1:202:270:+	-20.3	0	2	0	7	0	0	0	0	CAGCAGAAGGCAAGAGATGGAATGTAAGGCCTTGCAATCAGCGGCACTTAATCGGTCTTTGCTAAGCTA	.(((....((((.(((((.((...(((((((..((.....))))).)))).)).)))))))))..))).	CAAGAGATGGAATGTAAGGCC	-		5
			comp67297_c0_seq2:202:270:+	-20.3	0	2	0	7	0	0	0	0	CAGCAGAAGGCAAGAGATGGAATGTAAGGCCTTGCAATCAGCGGCACTTAATCGGTCTTTGCTAAGCTA	.(((....((((.(((((.((...(((((((..((.....))))).)))).)).)))))))))..))).	CAAGAGATGGAATGTAAGGCC	-		5
			comp67297_c0_seq4:202:270:+	-20.3	0	2	0	7	0	0	0	0	CAGCAGAAGGCAAGAGATGGAATGTAAGGCCTTGCAATCAGCGGCACTTAATCGGTCTTTGCTAAGCTA	.(((....((((.(((((.((...(((((((..((.....))))).)))).)).)))))))))..))).	CAAGAGATGGAATGTAAGGCC	-		5
			comp67297_c0_seq5:202:571:+	-94.2	0	2	0	7	0	0	0	0	CAGCAGAAGGCAAGAGATGGAATGTAAGGCCTTGCAATCAGCGGCACTTAATCGGTCTTTGCTAAGCTACTTTACATGGAATTCAAATCCCATTGCCCGTAGTTTTAGGTTACTACGGGTTTTGGAAGTGGTGGATCAATATTCTGCAAAAGAAATTCTACAGCTAGTTAACTTACGCATTCTTTAGTTCTACGGGATCCTCAGCATTCTTCAGAGGATGGGAGTTCTAACGGAAGAAACGATGTGGACGCAAAGGAGAAAAAGAAGAGACACGACGGTCAAGTGTGTCACAATCGAAGAGGCGCCATGATTTTGCTGCATCCTAAACCCTAACACCACTGTTGAAGAAGAAGAGACACGGTTTTGCTGA	((((((((((((.(((((.((...(((((((..((.....))))).)))).)).)))))))))...((.((((........(((((...(((..(((((((((........)))))))))..))).(((((((........((((.....))))......((((.(((((.....(((.((((((..((((...(..(((.((...((((((..(((((....)))))....))))))....)).)))..)...))))..))))))..(((((.((......)))))))............)))...)))))..))))...............))))))).))))))))).))........)))))))).	CAAGAGATGGAATGTAAGGCC	-		5
			comp67297_c0_seq9:202:571:+	-94.2	0	2	0	7	0	0	0	0	CAGCAGAAGGCAAGAGATGGAATGTAAGGCCTTGCAATCAGCGGCACTTAATCGGTCTTTGCTAAGCTACTTTACATGGAATTCAAATCCCATTGCCCGTAGTTTTAGGTTACTACGGGTTTTGGAAGTGGTGGATCAATATTCTGCAAAAGAAATTCTACAGCTAGTTAACTTACGCATTCTTTAGTTCTACGGGATCCTCAGCATTCTTCAGAGGATGGGAGTTCTAACGGAAGAAACGATGTGGACGCAAAGGAGAAAAAGAAGAGACACGACGGTCAAGTGTGTCACAATCGAAGAGGCGCCATGATTTTGCTGCATCCTAAACCCTAACACCACTGTTGAAGAAGAAGAGACACGGTTTTGCTGA	((((((((((((.(((((.((...(((((((..((.....))))).)))).)).)))))))))...((.((((........(((((...(((..(((((((((........)))))))))..))).(((((((........((((.....))))......((((.(((((.....(((.((((((..((((...(..(((.((...((((((..(((((....)))))....))))))....)).)))..)...))))..))))))..(((((.((......)))))))............)))...)))))..))))...............))))))).))))))))).))........)))))))).	CAAGAGATGGAATGTAAGGCC	-		5
	novel_mir_5641	CACCATATTTATCCAAAGGACTA	comp69151_c0_seq4:483:598:-	-23.3	0	8	0	1	0	0	0	0	TATGTTGTATCACCATATTTATCCAAAGGACTAGTAGTAAGTAGCAAATAGTAATCCTAGTTCCAAAATTAGTTTCACTTACTTTTGACTTTTGTGGTGAATAGGTAAGCAAGAAA	..(.((((...(((.((((((((((((((.(....(((((((.(.(((........((((((....)))))))))))))))))...).)))))).)))))))))))..)))).)..	CACCATATTTATCCAAAGGACTA	-		5
	novel_mir_5648	CGTTGATACTCGAAAATTAGCCT	comp69235_c0_seq1:146:501:+	-99.7	0	9	1	4	0	0	0	0	GGAATGTTGTCGTTGATACTCGAAAATTAGCCTTTTGTACTTTGATCACATCTATTCAGTAATCGTGAAGAAGTACAAGAAATTAATTTTGGTGTGCCAGTGACACTCCTCAGTTTTGCGAACATCTGCTCTGTACTCGCATTCTTTATAAGGATGGGGGGCTGGAGCCTGAGAATGAAGGGAAAGCCGAAAGTAAAGGACAGGCAGAGGTCAACAGAAGAGGTGTGCCAAAGGGTGTTCATCATGATCATCTTGGAAGCTCAAGATCACCCGATAATGACAAGGGCAAGGATCCAGCTATATTTTCGGCTTCAGTAATCCATGACGTTTTTGGAGACTCTGACGATGATGAACCA	.......((((((((.(((.(.((((((((..(((((((((((..((((...............)))).)))))))))))..)))))))).).))).))))))))(.((((..(((((...((.(((((.((((.(((.(((((((...))))))))))((((....(((........)))...))))...........))))))))).))...))))))))).).(((....)))((((((((((((((((((((....)))))))..(((...........)))....)))).((((........))))((((...((((.........))))....))))..)))))))))..	CGTTGATACTCGAAAATTAGCCT	-		5
	novel_mir_5840	CGTGATTGTAATGCACGGTCATG	comp70793_c0_seq1:1411:1508:-	-42.2	0	15	32	0	0	0	0	0	GCCTGTTATTGTGACCGTGTGCTGCATTCATGTGTCAAATCTGTGCTTGCACGTGATTGTGCACACGTGATTGTAATGCACGGTCATGATTGTAGTGA	.((((..((((((((((((((.((((.((((((((((((((((((....)))).)))).)).)))))))).)))).))))))))))))))..))).).	-	CGTGATTGTAATGCACGGTCATG		3
			comp70793_c0_seq3:215:312:-	-42.2	0	15	32	0	0	0	0	0	GCCTGTTATTGTGACCGTGTGCTGCATTCATGTGTCAAATCTGTGCTTGCACGTGATTGTGCACACGTGATTGTAATGCACGGTCATGATTGTAGTGA	.((((..((((((((((((((.((((.((((((((((((((((((....)))).)))).)).)))))))).)))).))))))))))))))..))).).	-	CGTGATTGTAATGCACGGTCATG		3
	novel_mir_6139	TGTAGAATGAGCTTGCGATAGT	comp72776_c1_seq6:1057:1414:-	-110.1	0	4	4	0	0	0	0	0	GTTGAAGTGGTGTAGAATGAGCTTGCGATAGTTGGGATTTCTGGGTTTTTCTTTTCTTGTAGTGTGATTGTAAAGATGGCGTCCGAGGAGGTGGCTGCGGCTGCTACGTCGGATTCGTATAAGGGGATGTCGTCCGACAATATAAAAGGGTTGGTTTTGGCTCTGTCTTCCAGCTTCTTCATTGGCGCCAGTTTCATTGTTAAGAAAAAGGGATTAAAGAAAGCCGGTGCTTCTGGCATCAGGGCTGGAGTTGGAGGGTATTCATATCTGTACGAGCCACTGTGGTGGACGGGCATGATAACAATGATTGTTGGAGAAATTGCAAATTTTGCAGCTTATGCATTTGCGCCAGCCATTC	.......((((((((((((((((.((((...(((.((((((..........((((((((((..((.(((.....))).))((((((.(.((((((....)))))).).))))))...)))))))))).....(((((((((.....((((((......))))))..((((((((((((((.((((..((..((((........))))..))..)))).)))((((((((((...))))))..)))))))))))))))((..((((.(((((....((((...))))..))))).))))..))....))))))))))))))).)))...)))))))))))...))))))))).......	TGTAGAATGAGCTTGCGATAGT	-		5
	novel_mir_6447	ATGATCATCCTGTGACTTTGA	comp74429_c0_seq4:6:285:-	-72.3	0	4	0	2	0	0	0	0	CCTCGCTACCATGATCATCCTGTGACTTTGACTCGGATGCTTATGGAGGGAAGCCAGAGGTGTGGACGATGCAAGAAAATCATTAAGGGCTTTGTAGATGATATGGCTTTTCAATGTTCTAAGTGTTATTTTTGGATCCACTTTTCCTGTGCAAGGGGTTGGGCTAGTGATGGTAAATCTCGGTTGTTTTTTTGGGAAGCTCCTTCAGCAAATGTAGAAGGCTTAGTTGCAGAGGATTAATGGCTGAAATGTTTCAACTTAGAGGATGTATGGAGTGTCA	...((((.(((((..((((((.(((..(((((((...........)))...(((((((((((.....(((.((((((...((((.(((((.(((.(((.(......).)))))).))))).))))...)))))).)))))))))((((.(((((((((((..((((....)))).))))))....((((((...)))))).(((((.((....)).))))).....))))).))))....)))))........)))).))).)))))))))))))))...	ATGATCATCCTGTGACTTTGA	-		5
	novel_mir_6814	TTTCGGAACCAGTGCAATCAC	comp76150_c0_seq1:1944:2010:+	-22	0	6	0	0	0	0	0	0	CATGTTGTGCTTTCGGAACCAGTGCAATCACCGTATGATTGCACTGTTTAAGCAAGGATCCGGATGA	(((.(.(..(((((..((.(((((((((((.....))))))))))).))..).))))..).).))).	TTTCGGAACCAGTGCAATCAC	-		5
			comp76150_c0_seq2:1944:2010:+	-22	0	6	0	0	0	0	0	0	CATGTTGTGCTTTCGGAACCAGTGCAATCACCGTATGATTGCACTGTTTAAGCAAGGATCCGGATGA	(((.(.(..(((((..((.(((((((((((.....))))))))))).))..).))))..).).))).	TTTCGGAACCAGTGCAATCAC	-		5
	novel_mir_6815	TCGAATAACACAGTTTGGAGC	comp76150_c0_seq3:90:183:-	-22.9	0	6	0	0	0	0	0	0	CTTTACTTGGTCGAATAACACAGTTTGGAGCAAAATTGATAGAATCATTGTGAACAATCTTTGGTTGCAAGCTGGTTTCTTTGGCCTTGCCAAT	.....(..(((((((.(((.(((((((.(((......(((....(((...)))...)))....))).))))))))))..)))))))..).....	TCGAATAACACAGTTTGGAGC	-		5
	novel_mir_6818	CGGAAGCGCTCGGGTTGGGAG	comp76183_c0_seq12:1068:1177:-	-57	0	17	0	0	0	1	0	0	AAGAGGTGTCGGAAGCGCTCGGGTTGGGAGTGATGGGAAAGGCTTCCTTCAAATTACTGAATATTCCTTTCCGATGCCTCCCATACCGAAGGCTTCCGATCTATCCTCCC	..((((.(((((((((..((((..((((((..((.(((((((.....((((......))))....))))))).))..))))))..))))..)))))))))....))))..	CGGAAGCGCTCGGGTTGGGAG	CCCATACCGAAGGCTTCCGAT		5
			comp76183_c0_seq14:987:1096:-	-57	0	17	0	0	0	1	0	0	AAGAGGTGTCGGAAGCGCTCGGGTTGGGAGTGATGGGAAAGGCTTCCTTCAAATTACTGAATATTCCTTTCCGATGCCTCCCATACCGAAGGCTTCCGATCTATCCTCCC	..((((.(((((((((..((((..((((((..((.(((((((.....((((......))))....))))))).))..))))))..))))..)))))))))....))))..	CGGAAGCGCTCGGGTTGGGAG	CCCATACCGAAGGCTTCCGAT		5
	novel_mir_7492	AGAATTTCAAGCTTAACAAAT	comp78665_c0_seq10:1:157:+	-45.3	0	4	3	2	0	0	0	0	GAGAATTTCAAGCTTAACAAATACGTCTTTGATGGCGTCCGTCCGAAACCAACCTTTCTTTTCGCACAAAGACTACACAATAGACTAGTAAAATAGTCAACAGTGATCTTTCCTATTTTTAGGAGGTGAGTCTTATTTGTCAGGCTTGTCATTCTCC	((((((..(((((((.(((((((((((......)))))..((.(((((...........))))).)).((((((.(((....(((((......)))))...........((((((....))))))))))))))))))))).)))))))..)))))).	AGAATTTCAAGCTTAACAAAT	-		5
			comp78665_c0_seq11:1:157:+	-45.3	0	4	3	2	0	0	0	0	GAGAATTTCAAGCTTAACAAATACGTCTTTGATGGCGTCCGTCCGAAACCAACCTTTCTTTTCGCACAAAGACTACACAATAGACTAGTAAAATAGTCAACAGTGATCTTTCCTATTTTTAGGAGGTGAGTCTTATTTGTCAGGCTTGTCATTCTCC	((((((..(((((((.(((((((((((......)))))..((.(((((...........))))).)).((((((.(((....(((((......)))))...........((((((....))))))))))))))))))))).)))))))..)))))).	AGAATTTCAAGCTTAACAAAT	-		5
			comp78665_c0_seq12:1:157:+	-45.3	0	4	3	2	0	0	0	0	GAGAATTTCAAGCTTAACAAATACGTCTTTGATGGCGTCCGTCCGAAACCAACCTTTCTTTTCGCACAAAGACTACACAATAGACTAGTAAAATAGTCAACAGTGATCTTTCCTATTTTTAGGAGGTGAGTCTTATTTGTCAGGCTTGTCATTCTCC	((((((..(((((((.(((((((((((......)))))..((.(((((...........))))).)).((((((.(((....(((((......)))))...........((((((....))))))))))))))))))))).)))))))..)))))).	AGAATTTCAAGCTTAACAAAT	-		5
			comp78665_c0_seq13:1:157:+	-45.3	0	4	3	2	0	0	0	0	GAGAATTTCAAGCTTAACAAATACGTCTTTGATGGCGTCCGTCCGAAACCAACCTTTCTTTTCGCACAAAGACTACACAATAGACTAGTAAAATAGTCAACAGTGATCTTTCCTATTTTTAGGAGGTGAGTCTTATTTGTCAGGCTTGTCATTCTCC	((((((..(((((((.(((((((((((......)))))..((.(((((...........))))).)).((((((.(((....(((((......)))))...........((((((....))))))))))))))))))))).)))))))..)))))).	AGAATTTCAAGCTTAACAAAT	-		5
			comp78665_c0_seq1:1:157:+	-45.3	0	4	3	2	0	0	0	0	GAGAATTTCAAGCTTAACAAATACGTCTTTGATGGCGTCCGTCCGAAACCAACCTTTCTTTTCGCACAAAGACTACACAATAGACTAGTAAAATAGTCAACAGTGATCTTTCCTATTTTTAGGAGGTGAGTCTTATTTGTCAGGCTTGTCATTCTCC	((((((..(((((((.(((((((((((......)))))..((.(((((...........))))).)).((((((.(((....(((((......)))))...........((((((....))))))))))))))))))))).)))))))..)))))).	AGAATTTCAAGCTTAACAAAT	-		5
			comp78665_c0_seq2:1:157:+	-45.3	0	4	3	2	0	0	0	0	GAGAATTTCAAGCTTAACAAATACGTCTTTGATGGCGTCCGTCCGAAACCAACCTTTCTTTTCGCACAAAGACTACACAATAGACTAGTAAAATAGTCAACAGTGATCTTTCCTATTTTTAGGAGGTGAGTCTTATTTGTCAGGCTTGTCATTCTCC	((((((..(((((((.(((((((((((......)))))..((.(((((...........))))).)).((((((.(((....(((((......)))))...........((((((....))))))))))))))))))))).)))))))..)))))).	AGAATTTCAAGCTTAACAAAT	-		5
			comp78665_c0_seq3:1:157:+	-45.3	0	4	3	2	0	0	0	0	GAGAATTTCAAGCTTAACAAATACGTCTTTGATGGCGTCCGTCCGAAACCAACCTTTCTTTTCGCACAAAGACTACACAATAGACTAGTAAAATAGTCAACAGTGATCTTTCCTATTTTTAGGAGGTGAGTCTTATTTGTCAGGCTTGTCATTCTCC	((((((..(((((((.(((((((((((......)))))..((.(((((...........))))).)).((((((.(((....(((((......)))))...........((((((....))))))))))))))))))))).)))))))..)))))).	AGAATTTCAAGCTTAACAAAT	-		5
			comp78665_c0_seq4:1:157:+	-45.3	0	4	3	2	0	0	0	0	GAGAATTTCAAGCTTAACAAATACGTCTTTGATGGCGTCCGTCCGAAACCAACCTTTCTTTTCGCACAAAGACTACACAATAGACTAGTAAAATAGTCAACAGTGATCTTTCCTATTTTTAGGAGGTGAGTCTTATTTGTCAGGCTTGTCATTCTCC	((((((..(((((((.(((((((((((......)))))..((.(((((...........))))).)).((((((.(((....(((((......)))))...........((((((....))))))))))))))))))))).)))))))..)))))).	AGAATTTCAAGCTTAACAAAT	-		5
			comp78665_c0_seq5:1:157:+	-45.3	0	4	3	2	0	0	0	0	GAGAATTTCAAGCTTAACAAATACGTCTTTGATGGCGTCCGTCCGAAACCAACCTTTCTTTTCGCACAAAGACTACACAATAGACTAGTAAAATAGTCAACAGTGATCTTTCCTATTTTTAGGAGGTGAGTCTTATTTGTCAGGCTTGTCATTCTCC	((((((..(((((((.(((((((((((......)))))..((.(((((...........))))).)).((((((.(((....(((((......)))))...........((((((....))))))))))))))))))))).)))))))..)))))).	AGAATTTCAAGCTTAACAAAT	-		5
			comp78665_c0_seq6:1:157:+	-45.3	0	4	3	2	0	0	0	0	GAGAATTTCAAGCTTAACAAATACGTCTTTGATGGCGTCCGTCCGAAACCAACCTTTCTTTTCGCACAAAGACTACACAATAGACTAGTAAAATAGTCAACAGTGATCTTTCCTATTTTTAGGAGGTGAGTCTTATTTGTCAGGCTTGTCATTCTCC	((((((..(((((((.(((((((((((......)))))..((.(((((...........))))).)).((((((.(((....(((((......)))))...........((((((....))))))))))))))))))))).)))))))..)))))).	AGAATTTCAAGCTTAACAAAT	-		5
			comp78665_c0_seq7:1:157:+	-45.3	0	4	3	2	0	0	0	0	GAGAATTTCAAGCTTAACAAATACGTCTTTGATGGCGTCCGTCCGAAACCAACCTTTCTTTTCGCACAAAGACTACACAATAGACTAGTAAAATAGTCAACAGTGATCTTTCCTATTTTTAGGAGGTGAGTCTTATTTGTCAGGCTTGTCATTCTCC	((((((..(((((((.(((((((((((......)))))..((.(((((...........))))).)).((((((.(((....(((((......)))))...........((((((....))))))))))))))))))))).)))))))..)))))).	AGAATTTCAAGCTTAACAAAT	-		5
			comp78665_c0_seq8:1:157:+	-45.3	0	4	3	2	0	0	0	0	GAGAATTTCAAGCTTAACAAATACGTCTTTGATGGCGTCCGTCCGAAACCAACCTTTCTTTTCGCACAAAGACTACACAATAGACTAGTAAAATAGTCAACAGTGATCTTTCCTATTTTTAGGAGGTGAGTCTTATTTGTCAGGCTTGTCATTCTCC	((((((..(((((((.(((((((((((......)))))..((.(((((...........))))).)).((((((.(((....(((((......)))))...........((((((....))))))))))))))))))))).)))))))..)))))).	AGAATTTCAAGCTTAACAAAT	-		5
			comp78665_c0_seq9:1:157:+	-45.3	0	4	3	2	0	0	0	0	GAGAATTTCAAGCTTAACAAATACGTCTTTGATGGCGTCCGTCCGAAACCAACCTTTCTTTTCGCACAAAGACTACACAATAGACTAGTAAAATAGTCAACAGTGATCTTTCCTATTTTTAGGAGGTGAGTCTTATTTGTCAGGCTTGTCATTCTCC	((((((..(((((((.(((((((((((......)))))..((.(((((...........))))).)).((((((.(((....(((((......)))))...........((((((....))))))))))))))))))))).)))))))..)))))).	AGAATTTCAAGCTTAACAAAT	-		5
	novel_mir_7518	TAAGAGGATACGTATGCAACTTA	comp78759_c0_seq9:294:411:+	-30.1	0	26	14	34	0	2	0	0	TGGGAATGATTGAGCCATGCTACTCCTTAAGGTAAGAAGGGTTAAAAGATAAGAGAACTACGTGGGTTTTGATTCTTCTATACCTTAAGAGGATACGTATGCAACTTAAATTTAAGTT	.........(((((.(((((((((.((((((((((((((((((((((...................))))))))))))).))))))))).)).)).)))))...))))).........	-	TAAGAGGATACGTATGCAACTTA		3
	novel_mir_7691	CGGGAAGATCTTACAAAATGT	comp79245_c1_seq9:324:430:-	-48.1	0	9	0	0	0	2	0	0	GAAAATTCACATTTTGTAAGATGTTCTCACATAAGAACTTCAAAGTTTTCTTCTTTGAATCCGCATTCGGCTCTTATGCGGGAAGATCTTACAAAATGTGAATTTTA	.(((((((((((((((((((((.(((((.(((((((..(((((((.......))))))).(((....))).))))))).))))).))))))))))))))))))))).	ATTTTGTAAGATGTTCTCACA	CGGGAAGATCTTACAAAATGT		3
	novel_mir_7722	TTGTTGACTGTTAACTAGCCT	comp79328_c0_seq1:215:310:-	-21.1	0	2	4	0	0	0	0	0	TTAAGCTTGCTTGTTGACTGTTAACTAGCCTCATGATACAAGAAACCGTAAATAAAGATGGTAAGTTAACAGGAGGAAGAGGGAAAGAGGGCTTCA	..((((((.(((.((..(((((((((.(((((....(((........)))......)).))).)))))))))....)).))).).....)))))..	TTGTTGACTGTTAACTAGCCT	-		5
			comp79328_c0_seq2:215:310:-	-21.1	0	2	4	0	0	0	0	0	TTAAGCTTGCTTGTTGACTGTTAACTAGCCTCATGATACAAGAAACCGTAAATAAAGATGGTAAGTTAACAGGAGGAAGAGGGAAAGAGGGCTTCA	..((((((.(((.((..(((((((((.(((((....(((........)))......)).))).)))))))))....)).))).).....)))))..	TTGTTGACTGTTAACTAGCCT	-		5
			comp79328_c0_seq3:215:310:-	-21.1	0	2	4	0	0	0	0	0	TTAAGCTTGCTTGTTGACTGTTAACTAGCCTCATGATACAAGAAACCGTAAATAAAGATGGTAAGTTAACAGGAGGAAGAGGGAAAGAGGGCTTCA	..((((((.(((.((..(((((((((.(((((....(((........)))......)).))).)))))))))....)).))).).....)))))..	TTGTTGACTGTTAACTAGCCT	-		5
			comp79328_c0_seq4:215:310:-	-21.1	0	2	4	0	0	0	0	0	TTAAGCTTGCTTGTTGACTGTTAACTAGCCTCATGATACAAGAAACCGTAAATAAAGATGGTAAGTTAACAGGAGGAAGAGGGAAAGAGGGCTTCA	..((((((.(((.((..(((((((((.(((((....(((........)))......)).))).)))))))))....)).))).).....)))))..	TTGTTGACTGTTAACTAGCCT	-		5
	novel_mir_10182	CATCAGGTCATCTGGCAGCTTCA	comp74875_c0_seq1:1152:1406:-	-69.8	0	0	3	13	0	0	0	0	TGGTTTGAGAGGTTAAGCTGCCAGCTTGATCTGGTTAGAAACAAGTCCATCTTATGAAATTCTTCAATCCCTTCTAAAACTGCTGCATACTCAATAAAAAAAAAAACAAAAAACAAAATGGTTTTAGGGATTCGATTTCGAGTATTCAATCAGCAGAAGTTTTTATATGAATCCTTGTATGTAGAATTACTGGAGTTGAAGTGAACTTTCAAGATTTGGTTCCATCAGGTCATCTGGCAGCTTCAATCACTCACC	.(((..(((.((((((((((((((..(((((((((..((..((((((..((....))....(((((((....((((......((((((((...................(((((......)))))((((((((((((((..((.........)).)))))).......))))))))))))))))......)))))))))))(((....))).))))))..)).))))))))).)))))))))).)))).))))))	-	CATCAGGTCATCTGGCAGCTTCA		3
			comp74875_c0_seq2:1115:1369:-	-69.8	0	0	3	13	0	0	0	0	TGGTTTGAGAGGTTAAGCTGCCAGCTTGATCTGGTTAGAAACAAGTCCATCTTATGAAATTCTTCAATCCCTTCTAAAACTGCTGCATACTCAATAAAAAAAAAAACAAAAAACAAAATGGTTTTAGGGATTCGATTTCGAGTATTCAATCAGCAGAAGTTTTTATATGAATCCTTGTATGTAGAATTACTGGAGTTGAAGTGAACTTTCAAGATTTGGTTCCATCAGGTCATCTGGCAGCTTCAATCACTCACC	.(((..(((.((((((((((((((..(((((((((..((..((((((..((....))....(((((((....((((......((((((((...................(((((......)))))((((((((((((((..((.........)).)))))).......))))))))))))))))......)))))))))))(((....))).))))))..)).))))))))).)))))))))).)))).))))))	-	CATCAGGTCATCTGGCAGCTTCA		3
			comp74875_c0_seq3:1152:1255:-	-41.7	0	0	3	13	0	0	0	0	TGGTTTGAGAGGTTAAGCTGCCAGCTTGATCTGAATTACTGGAGTTGAAGTGAACTTTCAAGATTTGGTTCCATCAGGTCATCTGGCAGCTTCAATCACTCACC	.(((..(((.((((((((((((((..((((((((...((((((.((((((.....))))))..))))))....)))))))).)))))))))).)))).))))))	-	CATCAGGTCATCTGGCAGCTTCA		3
			comp74875_c0_seq4:1115:1218:-	-41.7	0	0	3	13	0	0	0	0	TGGTTTGAGAGGTTAAGCTGCCAGCTTGATCTGAATTACTGGAGTTGAAGTGAACTTTCAAGATTTGGTTCCATCAGGTCATCTGGCAGCTTCAATCACTCACC	.(((..(((.((((((((((((((..((((((((...((((((.((((((.....))))))..))))))....)))))))).)))))))))).)))).))))))	-	CATCAGGTCATCTGGCAGCTTCA		3
	novel_mir_11319	ACATACTTTTGGATGCTGAAA	comp78852_c1_seq1:790:905:-	-40.3	0	0	2	4	0	0	0	0	ATTGCCCTTGGGGTGGCACAAGGGATATGTTATCTTCATCACGATTGCGATCCAGTGATCGTGCATCGTGATTTGAAGCCGAGTAACATACTTTTGGATGCTGAAATGGAGGCTCG	...(((((.....(((((((((((.(((((((((((((((((((((((((((....))))))).)))))))..)))))....))))))))))))))..)))))....)).)))...	-	ACATACTTTTGGATGCTGAAA		3
			comp78852_c1_seq2:546:661:-	-40.3	0	0	2	4	0	0	0	0	ATTGCCCTTGGGGTGGCACAAGGGATATGTTATCTTCATCACGATTGCGATCCAGTGATCGTGCATCGTGATTTGAAGCCGAGTAACATACTTTTGGATGCTGAAATGGAGGCTCG	...(((((.....(((((((((((.(((((((((((((((((((((((((((....))))))).)))))))..)))))....))))))))))))))..)))))....)).)))...	-	ACATACTTTTGGATGCTGAAA		3
	novel_mir_11361	GAGAATCGATCGAGTGTTGGAT	comp78971_c0_seq2:258:352:+	-23.4	0	0	6	0	0	0	0	0	CCATCTGGTCGTTCAATTTCTTGGTGTTTGTATGATCTATTCGTTTTGTATGTAGATCTGGTGGAGAATCGATCGAGTGTTGGATGACAATTTAT	.......((((((((((..((((((((((.((((((((((...........)))))))..))).)))..).)))))).)))))))))).......	-	GAGAATCGATCGAGTGTTGGAT		3
	novel_mir_7994	CATGTAGACCTGACCACGGTTCA	comp1032048_c0_seq1:218:538:+	-68.3	0	0	2	7	0	0	0	0	ACCTCAATTTGGAATTAGGTCACCCTAGAGCTCGAATGATATGTCTCTAAGCATATCCACACCTTGAATGTTCATTGGCAATTAATTCTATGTTAGACAGACTAAAATGAAAGTTCTATGCTTAGGTTACATATGTTTTGAAACAACACTAACTTGTATATATGTATGTGATTTCTAATGTACGAATTGGGAAAGATTGATACTCACAATTTTAAGGCTGTTTTGCAAAGGATAAAACTAATAATTTTCTCTGGCTGAAAATGTGTCCTATTTATAGCTAGTAAGTGCTGCTAGCCATGTAGACCTGACCACGGTTCAGGA	.(((.(((((((..(((((((((.((((((((((((..((((((.((((((((((..........((((.((((((..........((((...))))........)))))).))))))))))))))..))))))..))))).....(((..((..........))..))).((((((((......))))))))((((((.......))))))....((......))..((((..............))))(((((((.(((((.....))))).))))))).....))).))))....)).)))))))))).)))).))).	-	CATGTAGACCTGACCACGGTTCA		3
	novel_mir_8152	TATCATCTTGTAAACATCTGCCC	comp45719_c0_seq1:550:662:+	-56.3	0	0	5	0	0	0	1	0	GGCTAATAGCTATCATCTTGTAAACATCTGCCCTGGAACTTTGCATATTGAACAGACTGATTGCAAGATAATAGTTCCATGGAAGATGATGACAAGATGATAGCTATTAGCCT	(((((((((((((((((((((...(((((.((.((((((((((((................)))))......))))))).)).)))))...))))))))))))))))))))).	TATCATCTTGTAAACATCTGCCC	GAAGATGATGACAAGATGATAGC		5
	novel_mir_8336	TTTTGATGATTTGAATGCCT	comp59049_c0_seq1:802:1114:+	-90.7	2	2	2	3	0	0	0	0	AGGGATATGAGAATTATCAGAAGACGTGTGTTTAGGGGTACCTGGACGAGTCTCCCACATGAAGGGAACAGCACTGGAAACATCCCCATAGTACACTCTAAAAGAAGGGATGGATTTTGAACTTTCCTTGGATAGAAGCCTGGTGAAGAACTTGTCATCATCATGCTTAATTCTGAATGATTTCTGATGAATATCAGGGCTACTACAAGGCATCTTGGGTGCTTAGAAGTAGAAGTGGAGTGAATGCTGCAGGAAACAAGACTGAAAGTGGGGATCTGAAGTTTGTTATTTTTTTTGATGATTTGAATGCCTA	.(((.(((..(((((((((((((((...((((((((....)))))))).)))((((.......))))((((.(((......(((((((((((((((((((.....(((((.((........)).)))))(((...((((.((((((.((.....)).)))))).))))...))).......(((((((....)))))))(((((.(.(((((((...))))))).).)))))...)))))))..)))))(((.........)))....)))))))....)))))))......))))))))))))..)))))).	-	TTTTGATGATTTGAATGCCT		3
	novel_mir_8498	AGATATTGGTGCGGTTCAATT	comp63070_c0_seq2:1:91:-	-47	0	0	18	22	0	0	0	0	TAACCATACGAGATATTGGTGCGGTTCAATTAGAAAGCCGTGCTCCATAGGCATAGAGCTCGGTTATTTGATTGAGCCGTGCCAATATCAC	...........(((((((((((((((((((((((.(((((.((((.((....)).)))).))))).)))))))))))))))))))))))..	AGATATTGGTGCGGTTCAATT	-		5
	novel_mir_8603	CAAGGAGATTTGAGAATTCTAGA	comp64650_c0_seq1:546:742:-	-38.9	0	0	9	5	0	0	0	0	AGCACACTTTCTACTACACATCCAAGAATCTTTGTGCTATTTTTATATTTTCCCAAAAAGGATATTTTAACTGTTTTAAGGATCATTACTAATATGTTCCTCATGTTACAGAATACAGTGTTTTTTCATTTAATTTACGTGCAGAATGAGAAAATAAAATATCTCAAGGAGATTTGAGAATTCTAGAGAAAGATGGC	.((.((((((((.(((....((((((..((((((.(.(((((........(((......)))........((((....((((.(((.......))).))))......)))).......(((((((((((((............)))))))))))))))))).).))))))..)))).))....))))))))).))))	-	CAAGGAGATTTGAGAATTCTAGA		3
			comp64650_c0_seq2:546:742:-	-38.9	0	0	9	5	0	0	0	0	AGCACACTTTCTACTACACATCCAAGAATCTTTGTGCTATTTTTATATTTTCCCAAAAAGGATATTTTAACTGTTTTAAGGATCATTACTAATATGTTCCTCATGTTACAGAATACAGTGTTTTTTCATTTAATTTACGTGCAGAATGAGAAAATAAAATATCTCAAGGAGATTTGAGAATTCTAGAGAAAGATGGC	.((.((((((((.(((....((((((..((((((.(.(((((........(((......)))........((((....((((.(((.......))).))))......)))).......(((((((((((((............)))))))))))))))))).).))))))..)))).))....))))))))).))))	-	CAAGGAGATTTGAGAATTCTAGA		3
	novel_mir_8924	AATGGAGGCTGTTCCAAGATC	comp67200_c1_seq3:218:318:+	-50.4	0	0	33	0	0	0	0	0	GGGCGTTTGGAATGGAGGCTGTTCCAAGATCCTTGTTCCATGCAGCTACTCATCGGTTCACCATGGGATGATCTCGGACCAGGCTTCATTCCTCACGCCTT	((((((..(((((((((.(((.(((.(((((...((((((((.((((.......))))...))))))))))))).))).))).)))))))))..)))))).	AATGGAGGCTGTTCCAAGATC	-		5
	novel_mir_9088	GGTCATGCTCTGACAGCATCACT	comp68941_c0_seq1:366:509:+	-47.47	0	0	24	0	0	0	0	0	AAGGGGAACAAGTGAAGCTGCCAGCATGATCTATCTTGGGATGGTTTTGAATTTAAAGGAAAAAAAAAAAAGGAAAGATACCATGAAAAAATATAAAATTAACCCTGGCTAGGTCATGCTCTGACAGCATCACTCCTTCCTCTT	.(((((((..(((((.(((((.(((((((((((.((.(((.((((((((.((((..................................)))).)))))))).))).)).)))))))))))..).)))).)))))..))))))).	-	GGTCATGCTCTGACAGCATCACT		3
			comp68941_c0_seq2:366:509:+	-47.47	0	0	24	0	0	0	0	0	AAGGGGAACAAGTGAAGCTGCCAGCATGATCTATCTTGGGATGGTTTTGAATTTAAAGGAAAAAAAAAAAAGGAAAGATACCATGAAAAAATATAAAATTAACCCTGGCTAGGTCATGCTCTGACAGCATCACTCCTTCCTCTT	.(((((((..(((((.(((((.(((((((((((.((.(((.((((((((.((((..................................)))).)))))))).))).)).)))))))))))..).)))).)))))..))))))).	-	GGTCATGCTCTGACAGCATCACT		3
			comp68941_c0_seq3:366:509:+	-47.47	0	0	24	0	0	0	0	0	AAGGGGAACAAGTGAAGCTGCCAGCATGATCTATCTTGGGATGGTTTTGAATTTAAAGGAAAAAAAAAAAAGGAAAGATACCATGAAAAAATATAAAATTAACCCTGGCTAGGTCATGCTCTGACAGCATCACTCCTTCCTCTT	.(((((((..(((((.(((((.(((((((((((.((.(((.((((((((.((((..................................)))).)))))))).))).)).)))))))))))..).)))).)))))..))))))).	-	GGTCATGCTCTGACAGCATCACT		3
	novel_mir_9365	TTAGTCGACAATGGCAACAATAA	comp70823_c0_seq1:67:278:+	-49.3	0	0	5	0	0	0	0	0	AAGTGTTCTCTCCATTTTTGCTAGCTAGTAACTAAGTTTTTGTGTTTACAATGTCAAAGTCCAGTGAATTTGTAATGTGGGTTGTTTTTACTTTCTGGTGTTTAACAGCAAGTAAGGCCTATTCACAGCCGAATAGTCAAGCGCCCCAAGTGCCATGCCTTTTTATATTTGGGGATTCTTTAGTCGACAATGGCAACAATAATGGAATACTC	.((((((((....(((.((((((....((.((((((.........((((((..(((........)))..))))))(((((((.(.((((((((.(((........))).)))))))).).)))))))((.((....))..)).(((((((((.............)))))))))....))))))..))..)))))).)))...)))))))).	-	TTAGTCGACAATGGCAACAATAA		3
			comp70823_c0_seq2:67:278:+	-49.3	0	0	5	0	0	0	0	0	AAGTGTTCTCTCCATTTTTGCTAGCTAGTAACTAAGTTTTTGTGTTTACAATGTCAAAGTCCAGTGAATTTGTAATGTGGGTTGTTTTTACTTTCTGGTGTTTAACAGCAAGTAAGGCCTATTCACAGCCGAATAGTCAAGCGCCCCAAGTGCCATGCCTTTTTATATTTGGGGATTCTTTAGTCGACAATGGCAACAATAATGGAATACTC	.((((((((....(((.((((((....((.((((((.........((((((..(((........)))..))))))(((((((.(.((((((((.(((........))).)))))))).).)))))))((.((....))..)).(((((((((.............)))))))))....))))))..))..)))))).)))...)))))))).	-	TTAGTCGACAATGGCAACAATAA		3
			comp70823_c0_seq3:67:278:+	-49.3	0	0	5	0	0	0	0	0	AAGTGTTCTCTCCATTTTTGCTAGCTAGTAACTAAGTTTTTGTGTTTACAATGTCAAAGTCCAGTGAATTTGTAATGTGGGTTGTTTTTACTTTCTGGTGTTTAACAGCAAGTAAGGCCTATTCACAGCCGAATAGTCAAGCGCCCCAAGTGCCATGCCTTTTTATATTTGGGGATTCTTTAGTCGACAATGGCAACAATAATGGAATACTC	.((((((((....(((.((((((....((.((((((.........((((((..(((........)))..))))))(((((((.(.((((((((.(((........))).)))))))).).)))))))((.((....))..)).(((((((((.............)))))))))....))))))..))..)))))).)))...)))))))).	-	TTAGTCGACAATGGCAACAATAA		3
			comp70823_c0_seq5:67:278:+	-49.3	0	0	5	0	0	0	0	0	AAGTGTTCTCTCCATTTTTGCTAGCTAGTAACTAAGTTTTTGTGTTTACAATGTCAAAGTCCAGTGAATTTGTAATGTGGGTTGTTTTTACTTTCTGGTGTTTAACAGCAAGTAAGGCCTATTCACAGCCGAATAGTCAAGCGCCCCAAGTGCCATGCCTTTTTATATTTGGGGATTCTTTAGTCGACAATGGCAACAATAATGGAATACTC	.((((((((....(((.((((((....((.((((((.........((((((..(((........)))..))))))(((((((.(.((((((((.(((........))).)))))))).).)))))))((.((....))..)).(((((((((.............)))))))))....))))))..))..)))))).)))...)))))))).	-	TTAGTCGACAATGGCAACAATAA		3
	novel_mir_12088	ATAACTAGTTGGCATGCCACT	comp59670_c2_seq1:436:577:-	-58.9	0	0	0	13	0	0	0	1	AGGAGTAACTAGTGGCATCCAATTAATTATTCTCCGACCATTTGCAAGTATACACATGTAAAACAAGGTGCCCAAAAATACTAGAATGTTTACCTTGCTATTAGTTGGGGAATAACTAGTTGGCATGCCACTAGTTATGCCG	.((.(((((((((((((((((((((.((((((((((((..((((((.((....)).)))))).(((((((..((............))..)))))))......)))))))))))).))))))).)))))))))))))).)).	TGGCATCCAATTAATTATTC	ATAACTAGTTGGCATGCCACT		3
	novel_mir_12214	TACTGGAGAATTCCCCGGAG	comp63234_c0_seq2:912:1221:-	-72.3	0	0	0	5	0	0	0	0	TAGTTTTATGTACTGGAGAATTCCCCGGAGTCCCTTTGGATAACTGTAGTACCGACTCCCATTGCTCCCTTGTTCCCCAATAGGTATGCCATCTTTTTCTCCTGTGGAAATAGCCCCGGAATCTGTGATGTAGCTCACATGATCAGTAGGCTGAGCTATATTAATTGCATATTTCGCACTGTAATAGTTGAGTCCTAGAAAGTCCAAGGATCCTTTCACCATGTCTGCTTCCTCTTTGGTGAATTCAGGCAATCGGTCTCCTACTCGTGTTCTCATACTTTCGGGATATTTACCAAATGTTATGGGATCC	..((((((((.(((((.((((..(((((((.......(((((...((((.(((((......(((((.....((((.((((.(((.....((((......(((.(.((......))).)))......)))).(((..(((((.....((((((.((((((......(((.......))).....)))))).)).))))(((((((....))..)))))..)))))..))).)))..)))).))))...))))))))))...))))...)))))......)))))))..)))).)))...))))))))))..	TACTGGAGAATTCCCCGGAG	-		5
	novel_mir_12371	ATGTAGGAACCCAATACAGATC	comp65879_c0_seq1:462:648:+	-52.5	0	0	0	10	0	0	0	0	GCATAATCCCACGTACGAGGATGTGTGTTCGGGTACCACGAAGCACTCGGAGGTGGTTCGGGTACAATATGACCCGAAAGAGTGCAGCTTTGAGACCCTGCTTGATGTCTTCTGGGCGAGACATGATCCCACAACTCTCAATCGCCAGGGAAATGATGTAGGAACCCAATACAGATCTGGAATTTAC	......(((.........((((.((((((.((((.(((((((((((((((((.((.(((((((........)))))))......)).)))))))....))))).(((((((......)))))))..((((.................)))).....))).)).)))))))))).)))))))......	-	ATGTAGGAACCCAATACAGATC		3
	novel_mir_12428	GGAGTGAAGCTGAGAACACAGG	comp66634_c0_seq1:1468:1560:-	-51.4	0	0	0	5	0	0	0	0	AAATTCCAGAGGAGTGAAGCTGAGAACACAGGTGGATTGAGGAAATTGGGTGCACCAATGCACTTGTGTTCTCAGGTCACCCCTTTGGGATTC	.(((((((((((.((((..(((((((((((((((.((((..(..........)..)))).))))))))))))))).)))).))))))))))).	GGAGTGAAGCTGAGAACACAGG	-		5
			comp66634_c0_seq2:1356:1448:-	-51.4	0	0	0	5	0	0	0	0	AAATTCCAGAGGAGTGAAGCTGAGAACACAGGTGGATTGAGGAAATTGGGTGCACCAATGCACTTGTGTTCTCAGGTCACCCCTTTGGGATTC	.(((((((((((.((((..(((((((((((((((.((((..(..........)..)))).))))))))))))))).)))).))))))))))).	GGAGTGAAGCTGAGAACACAGG	-		5
			comp66634_c0_seq3:1261:1353:-	-51.4	0	0	0	5	0	0	0	0	AAATTCCAGAGGAGTGAAGCTGAGAACACAGGTGGATTGAGGAAATTGGGTGCACCAATGCACTTGTGTTCTCAGGTCACCCCTTTGGGATTC	.(((((((((((.((((..(((((((((((((((.((((..(..........)..)))).))))))))))))))).)))).))))))))))).	GGAGTGAAGCTGAGAACACAGG	-		5
			comp66634_c0_seq4:1149:1241:-	-51.4	0	0	0	5	0	0	0	0	AAATTCCAGAGGAGTGAAGCTGAGAACACAGGTGGATTGAGGAAATTGGGTGCACCAATGCACTTGTGTTCTCAGGTCACCCCTTTGGGATTC	.(((((((((((.((((..(((((((((((((((.((((..(..........)..)))).))))))))))))))).)))).))))))))))).	GGAGTGAAGCTGAGAACACAGG	-		5
			comp66634_c0_seq5:1110:1202:-	-51.4	0	0	0	5	0	0	0	0	AAATTCCAGAGGAGTGAAGCTGAGAACACAGGTGGATTGAGGAAATTGGGTGCACCAATGCACTTGTGTTCTCAGGTCACCCCTTTGGGATTC	.(((((((((((.((((..(((((((((((((((.((((..(..........)..)))).))))))))))))))).)))).))))))))))).	GGAGTGAAGCTGAGAACACAGG	-		5
			comp66634_c0_seq6:903:995:-	-51.4	0	0	0	5	0	0	0	0	AAATTCCAGAGGAGTGAAGCTGAGAACACAGGTGGATTGAGGAAATTGGGTGCACCAATGCACTTGTGTTCTCAGGTCACCCCTTTGGGATTC	.(((((((((((.((((..(((((((((((((((.((((..(..........)..)))).))))))))))))))).)))).))))))))))).	GGAGTGAAGCTGAGAACACAGG	-		5
	novel_mir_12774	ATGAGCCGTTGGTTACTGGAGA	comp70253_c0_seq2:428:633:+	-57	0	0	0	5	0	0	0	0	ACCAATTCCTTCAATCGGTGTTCTTCGGCGTCGTTTTCTCATTCCTGCTCGCGAAGCTCTTCTCTGTAATCTTCGCCTTCCGTGAAGAGAATCTTCGAATCACGCGCTCTCATTCTCCCGAACCCATAGACGAACAGAGATCTGTAGATTCTTCGTCTAGTAATTTGGAAGAAAATGAGCCGTTGGTTACTGGAGATGGAAAATCG	.....((((.((..((((((.((..((((.(((((((((.......((.(((((((...((((((.......((((.....)))))))))).))))).....)).))..........(((((....(((((((((((....)))).......)))))))....))))).)))))))))))))..)).)))))).)).)))).....	-	ATGAGCCGTTGGTTACTGGAGA		3
	novel_mir_13429	AGGGATGACAATAGGACGAATTT	comp74306_c3_seq3:196:373:+	-40.1	0	0	0	14	0	0	0	0	TTTTACCTGTATCTTTGTTTTGTTGCTGCCTGCAGGTGGTATCACTTAACATTTCTTATGATGTTTGCATGTGTGCCCTCATAGCACTATTCAAAGCTCTCAAACTTCCTTTATAGTTCAAAGGGTGCTGTGTAAAAATGTTGGTAGGGATGACAATAGGACGAATTTTTAAATTATA	.............((((((((((((((.(((((.((.((((.(((..((((((......)))))).....)))))))))(((((((((......((((................)))).....)))))))))...........))))).).).)))))))))))).............	-	AGGGATGACAATAGGACGAATTT		3
	novel_mir_14038	GAATGACATGTTGCACTTTGATA	comp77127_c0_seq14:158:299:-	-45.8	0	0	0	7	0	0	0	0	GTAACCTTGTGAATGACATGTTGCACTTTGATATGTTTTCCGATTGCATGATAATCATAAAAGGGACTTTGATATGTTTCCCGATTACATGCCAATCATAAGGGAACATGTTGAGTGTAATATCTTCATGTATGGAGGTTAA	.(((((((....((((.(((((((((((.(((((((((((.(((((((((.(((((......((((............))))))))))))).)))))....))))))))))))))))))))))..)))).....))))))).	GAATGACATGTTGCACTTTGATA	-		5
			comp77127_c0_seq17:158:299:-	-45.8	0	0	0	7	0	0	0	0	GTAACCTTGTGAATGACATGTTGCACTTTGATATGTTTTCCGATTGCATGATAATCATAAAAGGGACTTTGATATGTTTCCCGATTACATGCCAATCATAAGGGAACATGTTGAGTGTAATATCTTCATGTATGGAGGTTAA	.(((((((....((((.(((((((((((.(((((((((((.(((((((((.(((((......((((............))))))))))))).)))))....))))))))))))))))))))))..)))).....))))))).	GAATGACATGTTGCACTTTGATA	-		5

## Sheet: Sheet2
	Name				PTF	PTFI	PTFI15	PTFI30	miRNA*	miRNA*	miRNA*	miRNA*
			location	mfe	miRNA	miRNA	miRNA	miRNA	PTF	PTFI	PTFI15	PTFI30	seq	struct	seq(5p)	seq(3p)		5P/3P
	novel_mir_3738	GGTAGTTCGATCGTGGAATT	comp76318_c1_seq1:374:681:+	-81.4	24822	10757	0	11333	29	4	0	17	AGATCGGGATCGGGCCCACGACGAACTACTGTAGGGAGTTTATTAAAACCATTGAATTCGGAATATGGTAAAGTAGCTCCCGGGTGGGGAACGACTCCTTTGATGGGTGTCGCAATGGCTCTATTTGCGGTATTTTTATCTATTATTTTGGAGATTTATAATTCTTCCGTTTTATTGGATGGAATTTCAATGAATTAAATCTATAAGAACCACAAAGTCCTAGCTTTTAAATAAAAAATCAATCAGTTAGAACTCGGATTTCTGGCCTATTTTATTTTGGTAGTTCGATCGTGGAATTTATTTCTTTC	.((..(((((.((..(((((((((((((((((((((((((((..........)))))))(((((((.(((((..(((((((.....)))).((((.(((.....))).)))).....)))...))))).))))))).........(((((.(((((((..((((((((((((....)))))))).......))))))))))).))))).(((..((((((.((.((((((................)))))))).)))))).))))))))........))))))))).))))))..)).)))))..))	GCCCACGACGAACTACTGT	GGTAGTTCGATCGTGGAATT		3
			comp76318_c1_seq3:374:681:+	-81.4	24822	10757	0	11333	29	4	0	17	AGATCGGGATCGGGCCCACGACGAACTACTGTAGGGAGTTTATTAAAACCATTGAATTCGGAATATGGTAAAGTAGCTCCCGGGTGGGGAACGACTCCTTTGATGGGTGTCGCAATGGCTCTATTTGCGGTATTTTTATCTATTATTTTGGAGATTTATAATTCTTCCGTTTTATTGGATGGAATTTCAATGAATTAAATCTATAAGAACCACAAAGTCCTAGCTTTTAAATAAAAAATCAATCAGTTAGAACTCGGATTTCTGGCCTATTTTATTTTGGTAGTTCGATCGTGGAATTTATTTCTTTC	.((..(((((.((..(((((((((((((((((((((((((((..........)))))))(((((((.(((((..(((((((.....)))).((((.(((.....))).)))).....)))...))))).))))))).........(((((.(((((((..((((((((((((....)))))))).......))))))))))).))))).(((..((((((.((.((((((................)))))))).)))))).))))))))........))))))))).))))))..)).)))))..))	GCCCACGACGAACTACTGT	GGTAGTTCGATCGTGGAATT		3
	novel_mir_832	TAAGTAATGCAAATCAACGACC	comp64407_c0_seq1:54:189:+	-54.5	18190	6056	2565	13985	593	135	93	278	CATATGTAGTTATGCAGAGATAAGTAATGCAAATCAACGACCCAGAAAAATCAAGTTTGACTCCAACTACTGGAAACTTGTAGGTCATTTTGGGCTGTTGATTTGCATTACTTTGCCTTGCATCATTGCAGACGCT	....((((((.((((((.(..((((((((((((((((((.(((((((....((((((....((((.....)))))))))).......))))))).))))))))))))))))))..).)))))).))))))......	TAAGTAATGCAAATCAACGACC	CTGTTGATTTGCATTACTTTGC		5
			comp64407_c0_seq2:54:189:+	-54.5	18190	6056	2565	13985	593	135	93	278	CATATGTAGTTATGCAGAGATAAGTAATGCAAATCAACGACCCAGAAAAATCAAGTTTGACTCCAACTACTGGAAACTTGTAGGTCATTTTGGGCTGTTGATTTGCATTACTTTGCCTTGCATCATTGCAGACGCT	....((((((.((((((.(..((((((((((((((((((.(((((((....((((((....((((.....)))))))))).......))))))).))))))))))))))))))..).)))))).))))))......	TAAGTAATGCAAATCAACGACC	CTGTTGATTTGCATTACTTTGC		5
	novel_mir_4390	GGAATGTTGTCTGGCTCGAGG	comp78081_c0_seq1:2681:2845:-	-55.8	2803	2076	1345	1780	0	0	0	0	TTCTCTGAAAGGCTTCGGACCAGGCTTCATTCCCCTCAAAACATATATCCAAGAAGTATAATATTATTCTTGCCTCCATCATTCTTGCAAGAATCTGTTTTTTGTTTTTCTTATTGTGAGTGTTTGGGTTGAGAGGAATGTTGTCTGGCTCGAGGTCATGGAGGT	.((((((...((((((((.((((((..((((((.(((((..((.((((.(((((((.((((....((((((((.............)))))))).......)))).))))).....)).)))).))..))))).))))))..)))))).)))))))).)))))).	-	GGAATGTTGTCTGGCTCGAGG		3
			comp78081_c0_seq2:2671:2835:-	-55.8	2803	2076	1345	1780	0	0	0	0	TTCTCTGAAAGGCTTCGGACCAGGCTTCATTCCCCTCAAAACATATATCCAAGAAGTATAATATTATTCTTGCCTCCATCATTCTTGCAAGAATCTGTTTTTTGTTTTTCTTATTGTGAGTGTTTGGGTTGAGAGGAATGTTGTCTGGCTCGAGGTCATGGAGGT	.((((((...((((((((.((((((..((((((.(((((..((.((((.(((((((.((((....((((((((.............)))))))).......)))).))))).....)).)))).))..))))).))))))..)))))).)))))))).)))))).	-	GGAATGTTGTCTGGCTCGAGG		3
			comp78081_c0_seq3:2601:2725:-	-47.9	3603	2938	1555	2167	0	0	0	0	AATTTTGAGGGGAATGTTGTCTGGCTCGAGGACTTTTGCTTGATCTAGTTTCATTCTACATCCTTCAAGAATATATAGATCTATTTGCTAGTGTCGTCGGACCAGGCTTCATTCCCCCCAACCAT	....(((.((((((((..((((((.((((.(((....((..((((((.....(((((..........)))))...)))))).....))....))).)))).))))))..)))))))).)))....	GGAATGTTGTCTGGCTCGAGG	-		5
			comp78081_c0_seq4:2591:2715:-	-47.9	3603	2938	1555	2167	0	0	0	0	AATTTTGAGGGGAATGTTGTCTGGCTCGAGGACTTTTGCTTGATCTAGTTTCATTCTACATCCTTCAAGAATATATAGATCTATTTGCTAGTGTCGTCGGACCAGGCTTCATTCCCCCCAACCAT	....(((.((((((((..((((((.((((.(((....((..((((((.....(((((..........)))))...)))))).....))....))).)))).))))))..)))))))).)))....	GGAATGTTGTCTGGCTCGAGG	-		5
			comp78081_c0_seq5:1945:2109:-	-55.8	2803	2076	1345	1780	0	0	0	0	TTCTCTGAAAGGCTTCGGACCAGGCTTCATTCCCCTCAAAACATATATCCAAGAAGTATAATATTATTCTTGCCTCCATCATTCTTGCAAGAATCTGTTTTTTGTTTTTCTTATTGTGAGTGTTTGGGTTGAGAGGAATGTTGTCTGGCTCGAGGTCATGGAGGT	.((((((...((((((((.((((((..((((((.(((((..((.((((.(((((((.((((....((((((((.............)))))))).......)))).))))).....)).)))).))..))))).))))))..)))))).)))))))).)))))).	-	GGAATGTTGTCTGGCTCGAGG		3
			comp78081_c0_seq6:1865:1989:-	-47.9	3603	2938	1555	2167	0	0	0	0	AATTTTGAGGGGAATGTTGTCTGGCTCGAGGACTTTTGCTTGATCTAGTTTCATTCTACATCCTTCAAGAATATATAGATCTATTTGCTAGTGTCGTCGGACCAGGCTTCATTCCCCCCAACCAT	....(((.((((((((..((((((.((((.(((....((..((((((.....(((((..........)))))...)))))).....))....))).)))).))))))..)))))))).)))....	GGAATGTTGTCTGGCTCGAGG	-		5
	novel_mir_2654	CCGGCGTCGTCATTGCACCAC	comp72245_c0_seq1:40:145:+	-57.8	2480	1143	654	1550	1477	730	556	1095	CTAGCAACATGGTTGTTTGTGGTGCAATGGGAGACGCCGAGATGGTACCATTTCTGCAGTCCAACCCGGCGTCGTCATTGCACCACTGACAACCATATGTTGCCTC	...((((((((((((((.((((((((((((..(((((((.(.(((.((..........))))).).))))))).)))))))))))).))))))))..))))))...	GGTGCAATGGGAGACGCCGAGA	CCGGCGTCGTCATTGCACCAC		3
	novel_mir_1660	TCCAAAGTCACCAACACACTG	comp65978_c1_seq3:75:275:+	-68.5	927	1681	1295	2640	61	12	53	77	ACTATTATTGCAGCGTGTTGATGGCTTTGATGCCATGGTTCAACGGCGGAGCTACCACTACAGGTGGTATCAAAATCCCACCTTTAATTAATTTCCGACAAATGGACTTGATCAAATTCAGTCGATTTTGACACCATCAATGGTGACAGCGCTGCAGTCTGTCGTGAGGCTCCAAAGTCACCAACACACTGTCATAATCGC	...(((((.((((.((((((.((((((((..(((.((...((((.((((.(((..(((((..((((((.((((((((...........................((((.((......)))))))))))))).))))))..)))))..))).)))).)).))...)).)))..)))))))).)))))).)))).)))))...	GCGTGTTGATGGCTTTGATGC	TCCAAAGTCACCAACACACTG		3
	novel_mir_1315	GTGTAGTTCTCCTTTGGCAGA	comp65325_c0_seq2:1183:1276:-	-42.2	793	645	349	828	0	0	0	0	AAGAATAACAGTGTAGTTCTCCTTTGGCAGAAAAATGTCATTGCATGTAAGATTGTAGTTATTTCTGCCAAAGGAGAATTGCCCTGCCATTCAT	..((((..(((.((((((((((((((((((((....((.((((((........)))))).)))))))))))))))))))))).)))..))))..	GTGTAGTTCTCCTTTGGCAGA	-		5
			comp65325_c0_seq5:427:520:-	-43.5	793	645	349	828	0	0	0	0	AAGAATAACAGTGTAGTTCTCCTTTGGCAGAAAAATGTCATTGCATGTAAGATTGTAGTTATTTCTGCCAAAGGAGAATTGCCCTGCCATTCTG	.(((((..(((.((((((((((((((((((((....((.((((((........)))))).)))))))))))))))))))))).)))..))))).	GTGTAGTTCTCCTTTGGCAGA	-		5
			comp65325_c0_seq6:322:415:-	-43.5	793	645	349	828	0	0	0	0	AAGAATAACAGTGTAGTTCTCCTTTGGCAGAAAAATGTCATTGCATGTAAGATTGTAGTTATTTCTGCCAAAGGAGAATTGCCCTGCCATTCTG	.(((((..(((.((((((((((((((((((((....((.((((((........)))))).)))))))))))))))))))))).)))..))))).	GTGTAGTTCTCCTTTGGCAGA	-		5
	novel_mir_434	GGGATGTTGGCTGGCTCGACG	comp57464_c0_seq1:347:459:-	-48.9	504	556	465	391	0	0	0	0	GGTTTTGTGGGGGATGTTGGCTGGCTCGACGCAACCACAGTTTCTTGCTGTTATGATGTTGACAGTTGAAAAATGTGAAGGCATCGGACCAGGCTTCATTCCTCTCAAACCCT	((.((((.((((((((..(.((((.((((.((...((((.((((..(((((((......))))))).))))..))))...)).)))).)))).)..)))))))).)))).)).	GGGATGTTGGCTGGCTCGACG	-		5
	novel_mir_1797	AATGGAGGCTGTTCCTAGATC	comp67200_c1_seq1:355:460:+	-49.2	389	298	234	329	0	0	0	0	GGGCGTTTGGAATGGAGGCTGTTCCTAGATCCTTTTCTTCCATGCATGTACTGATTAGTTCACCATGGAATCATGATCTCGGACCAGGCTTCATTCCTCACGCCTT	((((((..(((((((((.(((.(((.(((((......(((((((..((.(((....))).)).)))))))....))))).))).))).)))))))))..)))))).	AATGGAGGCTGTTCCTAGATC	-		5
			comp67200_c1_seq2:355:460:+	-49.2	389	298	234	329	0	0	0	0	GGGCGTTTGGAATGGAGGCTGTTCCTAGATCCTTTTCTTCCATGCATGTACTGATTAGTTCACCATGGAATCATGATCTCGGACCAGGCTTCATTCCTCACGCCTT	((((((..(((((((((.(((.(((.(((((......(((((((..((.(((....))).)).)))))))....))))).))).))).)))))))))..)))))).	AATGGAGGCTGTTCCTAGATC	-		5
	novel_mir_2210	AGCTGCTGATTTATGGATCCC	comp69971_c0_seq1:1051:1175:-	-49.2	343	292	213	193	84	97	67	59	GGATCTTACTGGGAAGAATAAGCTGCTGATTTATGGATCCCTCAGCCCTATCCATAGTTAGATGATAATTGGATGGGTTTGTGGCTTGCATATGTCAGGAGCTTGAATTACCCATGTTGGAGCCT	((.(((.((((((.....((((((.(((((.((((.(..((.(((.((((((((..((((.....)))))))))))).))).))..).)))).))))).)))))).....)))).)).))).)).	AGCTGCTGATTTATGGATCCC	CTTGCATATGTCAGGAGCTTG		5
			comp69971_c0_seq2:1042:1166:-	-49.2	343	292	213	193	84	97	67	59	GGATCTTACTGGGAAGAATAAGCTGCTGATTTATGGATCCCTCAGCCCTATCCATAGTTAGATGATAATTGGATGGGTTTGTGGCTTGCATATGTCAGGAGCTTGAATTACCCATGTTGGAGCCT	((.(((.((((((.....((((((.(((((.((((.(..((.(((.((((((((..((((.....)))))))))))).))).))..).)))).))))).)))))).....)))).)).))).)).	AGCTGCTGATTTATGGATCCC	CTTGCATATGTCAGGAGCTTG		5
合2为1，取蓝色	novel_mir_352/novel_mir_4934	TTTCGCTCTCGTATTCACATG/GGCAAGTCATTTTTGGTTAC	comp53975_c0_seq1:446:720:-	-87.9	311	0	10	0	69	0	1	0	TTAGGTCTTGTATGTGTATACGACGTATGGGAAGTGCAGCCAAGGATGACTTGCCGGCAAGCATTTCCTGCAAATATAGTGTTATCTATAACCAAATGAATGGAAAGTAAATAAATTTGGCAAAAATAAAAAATAAAAAAAATTATGCCAACAGTTTGATGATTTTGTATAGAGGCAAGATTTATTTAGATTTTTTTTTCTCTAACTTTTTTTGGGGAGAATCGGCAAGTCATTTTTGGTTACATTTCGCTCTCGTATTCACATGTTAGATCTAT	.(((((((..((((((.((((((.(...(.((((((.((((((((((((((((((((...(((.....)))...(((((......))))).(((......))).............((((((.......................)))))).(((((((.((((((((......))))))))...)))))))...((((((((((......)))))))))))))))))))))))))))))).)))))).).))))))).))))))..))))))).	TGTGTATACGACGTATGGGAAGTG	TTTCGCTCTCGTATTCACATG		3
	novel_mir_12804/novel_mir_2307	TTTCCAATTCCACCCATCCCAA/GTTTCCAATTCCACCCATCCCA	comp70503_c0_seq1:285:393:-	-57.9	289	0	0	4739	24	0	0	8	CCCGAGATCTGCTGGGATTGGTGGGTTGGAAATCATATGAAGATTTTGAAATGTTGAAATTTCGGAATCTGTTTTGGTTTCCAATTCCACCCATCCCAATGGGTTTCGG	.((((((((((.((((((.((((((((((((((((.....((((((((((((......))))))))))))....)))))))))).)))))).)))))).))))))))))	GGGATTGGTGGGTTGGAAATC	TTTCCAATTCCACCCATCCCAA		3
	novel_mir_1437	CGCAGAAATCTTTGGTTATC	comp65476_c0_seq1:128:260:+	-50.6	243	137	80	144	59	30	10	29	CTCCTCTCGTTTTAACACTGTAGCCAAGGATTTTTGCGTGAATCCATCCCAAGTATGGGATCAATTGGTTTGTTTATTATGAATATGCATCCACGCAGAAATCTTTGGTTATCAGAGAATGGAGGAATGGAGA	((((..((.(((.....(((((((((((((((((((((((.....((((((....))))))......((.((((((...)))))).))...)))))))))))))))))))).))).....))).))..)))).	TAGCCAAGGATTTTTGCGTG	CGCAGAAATCTTTGGTTATC		3
			comp65476_c0_seq2:128:260:+	-50.6	243	137	80	144	59	30	10	29	CTCCTCTCGTTTTAACACTGTAGCCAAGGATTTTTGCGTGAATCCATCCCAAGTATGGGATCAATTGGTTTGTTTATTATGAATATGCATCCACGCAGAAATCTTTGGTTATCAGAGAATGGAGGAATGGAGA	((((..((.(((.....(((((((((((((((((((((((.....((((((....))))))......((.((((((...)))))).))...)))))))))))))))))))).))).....))).))..)))).	TAGCCAAGGATTTTTGCGTG	CGCAGAAATCTTTGGTTATC		3
	novel_mir_2994	TCATGCTTTTCCACAGCTTTC	comp73560_c0_seq1:220:352:+	-51.1	202	91	43	136	0	0	0	0	ACAAGTCCTCTCATGCTTTTCCACAGCTTTCTTGAACTTCTTCTGCTTGACTTTTGATCCCTCCATCTGAGCAGAAAACATGGTAATTTAAGTTCAAGAAAGCTGTGGGAAAACATGGTAATTCTGGACTTCT	..((((((..(((((.(((((((((((((((((((((((.((((((((((...............)).)))))))).............))))))))))))))))))))))).))))).......))))))..	TCATGCTTTTCCACAGCTTTC	-		5
	novel_mir_4341	TTGCATCAACTGAATCGGAGA	comp77969_c0_seq1:4042:4278:-	-83.2	185	0	0	130	2	0	0	1	TTGTATTTTGTTGCGGCGGCCTCTAATTCGCTTGGTGCAGGTCGGGAACTATCTTTGCCGATGGCGTTGCGTTTTGTGTTGAATTGAACAAGTGTACTCTCAAATCGTACATAATACGAATTTGTATGAGTATACGTAGTGAGCATACGGTGTATAATTTGGTATTGCTGTTTTTGGCAAATATAAGCTTCCCGCCTTGCATCAACTGAATCGGAGACCGCGGTGAATGCGATATGT	((((((((....((.((((.((((.(((((.((((((((((.((((((((((.((((((((.((((((..((((......))))..)))..((((((((.(((((((((.....)))).)))))...))))))))......(((((((.(.........).))).))))))).)))))))).)).)).)))))).)))))))))).))))).)))).)))).)))))))))).....	CTCTAATTCGCTTGGTGCAGGTC	TTGCATCAACTGAATCGGAGA		3
			comp77969_c0_seq2:4031:4267:-	-83.2	185	0	0	130	2	0	0	1	TTGTATTTTGTTGCGGCGGCCTCTAATTCGCTTGGTGCAGGTCGGGAACTATCTTTGCCGATGGCGTTGCGTTTTGTGTTGAATTGAACAAGTGTACTCTCAAATCGTACATAATACGAATTTGTATGAGTATACGTAGTGAGCATACGGTGTATAATTTGGTATTGCTGTTTTTGGCAAATATAAGCTTCCCGCCTTGCATCAACTGAATCGGAGACCGCGGTGAATGCGATATGT	((((((((....((.((((.((((.(((((.((((((((((.((((((((((.((((((((.((((((..((((......))))..)))..((((((((.(((((((((.....)))).)))))...))))))))......(((((((.(.........).))).))))))).)))))))).)).)).)))))).)))))))))).))))).)))).)))).)))))))))).....	CTCTAATTCGCTTGGTGCAGGTC	TTGCATCAACTGAATCGGAGA		3
			comp77969_c0_seq3:4026:4262:-	-83.2	185	0	0	130	2	0	0	1	TTGTATTTTGTTGCGGCGGCCTCTAATTCGCTTGGTGCAGGTCGGGAACTATCTTTGCCGATGGCGTTGCGTTTTGTGTTGAATTGAACAAGTGTACTCTCAAATCGTACATAATACGAATTTGTATGAGTATACGTAGTGAGCATACGGTGTATAATTTGGTATTGCTGTTTTTGGCAAATATAAGCTTCCCGCCTTGCATCAACTGAATCGGAGACCGCGGTGAATGCGATATGT	((((((((....((.((((.((((.(((((.((((((((((.((((((((((.((((((((.((((((..((((......))))..)))..((((((((.(((((((((.....)))).)))))...))))))))......(((((((.(.........).))).))))))).)))))))).)).)).)))))).)))))))))).))))).)))).)))).)))))))))).....	CTCTAATTCGCTTGGTGCAGGTC	TTGCATCAACTGAATCGGAGA		3
			comp77969_c0_seq4:4015:4251:-	-83.2	185	0	0	130	2	0	0	1	TTGTATTTTGTTGCGGCGGCCTCTAATTCGCTTGGTGCAGGTCGGGAACTATCTTTGCCGATGGCGTTGCGTTTTGTGTTGAATTGAACAAGTGTACTCTCAAATCGTACATAATACGAATTTGTATGAGTATACGTAGTGAGCATACGGTGTATAATTTGGTATTGCTGTTTTTGGCAAATATAAGCTTCCCGCCTTGCATCAACTGAATCGGAGACCGCGGTGAATGCGATATGT	((((((((....((.((((.((((.(((((.((((((((((.((((((((((.((((((((.((((((..((((......))))..)))..((((((((.(((((((((.....)))).)))))...))))))))......(((((((.(.........).))).))))))).)))))))).)).)).)))))).)))))))))).))))).)))).)))).)))))))))).....	CTCTAATTCGCTTGGTGCAGGTC	TTGCATCAACTGAATCGGAGA		3
			comp77969_c0_seq5:1327:1563:-	-83.2	185	0	0	130	2	0	0	1	TTGTATTTTGTTGCGGCGGCCTCTAATTCGCTTGGTGCAGGTCGGGAACTATCTTTGCCGATGGCGTTGCGTTTTGTGTTGAATTGAACAAGTGTACTCTCAAATCGTACATAATACGAATTTGTATGAGTATACGTAGTGAGCATACGGTGTATAATTTGGTATTGCTGTTTTTGGCAAATATAAGCTTCCCGCCTTGCATCAACTGAATCGGAGACCGCGGTGAATGCGATATGT	((((((((....((.((((.((((.(((((.((((((((((.((((((((((.((((((((.((((((..((((......))))..)))..((((((((.(((((((((.....)))).)))))...))))))))......(((((((.(.........).))).))))))).)))))))).)).)).)))))).)))))))))).))))).)))).)))).)))))))))).....	CTCTAATTCGCTTGGTGCAGGTC	TTGCATCAACTGAATCGGAGA		3
			comp77969_c0_seq6:1308:1544:-	-83.2	185	0	0	130	2	0	0	1	TTGTATTTTGTTGCGGCGGCCTCTAATTCGCTTGGTGCAGGTCGGGAACTATCTTTGCCGATGGCGTTGCGTTTTGTGTTGAATTGAACAAGTGTACTCTCAAATCGTACATAATACGAATTTGTATGAGTATACGTAGTGAGCATACGGTGTATAATTTGGTATTGCTGTTTTTGGCAAATATAAGCTTCCCGCCTTGCATCAACTGAATCGGAGACCGCGGTGAATGCGATATGT	((((((((....((.((((.((((.(((((.((((((((((.((((((((((.((((((((.((((((..((((......))))..)))..((((((((.(((((((((.....)))).)))))...))))))))......(((((((.(.........).))).))))))).)))))))).)).)).)))))).)))))))))).))))).)))).)))).)))))))))).....	CTCTAATTCGCTTGGTGCAGGTC	TTGCATCAACTGAATCGGAGA		3
			comp77969_c0_seq7:498:734:-	-83.8	185	0	0	130	2	0	0	1	TTGTATTTTGTTGCGGCGGCCTCTAATTCGCTTGGTGCAGGTCGGGAACTATCTTTGCCGATGGCGTTGCGTTTTGTGTTGAATTGAACAAGTGTACTCTCAAATCGTACATAATACGAATTTGTATGAGTATACGTAGTGAGCATACGGTGTATAATTTGGTATTGCTGTTTTTGGCAAATATAAGCTTCCCGCCTTGCATCAACTGAATCGGAGACCGTCGTGAATGTGATATTT	..(((((...(((((((((.((((.(((((.((((((((((.((((((((((.((((((((.((((((..((((......))))..)))..((((((((.(((((((((.....)))).)))))...))))))))......(((((((.(.........).))).))))))).)))))))).)).)).)))))).)))))))))).))))).)))).)))))))))....)))))..	CTCTAATTCGCTTGGTGCAGGTC	TTGCATCAACTGAATCGGAGA		3
	novel_mir_366	CACTCGTAGAATGGACAGACC	comp54804_c0_seq1:111:260:-	-32.9	179	218	172	192	0	1	0	2	AGCGGGAGGCGTTTGGTTCTGTTCTTTCTGCCTGAAGTTAAGAAGTGTCAAAGTGGAAATTTAAGTTTGAGAAGAGTTCCACAAAGCCCAACTAACTCCAAGGCCAAATAGCCCAACTCCACTCGTAGAATGGACAGACCAGTAATTAGC	.(((.....)))(((((.((((((.((((((.((.((((......(.(((((.(.........).))))).).(((((...............)))))...(((......))).)))).))...)))))).)))))))))))........	TTCTGTTCTTTCTGCCTGAA	CACTCGTAGAATGGACAGACC		3
合2为1，取蓝色	novel_mir_597/novel_mir_12135	GGTTTGTGCGGGAATCTAACG/TTTGTGCGGGAATCTAACGTC	comp60636_c0_seq1:213:356:+	-48.9	137	0	0	65	0	0	0	0	CCATATTTCAGGTTTGTGCGGGAATCTAACGTCCTTAGCACGTACCGATAATGGGGGATTCTGATTTTAATAGTCAATTTAATTGACAAATTTTCTCCCTTTTGGTAATTCAATGTTAGATTCACGCACAAACTCGTAATATGT	.((((((.(.((((((((((.(((((((((((..........((((((....((((((....(((((.....((((((...))))))))))).))))))..)))))).....))))))))))).)))))))))).).)))))).	GGTTTGTGCGGGAATCTAACG	-		5
5p/3p不一样	novel_mir_3876	ACCGCCTTTCTATGTATAACG	comp76713_c0_seq1:293:398:-	-45	129	9	3	61	0	2	0	0	CTTTTCATCCTGTTATACATTGAAACGGCGGTTGAGAAGGGGTGGCAACGAGTTATCTTTATCTCCTCCATCTCCACCGCCTTTCTATGTATAACGAGATGGATCA	...((((((.((((((((((.((((.((((((.((((.((((.((....(((....)))...)).)))).)))).)))))))))).)))))))))).))))))...	TATACATAGAAAGGCGGTGGA	ACCGCCTTTCTATGTATAACG		3
			comp76713_c0_seq2:272:377:-	-45	129	9	3	13	0	2	0	0	CTTTTCATCCTGTTATACATTGAAACGGCGGTTGAGAAGGGGTGGCAACGAGTTATCTTTATCTCCTCCATCTCCACCGCCTTTCTATGTATAACGAGATGGATCA	...((((((.((((((((((.((((.((((((.((((.((((.((....(((....)))...)).)))).)))).)))))))))).)))))))))).))))))...	TATACATAGAAAGGCGGTGGA	ACCGCCTTTCTATGTATAACG		3
	novel_mir_6947	TTATACATTGAAACGGCGGTTG	comp76713_c0_seq1:283:406:-	-60.9	0	339	183	0	0	91	24	0	GGAGGACCCTTTTCATCCTGTTATACATTGAAACGGCGGTTGAGAAGGGGTGGCAACGAGTTATCTTTATCTCCTCCATCTCCACCGCCTTTCTATGTATAACGAGATGGATCAGGGTCCCTCT	((((((((((.((((((.((((((((((.((((.((((((.((((.((((.((....(((....)))...)).)))).)))).)))))))))).)))))))))).))))))..))))).)))))	TTATACATTGAAACGGCGGTTG	AACCGCCTTTCTATGTATAACG		5
			comp76713_c0_seq2:262:385:-	-60.9	0	339	183	0	0	91	24	0	GGAGGACCCTTTTCATCCTGTTATACATTGAAACGGCGGTTGAGAAGGGGTGGCAACGAGTTATCTTTATCTCCTCCATCTCCACCGCCTTTCTATGTATAACGAGATGGATCAGGGTCCCTCT	((((((((((.((((((.((((((((((.((((.((((((.((((.((((.((....(((....)))...)).)))).)))).)))))))))).)))))))))).))))))..))))).)))))	TTATACATTGAAACGGCGGTTG	AACCGCCTTTCTATGTATAACG		5
	novel_mir_1616	TCAAGTGATGATCAGAAGCATA	comp8068_c0_seq1:1:166:-	-29.6	98	54	0	59	0	0	0	0	ATTGGTTACATGTTTTTTAGTAGCTTGATGGTTGCTTGTTATGTGTTCATGGTTTAAAGATCTTACTTTTTTATGCAGTTCCCTTTTAATAATACTATTGATCTTTTTATTATCTCTTAGTTCCAATAAAAATGGGGGTCAAGTGATGATCAGAAGCATAGTTCAA	..(((.((((((......(((((((....)))))))...)))))).)))..((.((((((.......)))))).)).................(((((.(..(((((.((((((.((((.(((((.......))))).).))).)))))).)))))))))))....	-	TCAAGTGATGATCAGAAGCATA		3
	novel_mir_2722	TGCTCACTTCTTTTCTGTCAGC	comp72545_c0_seq10:1530:1624:-	-49.1	97	102	0	83	0	0	0	0	ACTTGACAGAAGAGAGTGAGCACACGCAGGCAATTGTATAGAGTATACCTTTGTGGATGCGTGTGCTCACTTCTTTTCTGTCAGCTTCTCTCTCT	..((((((((((((((((((((((((((.((((..(((((...)))))..))))...))))))))))))).)))))))))))))...........	-	TGCTCACTTCTTTTCTGTCAGC		3
			comp72545_c0_seq11:1515:1609:-	-49.1	97	102	0	83	0	0	0	0	ACTTGACAGAAGAGAGTGAGCACACGCAGGCAATTGTATAGAGTATACCTTTGTGGATGCGTGTGCTCACTTCTTTTCTGTCAGCTTCTCTCTCT	..((((((((((((((((((((((((((.((((..(((((...)))))..))))...))))))))))))).)))))))))))))...........	-	TGCTCACTTCTTTTCTGTCAGC		3
			comp72545_c0_seq12:1040:1134:-	-49.1	97	102	0	83	0	0	0	0	ACTTGACAGAAGAGAGTGAGCACACGCAGGCAATTGTATAGAGTATACCTTTGTGGATGCGTGTGCTCACTTCTTTTCTGTCAGCTTCTCTCTCT	..((((((((((((((((((((((((((.((((..(((((...)))))..))))...))))))))))))).)))))))))))))...........	-	TGCTCACTTCTTTTCTGTCAGC		3
			comp72545_c0_seq13:309:403:-	-49.1	97	102	0	83	0	0	0	0	ACTTGACAGAAGAGAGTGAGCACACGCAGGCAATTGTATAGAGTATACCTTTGTGGATGCGTGTGCTCACTTCTTTTCTGTCAGCTTCTCTCTCT	..((((((((((((((((((((((((((.((((..(((((...)))))..))))...))))))))))))).)))))))))))))...........	-	TGCTCACTTCTTTTCTGTCAGC		3
			comp72545_c0_seq1:2653:2747:-	-49.1	97	102	0	83	0	0	0	0	ACTTGACAGAAGAGAGTGAGCACACGCAGGCAATTGTATAGAGTATACCTTTGTGGATGCGTGTGCTCACTTCTTTTCTGTCAGCTTCTCTCTCT	..((((((((((((((((((((((((((.((((..(((((...)))))..))))...))))))))))))).)))))))))))))...........	-	TGCTCACTTCTTTTCTGTCAGC		3
			comp72545_c0_seq2:1881:1975:-	-49.1	97	102	0	83	0	0	0	0	ACTTGACAGAAGAGAGTGAGCACACGCAGGCAATTGTATAGAGTATACCTTTGTGGATGCGTGTGCTCACTTCTTTTCTGTCAGCTTCTCTCTCT	..((((((((((((((((((((((((((.((((..(((((...)))))..))))...))))))))))))).)))))))))))))...........	-	TGCTCACTTCTTTTCTGTCAGC		3
			comp72545_c0_seq4:1803:1897:-	-49.1	97	102	0	83	0	0	0	0	ACTTGACAGAAGAGAGTGAGCACACGCAGGCAATTGTATAGAGTATACCTTTGTGGATGCGTGTGCTCACTTCTTTTCTGTCAGCTTCTCTCTCT	..((((((((((((((((((((((((((.((((..(((((...)))))..))))...))))))))))))).)))))))))))))...........	-	TGCTCACTTCTTTTCTGTCAGC		3
			comp72545_c0_seq6:1707:1801:-	-49.1	97	102	0	83	0	0	0	0	ACTTGACAGAAGAGAGTGAGCACACGCAGGCAATTGTATAGAGTATACCTTTGTGGATGCGTGTGCTCACTTCTTTTCTGTCAGCTTCTCTCTCT	..((((((((((((((((((((((((((.((((..(((((...)))))..))))...))))))))))))).)))))))))))))...........	-	TGCTCACTTCTTTTCTGTCAGC		3
			comp72545_c0_seq8:1629:1723:-	-49.1	97	102	0	83	0	0	0	0	ACTTGACAGAAGAGAGTGAGCACACGCAGGCAATTGTATAGAGTATACCTTTGTGGATGCGTGTGCTCACTTCTTTTCTGTCAGCTTCTCTCTCT	..((((((((((((((((((((((((((.((((..(((((...)))))..))))...))))))))))))).)))))))))))))...........	-	TGCTCACTTCTTTTCTGTCAGC		3
	novel_mir_3909	AGCGTTGATGATATCGTCGTT	comp76806_c1_seq10:292:392:+	-45.4	89	0	49	73	6	0	0	6	CATTGAGTGCAGCGTTGATGATATCGTCGTTCGTTTTTGTTCGATGGATCCCTTTAGTTCATCATTTTACGAATGTCGTTTCATTAACGCTGCATTCAATA	.((((((((((((((((((((...((.(((((((........(((((((.......))))))).....))))))).))..)))))))))))))))))))).	AGCGTTGATGATATCGTCGTT	TGTCGTTTCATTAACGCTGC		5
			comp76806_c1_seq15:292:392:+	-45.4	89	0	49	73	6	0	0	6	CATTGAGTGCAGCGTTGATGATATCGTCGTTCGTTTTTGTTCGATGGATCCCTTTAGTTCATCATTTTACGAATGTCGTTTCATTAACGCTGCATTCAATA	.((((((((((((((((((((...((.(((((((........(((((((.......))))))).....))))))).))..)))))))))))))))))))).	AGCGTTGATGATATCGTCGTT	TGTCGTTTCATTAACGCTGC		5
			comp76806_c1_seq16:292:392:+	-45.4	89	0	49	73	6	0	0	6	CATTGAGTGCAGCGTTGATGATATCGTCGTTCGTTTTTGTTCGATGGATCCCTTTAGTTCATCATTTTACGAATGTCGTTTCATTAACGCTGCATTCAATA	.((((((((((((((((((((...((.(((((((........(((((((.......))))))).....))))))).))..)))))))))))))))))))).	AGCGTTGATGATATCGTCGTT	TGTCGTTTCATTAACGCTGC		5
			comp76806_c1_seq1:292:392:+	-45.4	89	0	49	73	6	0	0	6	CATTGAGTGCAGCGTTGATGATATCGTCGTTCGTTTTTGTTCGATGGATCCCTTTAGTTCATCATTTTACGAATGTCGTTTCATTAACGCTGCATTCAATA	.((((((((((((((((((((...((.(((((((........(((((((.......))))))).....))))))).))..)))))))))))))))))))).	AGCGTTGATGATATCGTCGTT	TGTCGTTTCATTAACGCTGC		5
			comp76806_c1_seq2:292:392:+	-45.4	89	0	49	73	6	0	0	6	CATTGAGTGCAGCGTTGATGATATCGTCGTTCGTTTTTGTTCGATGGATCCCTTTAGTTCATCATTTTACGAATGTCGTTTCATTAACGCTGCATTCAATA	.((((((((((((((((((((...((.(((((((........(((((((.......))))))).....))))))).))..)))))))))))))))))))).	AGCGTTGATGATATCGTCGTT	TGTCGTTTCATTAACGCTGC		5
			comp76806_c1_seq3:292:392:+	-45.4	89	0	49	73	6	0	0	6	CATTGAGTGCAGCGTTGATGATATCGTCGTTCGTTTTTGTTCGATGGATCCCTTTAGTTCATCATTTTACGAATGTCGTTTCATTAACGCTGCATTCAATA	.((((((((((((((((((((...((.(((((((........(((((((.......))))))).....))))))).))..)))))))))))))))))))).	AGCGTTGATGATATCGTCGTT	TGTCGTTTCATTAACGCTGC		5
			comp76806_c1_seq4:292:392:+	-45.4	89	0	49	73	6	0	0	6	CATTGAGTGCAGCGTTGATGATATCGTCGTTCGTTTTTGTTCGATGGATCCCTTTAGTTCATCATTTTACGAATGTCGTTTCATTAACGCTGCATTCAATA	.((((((((((((((((((((...((.(((((((........(((((((.......))))))).....))))))).))..)))))))))))))))))))).	AGCGTTGATGATATCGTCGTT	TGTCGTTTCATTAACGCTGC		5
			comp76806_c1_seq9:292:392:+	-45.4	89	0	49	73	6	0	0	6	CATTGAGTGCAGCGTTGATGATATCGTCGTTCGTTTTTGTTCGATGGATCCCTTTAGTTCATCATTTTACGAATGTCGTTTCATTAACGCTGCATTCAATA	.((((((((((((((((((((...((.(((((((........(((((((.......))))))).....))))))).))..)))))))))))))))))))).	AGCGTTGATGATATCGTCGTT	TGTCGTTTCATTAACGCTGC		5
	novel_mir_16	TAACTTGAGATGGTCTAAGGT	comp1186916_c0_seq1:170:282:+	-56.7	85	314	27	148	1	1	0	1	TTATTAACCCTCCTGAACGGTAACTTGAGATGGTCTAAGGTTACAACCATTGGGTATATGACATTGGTTGTTATCTCAGACCATCCCAAGTTATCGATCAGCCTTGGGTTGAG	...(((((((..((((.((((((((((.((((((((.((((.(((((((.((.........)).))))))).)))).)))))))).)))))))))).))))....))))))).	TAACTTGAGATGGTCTAAGGT	ATCTCAGACCATCCCAAGTTA		5
	novel_mir_4455	AGGTCATCTAGCAGCTTCAAT	comp78243_c3_seq1:90:378:+	-82	78	30	13	0	0	0	0	0	TTGGTCTGAGAGGTTGAAGCTGCCAGCATGATCTGGTTTGATAGCAAATCCATGTTTTGAAATAAATCCCTTCAACCCTTCAAAAATCTTGATCTTGATTACAAAAAGTTTTGAAAGATGTTGATTTTTGTGATGGGATGTTTTCTCTCTTTGATCTGTTTCTGAGTCTTGGCTCAATCAATCAGAGTTTTTTTCTCCCCAATTTTTCATATACACACAATTGATTTGAAGTGAACTTGTTCAAAATTTGGGTCCATCAGGTCATCTAGCAGCTTCAATCACTCACCAC	.((((..(((.((((((((((((.((.(((((((((((((....)))(((((.((((((((.....((.((((((.....((((((((...(((((....((.....)).....)))))...))))))))...((((..(........(((((((.((....(((((....)))))..))))))))).......)..))))........................)))))).)).....)))))))).)))))..)))))))))))).)))))))))))).))))))).	-	AGGTCATCTAGCAGCTTCAAT		3
			comp78243_c3_seq2:90:378:+	-82	78	30	13	0	0	0	0	0	TTGGTCTGAGAGGTTGAAGCTGCCAGCATGATCTGGTTTGATAGCAAATCCATGTTTTGAAATAAATCCCTTCAACCCTTCAAAAATCTTGATCTTGATTACAAAAAGTTTTGAAAGATGTTGATTTTTGTGATGGGATGTTTTCTCTCTTTGATCTGTTTCTGAGTCTTGGCTCAATCAATCAGAGTTTTTTTCTCCCCAATTTTTCATATACACACAATTGATTTGAAGTGAACTTGTTCAAAATTTGGGTCCATCAGGTCATCTAGCAGCTTCAATCACTCACCAC	.((((..(((.((((((((((((.((.(((((((((((((....)))(((((.((((((((.....((.((((((.....((((((((...(((((....((.....)).....)))))...))))))))...((((..(........(((((((.((....(((((....)))))..))))))))).......)..))))........................)))))).)).....)))))))).)))))..)))))))))))).)))))))))))).))))))).	-	AGGTCATCTAGCAGCTTCAAT		3
	novel_mir_184	CATGTGCTCTTCTTCCCCATC	comp38659_c0_seq1:8:172:+	-56.8	73	0	15	42	0	0	0	0	TGAGTGTAGAGCACGATGGAGAAGCAGGGCACGTGCATTACTAACTCATGCACACCATTCTCAGATCATTTCGTAGAGTTATATATGGTTCAGCTACCTACACGAGCTTCACTAAAAGCAATGAGTTAGTTATTCATGTGCTCTTCTTCCCCATCATGACCACTC	.(((((.....((.(((((.((((.((((((((((.((.((((((((((((.....(((((..((.....))..)))))......((((..((((.(......)))))..))))...)).)))))))))).)).)))))))))).)))).))))).))..)))))	-	CATGTGCTCTTCTTCCCCATC		3
	novel_mir_3714	GCTGCCGACTCATTCATTCAA	comp76260_c0_seq1:1071:1194:+	-48.3	52	128	60	29	5	1	3	1	TGAGATTCGGGGCTGAATTAGCTGCCGACTCATTCATTCAACCACTCAGTAGAATACGAGAAGTTTTATGCTACTGTGATTGAGTGAATGATGCGGGAGATAGTTTCATGCCCCTCCCCTCTGT	.(((....((((((((((((.((.(((..((((((((((((.(((..(((((.(((.((....)).))).)))))))).))))))))))))..))).)).))).)))).)))))....)))...	GCTGCCGACTCATTCATTCAA	AGTGAATGATGCGGGAGATAGT		5
			comp76260_c0_seq2:1099:1222:+	-44.1	52	128	60	29	5	1	3	1	TGAGATTCGGGGCTGAATTAGCTGCCGACTCATTCATTCAACCACTCAGTAGAATACGAGAAGTTTTATGCTACTGTGATTGAGTGAATGATGCGGGAGATAGTTTCACGTTCCTCTCCCTCTG	.((((...((((((((((((.((.(((..((((((((((((.(((..(((((.(((.((....)).))).)))))))).))))))))))))..))).)).))).)))).)))))))))......	GCTGCCGACTCATTCATTCAA	AGTGAATGATGCGGGAGATAGT		5
			comp76260_c0_seq3:1071:1194:+	-44.1	52	128	60	29	5	1	3	1	TGAGATTCGGGGCTGAATTAGCTGCCGACTCATTCATTCAACCACTCAGTAGAATACGAGAAGTTTTATGCTACTGTGATTGAGTGAATGATGCGGGAGATAGTTTCACGTTCCTCTCCCTCTG	.((((...((((((((((((.((.(((..((((((((((((.(((..(((((.(((.((....)).))).)))))))).))))))))))))..))).)).))).)))).)))))))))......	GCTGCCGACTCATTCATTCAA	AGTGAATGATGCGGGAGATAGT		5
			comp76260_c0_seq4:267:390:+	-48.3	52	128	60	29	5	1	3	1	TGAGATTCGGGGCTGAATTAGCTGCCGACTCATTCATTCAACCACTCAGTAGAATACGAGAAGTTTTATGCTACTGTGATTGAGTGAATGATGCGGGAGATAGTTTCATGCCCCTCCCCTCTGT	.(((....((((((((((((.((.(((..((((((((((((.(((..(((((.(((.((....)).))).)))))))).))))))))))))..))).)).))).)))).)))))....)))...	GCTGCCGACTCATTCATTCAA	AGTGAATGATGCGGGAGATAGT		5
			comp76260_c0_seq5:267:390:+	-44.1	52	128	60	29	5	1	3	1	TGAGATTCGGGGCTGAATTAGCTGCCGACTCATTCATTCAACCACTCAGTAGAATACGAGAAGTTTTATGCTACTGTGATTGAGTGAATGATGCGGGAGATAGTTTCACGTTCCTCTCCCTCTG	.((((...((((((((((((.((.(((..((((((((((((.(((..(((((.(((.((....)).))).)))))))).))))))))))))..))).)).))).)))).)))))))))......	GCTGCCGACTCATTCATTCAA	AGTGAATGATGCGGGAGATAGT		5
			comp76260_c0_seq6:1099:1222:+	-48.3	52	128	60	29	5	1	3	1	TGAGATTCGGGGCTGAATTAGCTGCCGACTCATTCATTCAACCACTCAGTAGAATACGAGAAGTTTTATGCTACTGTGATTGAGTGAATGATGCGGGAGATAGTTTCATGCCCCTCCCCTCTGT	.(((....((((((((((((.((.(((..((((((((((((.(((..(((((.(((.((....)).))).)))))))).))))))))))))..))).)).))).)))).)))))....)))...	GCTGCCGACTCATTCATTCAA	AGTGAATGATGCGGGAGATAGT		5
			comp76260_c0_seq7:1099:1222:+	-44.1	52	128	60	29	5	1	3	1	TGAGATTCGGGGCTGAATTAGCTGCCGACTCATTCATTCAACCACTCAGTAGAATACGAGAAGTTTTATGCTACTGTGATTGAGTGAATGATGCGGGAGATAGTTTCACGTTCCTCTCCCTCTG	.((((...((((((((((((.((.(((..((((((((((((.(((..(((((.(((.((....)).))).)))))))).))))))))))))..))).)).))).)))).)))))))))......	GCTGCCGACTCATTCATTCAA	AGTGAATGATGCGGGAGATAGT		5
	novel_mir_299	TTCATCGGAGATGTCACTCAGA	comp50699_c1_seq1:68:356:-	-51.4	43	16	4	8	0	0	0	0	ATCAAAGCGCTTCATCGGAGATGTCACTCAGAAAATCAAATTCCAGAAAATGAAATCAAAGAGGAAAATACAATCTACAAAATTAAAGGGCCGAGTCACGAGATCAATGGCCGCTTCATCACCACACTTATTTTTATGAATTTCTTGATTTGAATATTCGGGGAGTTGGAAATGAAGGGTCACAGAAACATCTACACAGCATTTGTCAACTCAACAGAATCAAACTCCTAATTCTTTTGGAACCAATGGTGCAACTTGATGGGGATTTCTTTTGTAGAAGACTTGGATT	(((.(((..((((((.(((((.(((.((((..((......((((..................))))...................((((((((.(((....)))...))))).)))...(((((.............(((((....(.(((((...((((..((((((((((((....((...(((....)))))....))))).)))))))..).)))))))))....)))))............)))))....))..))))))).))))).)).)))).))).))).	TTCATCGGAGATGTCACTCAGA	-		5
	novel_mir_39	CGATATTGGTAAGGTTCAATC	comp15840_c0_seq1:353:456:+	-45.5	36	23	15	11	0	0	0	0	GTAAAGAGAGCGATATTGGTAAGGTTCAATCTGAAGACGGATTTACACATGCCGCTAGTAAAGTACGATCTCAGATTGAGCCGCGCCAATATCACTTTCTATCT	....((((((.(((((((((..((((((((((((.((((..(((((...........)))))...)).))))))))))))))..))))))))).))))))....	CGATATTGGTAAGGTTCAATC	-		5
			34	4
5p/3p	novel_mir_1119/novel_mir_5285(*)	AAGGGTTTCTTACAGAGTTTA	comp64932_c0_seq1:391:583:+	-73.1	34	4	2	9	6	4	0	2	GGGTTTGTCAAAGGGTTTCTTACAGAGTTTATTGGCATTCTGTCCACCTCCTGCTATGGAATTCCCTTTTTATTTTTTTTAAGAAAAGACTAGAAAGAAAATATTTTAAGCCCCAAAATCATGTGATATTCTGTTATGGAGGAGGTGGGCATACTGCCAACTGAGCTCTGTTGGCTTCTCTTTGCTAAACCCT	(((((((.(((((((...((.((((((((((((((((...((((((((((((.(.(((((((...((((((((((((((...))))))).)))))))....................(((....))))))))))...).))))))))))))...)))))).)))))))))).))...))))))).))))))).	AAGGGTTTCTTACAGAGTTTA	AGCTCTGTTGGCTTCTCTTTG		5
			comp64932_c0_seq2:391:583:+	-71.8	34	4	2	9	6	4	0	2	GGGTTTGTCAAAGGGTTTCTTACAGAGTTTATTGGCATTCTGTCCACCTCCTGCTATGGAATTCCCTTTTTATTTTTTTTAAGAAAAGACTAGAAAGAAAATATTTTAAGCCCCAAAATCATGTGATATTCTGTTATGGAGGAGGTGGGCATACTGCCAACTGAGCTCTGTTGGCTTCTCTTTGCAAAACCCT	((((((..(((((((...((.((((((((((((((((...((((((((((((.(.(((((((...((((((((((((((...))))))).)))))))....................(((....))))))))))...).))))))))))))...)))))).)))))))))).))...)))))))..)))))).	AAGGGTTTCTTACAGAGTTTA	AGCTCTGTTGGCTTCTCTTTG		5
			comp64932_c0_seq4:391:567:+	-64.9	34	4	0	9	6	0	0	0	GGGTTTGTCAAAGGGTTTCTTACAGAGTTTATTGGCATTCTGTCCACCTCCTGTTATGGGGAAATCTCTTTAACAAAAGACAAGAATGAAATTGTTTTTATTTTACAAAAAAACATGTGTTTTCTCTTATGGAGGAGGTGGGCATACTGCCAACTGAGCTCTGTTGGCTTCTCTTTG	........(((((((...((.((((((((((((((((...((((((((((((.(...(((((((..(((((....)))))...((((((((....))))))))((((........)))).)))))))...).))))))))))))...)))))).)))))))))).))...)))))))	AAGGGTTTCTTACAGAGTTTA	-		5
	novel_mir_914	TTAAAGTCGTTACCTAGGGTAGC	comp78830_c0_seq1:3001:3266:-	-71	31	6	6	14	3	2	1	1	TAGCGACTATGCAAAGTTGCTATCCTAGGTAGCTACTTTAACCATCATTGCCTAATTAAAATGTTTAAGAAAGTCTAATATTTGCCTAAATTATTACTTAATCATTGCCTAATTGGTAATTATTACCTAATTAAAATGTTTAAAAAATTTAATTATTGCTTAAATCATTGCCAAATTGATAATAAATGCTTAATTAAAATGTTTTAGTAAAAAAAATAATCGGTTAAAGTCGTTACCTAGGGTAGCAATTTTGCAAAAGTTCAAAG	....((((.((((((((((((((((((((((((.(((((((((...((((((.(((((.((((.(((((......(((((.((.....)).)))))))))).))))...))))))))))).........((((((((((((........((((((..((....((((.........)))).......)).)))))))))))))))))).............))))))))).))))))))))))))))))))))))..)))).....	TATCCTAGGTAGCTACTTTAACC	TTAAAGTCGTTACCTAGGGTAGC		3
			comp78830_c0_seq2:3001:3266:-	-71	31	6	6	14	3	2	1	1	TAGCGACTATGCAAAGTTGCTATCCTAGGTAGCTACTTTAACCATCATTGCCTAATTAAAATGTTTAAGAAAGTCTAATATTTGCCTAAATTATTACTTAATCATTGCCTAATTGGTAATTATTACCTAATTAAAATGTTTAAAAAATTTAATTATTGCTTAAATCATTGCCAAATTGATAATAAATGCTTAATTAAAATGTTTTAGTAAAAAAAATAATCGGTTAAAGTCGTTACCTAGGGTAGCAATTTTGCAAAAGTTCAAAG	....((((.((((((((((((((((((((((((.(((((((((...((((((.(((((.((((.(((((......(((((.((.....)).)))))))))).))))...))))))))))).........((((((((((((........((((((..((....((((.........)))).......)).)))))))))))))))))).............))))))))).))))))))))))))))))))))))..)))).....	TATCCTAGGTAGCTACTTTAACC	TTAAAGTCGTTACCTAGGGTAGC		3
			comp78830_c0_seq3:2987:3252:-	-71	31	6	6	14	3	2	1	1	TAGCGACTATGCAAAGTTGCTATCCTAGGTAGCTACTTTAACCATCATTGCCTAATTAAAATGTTTAAGAAAGTCTAATATTTGCCTAAATTATTACTTAATCATTGCCTAATTGGTAATTATTACCTAATTAAAATGTTTAAAAAATTTAATTATTGCTTAAATCATTGCCAAATTGATAATAAATGCTTAATTAAAATGTTTTAGTAAAAAAAATAATCGGTTAAAGTCGTTACCTAGGGTAGCAATTTTGCAAAAGTTCAAAG	....((((.((((((((((((((((((((((((.(((((((((...((((((.(((((.((((.(((((......(((((.((.....)).)))))))))).))))...))))))))))).........((((((((((((........((((((..((....((((.........)))).......)).)))))))))))))))))).............))))))))).))))))))))))))))))))))))..)))).....	TATCCTAGGTAGCTACTTTAACC	TTAAAGTCGTTACCTAGGGTAGC		3
			comp78830_c0_seq4:2987:3252:-	-71	31	6	6	14	3	2	1	1	TAGCGACTATGCAAAGTTGCTATCCTAGGTAGCTACTTTAACCATCATTGCCTAATTAAAATGTTTAAGAAAGTCTAATATTTGCCTAAATTATTACTTAATCATTGCCTAATTGGTAATTATTACCTAATTAAAATGTTTAAAAAATTTAATTATTGCTTAAATCATTGCCAAATTGATAATAAATGCTTAATTAAAATGTTTTAGTAAAAAAAATAATCGGTTAAAGTCGTTACCTAGGGTAGCAATTTTGCAAAAGTTCAAAG	....((((.((((((((((((((((((((((((.(((((((((...((((((.(((((.((((.(((((......(((((.((.....)).)))))))))).))))...))))))))))).........((((((((((((........((((((..((....((((.........)))).......)).)))))))))))))))))).............))))))))).))))))))))))))))))))))))..)))).....	TATCCTAGGTAGCTACTTTAACC	TTAAAGTCGTTACCTAGGGTAGC		3
			comp78830_c0_seq5:2269:2534:-	-71	31	6	6	14	3	2	1	1	TAGCGACTATGCAAAGTTGCTATCCTAGGTAGCTACTTTAACCATCATTGCCTAATTAAAATGTTTAAGAAAGTCTAATATTTGCCTAAATTATTACTTAATCATTGCCTAATTGGTAATTATTACCTAATTAAAATGTTTAAAAAATTTAATTATTGCTTAAATCATTGCCAAATTGATAATAAATGCTTAATTAAAATGTTTTAGTAAAAAAAATAATCGGTTAAAGTCGTTACCTAGGGTAGCAATTTTGCAAAAGTTCAAAG	....((((.((((((((((((((((((((((((.(((((((((...((((((.(((((.((((.(((((......(((((.((.....)).)))))))))).))))...))))))))))).........((((((((((((........((((((..((....((((.........)))).......)).)))))))))))))))))).............))))))))).))))))))))))))))))))))))..)))).....	TATCCTAGGTAGCTACTTTAACC	TTAAAGTCGTTACCTAGGGTAGC		3
			comp78830_c0_seq6:2269:2534:-	-71	31	6	6	14	3	2	1	1	TAGCGACTATGCAAAGTTGCTATCCTAGGTAGCTACTTTAACCATCATTGCCTAATTAAAATGTTTAAGAAAGTCTAATATTTGCCTAAATTATTACTTAATCATTGCCTAATTGGTAATTATTACCTAATTAAAATGTTTAAAAAATTTAATTATTGCTTAAATCATTGCCAAATTGATAATAAATGCTTAATTAAAATGTTTTAGTAAAAAAAATAATCGGTTAAAGTCGTTACCTAGGGTAGCAATTTTGCAAAAGTTCAAAG	....((((.((((((((((((((((((((((((.(((((((((...((((((.(((((.((((.(((((......(((((.((.....)).)))))))))).))))...))))))))))).........((((((((((((........((((((..((....((((.........)))).......)).)))))))))))))))))).............))))))))).))))))))))))))))))))))))..)))).....	TATCCTAGGTAGCTACTTTAACC	TTAAAGTCGTTACCTAGGGTAGC		3
			comp78830_c0_seq7:2255:2520:-	-71	31	6	6	14	3	2	1	1	TAGCGACTATGCAAAGTTGCTATCCTAGGTAGCTACTTTAACCATCATTGCCTAATTAAAATGTTTAAGAAAGTCTAATATTTGCCTAAATTATTACTTAATCATTGCCTAATTGGTAATTATTACCTAATTAAAATGTTTAAAAAATTTAATTATTGCTTAAATCATTGCCAAATTGATAATAAATGCTTAATTAAAATGTTTTAGTAAAAAAAATAATCGGTTAAAGTCGTTACCTAGGGTAGCAATTTTGCAAAAGTTCAAAG	....((((.((((((((((((((((((((((((.(((((((((...((((((.(((((.((((.(((((......(((((.((.....)).)))))))))).))))...))))))))))).........((((((((((((........((((((..((....((((.........)))).......)).)))))))))))))))))).............))))))))).))))))))))))))))))))))))..)))).....	TATCCTAGGTAGCTACTTTAACC	TTAAAGTCGTTACCTAGGGTAGC		3
			comp78830_c0_seq8:2255:2520:-	-71	31	6	6	14	3	2	1	1	TAGCGACTATGCAAAGTTGCTATCCTAGGTAGCTACTTTAACCATCATTGCCTAATTAAAATGTTTAAGAAAGTCTAATATTTGCCTAAATTATTACTTAATCATTGCCTAATTGGTAATTATTACCTAATTAAAATGTTTAAAAAATTTAATTATTGCTTAAATCATTGCCAAATTGATAATAAATGCTTAATTAAAATGTTTTAGTAAAAAAAATAATCGGTTAAAGTCGTTACCTAGGGTAGCAATTTTGCAAAAGTTCAAAG	....((((.((((((((((((((((((((((((.(((((((((...((((((.(((((.((((.(((((......(((((.((.....)).)))))))))).))))...))))))))))).........((((((((((((........((((((..((....((((.........)))).......)).)))))))))))))))))).............))))))))).))))))))))))))))))))))))..)))).....	TATCCTAGGTAGCTACTTTAACC	TTAAAGTCGTTACCTAGGGTAGC		3
			comp78830_c0_seq9:943:1208:-	-71	31	6	6	14	3	2	1	1	TAGCGACTATGCAAAGTTGCTATCCTAGGTAGCTACTTTAACCATCATTGCCTAATTAAAATGTTTAAGAAAGTCTAATATTTGCCTAAATTATTACTTAATCATTGCCTAATTGGTAATTATTACCTAATTAAAATGTTTAAAAAATTTAATTATTGCTTAAATCATTGCCAAATTGATAATAAATGCTTAATTAAAATGTTTTAGTAAAAAAAATAATCGGTTAAAGTCGTTACCTAGGGTAGCAATTTTGCAAAAGTTCAAAG	....((((.((((((((((((((((((((((((.(((((((((...((((((.(((((.((((.(((((......(((((.((.....)).)))))))))).))))...))))))))))).........((((((((((((........((((((..((....((((.........)))).......)).)))))))))))))))))).............))))))))).))))))))))))))))))))))))..)))).....	TATCCTAGGTAGCTACTTTAACC	TTAAAGTCGTTACCTAGGGTAGC		3
	novel_mir_1312	GTGTGATTCTCCTTTGGCAGG	comp65325_c0_seq1:1183:1271:-	-41.3	25	39	17	7	0	0	0	0	AGAAATAACAGTGTGATTCTCCTTTGGCAGGGAGGACATGCACATGCATACTTCTTTCTTTGCCAAAGGAGAATTGCCCTGCCATTCAT	........(((.((((((((((((((((((((((((.((((....))))...)).)))))))))))))))))))))).)))........	GTGTGATTCTCCTTTGGCAGG	-		5
			comp65325_c0_seq3:322:409:-	-43.2	25	39	17	7	0	0	0	0	AGAAATAACAGTGTGATTCTCCTTTGGCAGGGAGGACATGCACATGCATACTTTTTCTTTGCCAAAGGAGAATTGCCCTGCCATTCTG	((((....(((.((((((((((((((((((((((((.((((....))))...)))))))))))))))))))))))).)))...)))).	GTGTGATTCTCCTTTGGCAGG	-		5
			25	26
	novel_mir_280	GTGCGGTGATGATGCAAATTATG	comp48889_c0_seq1:12:118:-	-19.6	25	26	0	0	0	0	0	0	TGCTGGTGGGGGTGGTGGTGTTTCAAGTGCTGAAGATTGTATTTCTTATAAAAAAATTATGAATTTGAATCTGTGTGCGGTGATGATGCAAATTATGTGGACTAGAG	..(((((....(((((.((((((((.((((...(((((....(((.((.........)).)))....)))))..))))..))).)))))..)))))....)))))..	-	GTGCGGTGATGATGCAAATTATG		3
			24	0
	novel_mir_2991	AACAGGATCTCGCTTGCGGGC	comp73553_c0_seq1:1790:1935:-	-76.3	24	0	0	0	0	0	0	0	CGGGGTGGGGGCCCGCAAGCAAGAACCCGACACAATAGGCTCCGCTAGCAAGTACTTCACACTCGTCCTCGCTTTGCTAAAATGGTTAATCCAAGTTGATAGAGGAGCTTGTTGTAACAGGATCTCGCTTGCGGGCCCCCATCCCA	.(((((((((((((((((((.(((.((.(..((((((((((((.((((((((......((....))......))))).....(((.....)))......))).))))))))))))..).)).))).))))))))))))))))))).	-	AACAGGATCTCGCTTGCGGGC		3
			comp73553_c0_seq2:1777:1922:-	-76.3	24	0	0	0	0	0	0	0	CGGGGTGGGGGCCCGCAAGCAAGAACCCGACACAATAGGCTCCGCTAGCAAGTACTTCACACTCGTCCTCGCTTTGCTAAAATGGTTAATCCAAGTTGATAGAGGAGCTTGTTGTAACAGGATCTCGCTTGCGGGCCCCCATCCCA	.(((((((((((((((((((.(((.((.(..((((((((((((.((((((((......((....))......))))).....(((.....)))......))).))))))))))))..).)).))).))))))))))))))))))).	-	AACAGGATCTCGCTTGCGGGC		3
			24	16
	novel_mir_4618	GCATTGGTAAGACTACACTCG	comp78553_c0_seq6:232:594:+	-97.8	24	16	9	8	0	0	0	0	CGGTTTCTTGCAAGATGTAATTGAATCTCATGTCATGGATCAAATTCTTGCTGGATCCATTGGTCCTGGGAACACTAGTTCCATTTCCTTGGTTAATCTACATAAAGTAATAGAAGACATGGATTCTGTCAAGGAAAAGGTTATGAAGGTTAAAGAGGAAAGGGGATTCAAAGATCTTCAGCCCACATACTCAATTCCTGCAACTTCATCAAGACCTCTTACCACTGGAAAGAATACTATGGTGGGATTTGATGACGAGTTGATTCAACTTATGGACGGGCTCACTGGACAACAATCTAATCGGCAAATCATCCCTATTGTTGCCATGGGTGGCATTGGTAAGACTACACTCGCTAGAAATGT	..((((((.((.((.((((.((..(((..((((((((((((((((((.....))))...)))))))..(((((....))))).(((((((..(((((((.(((((..........((((.......))))..........))))).))))))).)))))))(((((((....)))))))(((((.((((...........(((((((((((((...((((((((.(((........)))))))))))))))))))..)))))........))))...)))))((.(((.(((((((......((........))..)))))))))))).))))))).)))..)).)))))).)).))))))..	-	GCATTGGTAAGACTACACTCG		3
合2为1，都可以	novel_mir_92/novel_mir_4735	TTGGTCGCAGGAGAGATGAGG/TTGGTCGCAGGAGAGATGAGGC	comp2287089_c0_seq1:34:127:-	-41.5	24	2	14	8	0	0	0	0	GAAAGGGACTTTGGTCGCAGGAGAGATGAGGCTCCTAGTGCAATTTGATGAATGTTAGATTAAGCCTCATCTCCCCTCGACTCAAGCCCCTCCT	...((((.(((.(((((.(((.(((((((((((........((((((((....)))))))).))))))))))).)))))))).))).))))...	TTGGTCGCAGGAGAGATGAGG	-		5
	novel_mir_1500	TCGTGTGATGATCAGAAGCATA	comp79720_c0_seq1:1983:2103:-	-30.8	21	12	22	10	0	0	0	0	TATCTTATGCTGTCTCTTCTGTTATCATTGATGTTGCTTAATTTACCTATACTTATTTCTTAGCTGTGAAAAGTTGAGAAAGGGGGTGGTCGTGTGATGATCAGAAGCATAGTTCAAATGA	........(((((..(((((((((((((((((...........(((((.......((((((((((......))))))))))..))))))))).))))))).)))))).)))))........	-	TCGTGTGATGATCAGAAGCATA		3
			comp79720_c0_seq2:1858:1978:-	-30.8	21	12	22	10	0	0	0	0	TATCTTATGCTGTCTCTTCTGTTATCATTGATGTTGCTTAATTTACCTATACTTATTTCTTAGCTGTGAAAAGTTGAGAAAGGGGGTGGTCGTGTGATGATCAGAAGCATAGTTCAAATGA	........(((((..(((((((((((((((((...........(((((.......((((((((((......))))))))))..))))))))).))))))).)))))).)))))........	-	TCGTGTGATGATCAGAAGCATA		3
			comp79720_c0_seq3:1408:1528:-	-30.8	21	12	22	10	0	0	0	0	TATCTTATGCTGTCTCTTCTGTTATCATTGATGTTGCTTAATTTACCTATACTTATTTCTTAGCTGTGAAAAGTTGAGAAAGGGGGTGGTCGTGTGATGATCAGAAGCATAGTTCAAATGA	........(((((..(((((((((((((((((...........(((((.......((((((((((......))))))))))..))))))))).))))))).)))))).)))))........	-	TCGTGTGATGATCAGAAGCATA		3
			comp79720_c0_seq4:1397:1517:-	-30.8	21	12	22	10	0	0	0	0	TATCTTATGCTGTCTCTTCTGTTATCATTGATGTTGCTTAATTTACCTATACTTATTTCTTAGCTGTGAAAAGTTGAGAAAGGGGGTGGTCGTGTGATGATCAGAAGCATAGTTCAAATGA	........(((((..(((((((((((((((((...........(((((.......((((((((((......))))))))))..))))))))).))))))).)))))).)))))........	-	TCGTGTGATGATCAGAAGCATA		3
			comp79720_c0_seq9:541:661:-	-30.8	21	12	22	10	0	0	0	0	TATCTTATGCTGTCTCTTCTGTTATCATTGATGTTGCTTAATTTACCTATACTTATTTCTTAGCTGTGAAAAGTTGAGAAAGGGGGTGGTCGTGTGATGATCAGAAGCATAGTTCAAATGA	........(((((..(((((((((((((((((...........(((((.......((((((((((......))))))))))..))))))))).))))))).)))))).)))))........	-	TCGTGTGATGATCAGAAGCATA		3
	novel_mir_3301	TTGCATTCCCTCAGTCGGACA	comp74712_c0_seq1:245:481:-	-152.2	20	0	7	15	0	0	0	0	TCTTGACAAATGTCCGACTGAGGGAATGCAACTAACATGAAACGATTGGCACATTCAGCAAAATGAGAGAACCAGAGCCATGCCTTGACATCTTGTTTGCAAAACTCACAGTCTGTTCCCATAAGCTGTGAGTTCTGCGAACAACACATCAATCCACGGCTCTGGCTCTATCATTCTGCTGAATGTGACCAGTCGTTTCATGTTAATTGCATTCCCTCAGTCGGACAATTGTCAAAA	..(((((((.(((((((((((((((((((((.((((((((((((((((((((((((((((.(((((.(((.((((((((.((..((((....(((((((((.((((((((((.(((....))).)))))))))).)))))))))....))))..)).)))))))).))).))))).))))))))))).))))))))))))))))).))))))))))))))))))))).)))))))..	-	TTGCATTCCCTCAGTCGGACA		3
	novel_mir_3875	AACCGCCGTTTCAATGTATAAC	comp76713_c0_seq1:286:407:+	-57.5	17	9	3	13	1	2	0	0	GGGACCCTGATCCATCTCGTTATACATAGAAAGGCGGTGGAGATGGAGGAGATAAAGATAACTCGTTGCCACCCCTTCTCAACCGCCGTTTCAATGTATAACAGGATGAAAAGGGTCCTCCG	((((((((....(((((.(((((((((.((((((((((.((((.((.((.(.(((.((....)).))).).)))).)))).)))))).)))).))))))))).)))))...))))))))...	TATACATAGAAAGGCGGTGG	AACCGCCGTTTCAATGTATAAC		3
			comp76713_c0_seq2:265:386:+	-57.5	17	9	3	13	1	2	0	0	GGGACCCTGATCCATCTCGTTATACATAGAAAGGCGGTGGAGATGGAGGAGATAAAGATAACTCGTTGCCACCCCTTCTCAACCGCCGTTTCAATGTATAACAGGATGAAAAGGGTCCTCCG	((((((((....(((((.(((((((((.((((((((((.((((.((.((.(.(((.((....)).))).).)))).)))).)))))).)))).))))))))).)))))...))))))))...	TATACATAGAAAGGCGGTGG	AACCGCCGTTTCAATGTATAAC		3
	16	47	46	26
	novel_mir_1983	GGAGACCTTGGGGGAGAACT	comp68625_c0_seq1:1093:1233:-		16	47	46	26	0	0	0	0	ATTGATTGTTACTCTCCCTCAAGGGCTTCTGGCCTGCTGCATACTCAGTATCATCGATCACAATGATGGTACGTAGAAATGTTATACTTGAAACATGGTGCGTGTGCGCCAGGAGACCTTGGGGGAGAACTAACAAACCAT	.....((((((.((((((((((((.((((((((.....((((((.(((((((((((.......)))))))))......(((((........)))))..)).)))))))))))))).))))))))))))..)))))).....	-	GGAGACCTTGGGGGAGAACT		3
			12	0
选红色	novel_mir_4478	TAGGCCATCTCCCATCCAACA	comp78289_c0_seq1:1163:1250:+	-41.6	12	0	0	0	0	0	0	0	TGCAGTATCTTAGGCCATCTCCCATCCAACATCATTTTTTATACCAAATTGGTTTTGGTGTGGGAGACGGTGTTGGGTGGGATATGCT	............(((.((.((((((((((((((.((((((((((((((.....)))))))))))))).)))))))))))))).)))))	TAGGCCATCTCCCATCCAACA	-		5
			comp78289_c0_seq2:1151:1238:+	-48.6	12	0	0	0	0	0	0	0	TGCAGTATCTTAGGCCATCTCCCATCCAACACCATTTTTTATACCAAATTTGTTTTGGTGTGGGAGATGGTGTTGGGTGGGATATGCT	............(((.((.(((((((((((((((((((((((((((((.....))))))))))))))))))))))))))))).)))))	TAGGCCATCTCCCATCCAACA	-		5
			comp78289_c0_seq3:1064:1151:+	-41.6	12	0	0	0	0	0	0	0	TGCAGTATCTTAGGCCATCTCCCATCCAACATCATTTTTTATACCAAATTGGTTTTGGTGTGGGAGACGGTGTTGGGTGGGATATGCT	............(((.((.((((((((((((((.((((((((((((((.....)))))))))))))).)))))))))))))).)))))	TAGGCCATCTCCCATCCAACA	-		5
			comp78289_c0_seq4:1052:1139:+	-48.6	12	0	0	0	0	0	0	0	TGCAGTATCTTAGGCCATCTCCCATCCAACACCATTTTTTATACCAAATTTGTTTTGGTGTGGGAGATGGTGTTGGGTGGGATATGCT	............(((.((.(((((((((((((((((((((((((((((.....))))))))))))))))))))))))))))).)))))	TAGGCCATCTCCCATCCAACA	-		5
			comp78289_c0_seq5:1039:1126:+	-41.6	12	0	0	0	0	0	0	0	TGCAGTATCTTAGGCCATCTCCCATCCAACATCATTTTTTATACCAAATTGGTTTTGGTGTGGGAGACGGTGTTGGGTGGGATATGCT	............(((.((.((((((((((((((.((((((((((((((.....)))))))))))))).)))))))))))))).)))))	TAGGCCATCTCCCATCCAACA	-		5
			comp78289_c0_seq6:1027:1114:+	-48.6	12	0	0	0	0	0	0	0	TGCAGTATCTTAGGCCATCTCCCATCCAACACCATTTTTTATACCAAATTTGTTTTGGTGTGGGAGATGGTGTTGGGTGGGATATGCT	............(((.((.(((((((((((((((((((((((((((((.....))))))))))))))))))))))))))))).)))))	TAGGCCATCTCCCATCCAACA	-		5
			comp78289_c0_seq7:762:849:+	-41.6	12	0	0	0	0	0	0	0	TGCAGTATCTTAGGCCATCTCCCATCCAACATCATTTTTTATACCAAATTGGTTTTGGTGTGGGAGACGGTGTTGGGTGGGATATGCT	............(((.((.((((((((((((((.((((((((((((((.....)))))))))))))).)))))))))))))).)))))	TAGGCCATCTCCCATCCAACA	-		5
			comp78289_c0_seq8:750:837:+	-48.6	12	0	0	0	0	0	0	0	TGCAGTATCTTAGGCCATCTCCCATCCAACACCATTTTTTATACCAAATTTGTTTTGGTGTGGGAGATGGTGTTGGGTGGGATATGCT	............(((.((.(((((((((((((((((((((((((((((.....))))))))))))))))))))))))))))).)))))	TAGGCCATCTCCCATCCAACA	-		5
	novel_mir_7375	TTGGGTGGGATATGCTCTTGC	comp78289_c0_seq1:1153:1275:+	-48.6	0	20	0	16	0	13	0	4	TGCAGACAGATGCAGTATCTTAGGCCATCTCCCATCCAACATCATTTTTTATACCAAATTGGTTTTGGTGTGGGAGACGGTGTTGGGTGGGATATGCTCTTGCCATGCAAATCATTCTCAAGT	((.(((..((((((.......(((.(((.((((((((((((((.((((((((((((((.....)))))))))))))).)))))))))))))).))).))).....))))..))..)))))...	TAGGCCATCTCCCATCCAACA	TTGGGTGGGATATGCTCTTGC		3
			comp78289_c0_seq3:1054:1176:+	-48.6	0	20	0	16	0	13	0	4	TGCAGACAGATGCAGTATCTTAGGCCATCTCCCATCCAACATCATTTTTTATACCAAATTGGTTTTGGTGTGGGAGACGGTGTTGGGTGGGATATGCTCTTGCCATGCAAATCATTCTCAAGT	((.(((..((((((.......(((.(((.((((((((((((((.((((((((((((((.....)))))))))))))).)))))))))))))).))).))).....))))..))..)))))...	TAGGCCATCTCCCATCCAACA	TTGGGTGGGATATGCTCTTGC		3
			comp78289_c0_seq5:1029:1151:+	-48.6	0	20	0	16	0	13	0	4	TGCAGACAGATGCAGTATCTTAGGCCATCTCCCATCCAACATCATTTTTTATACCAAATTGGTTTTGGTGTGGGAGACGGTGTTGGGTGGGATATGCTCTTGCCATGCAAATCATTCTCAAGT	((.(((..((((((.......(((.(((.((((((((((((((.((((((((((((((.....)))))))))))))).)))))))))))))).))).))).....))))..))..)))))...	TAGGCCATCTCCCATCCAACA	TTGGGTGGGATATGCTCTTGC		3
			comp78289_c0_seq7:752:874:+	-48.6	0	20	0	16	0	13	0	4	TGCAGACAGATGCAGTATCTTAGGCCATCTCCCATCCAACATCATTTTTTATACCAAATTGGTTTTGGTGTGGGAGACGGTGTTGGGTGGGATATGCTCTTGCCATGCAAATCATTCTCAAGT	((.(((..((((((.......(((.(((.((((((((((((((.((((((((((((((.....)))))))))))))).)))))))))))))).))).))).....))))..))..)))))...	TAGGCCATCTCCCATCCAACA	TTGGGTGGGATATGCTCTTGC		3
	novel_mir_844	CGGGTGACTTGGGTGTTGCAA	comp78699_c2_seq1:56:189:+	-60.7	12	13	9	11	0	6	0	1	ACATGCATCAAACAAGATCATCAACCGACACCCAAGTCACCCGGGCCGATCATGCTCCTAACGAAGTACTTAACAGCTTCCTTAGCAGTTTGAGTGGGTGTGCCGGGTGACTTGGGTGTTGCAACTGGTGCTGC	.((.((((((...............((((((((((((((((((((((.((((.(((.((((.(((((........))))).)))).))).))).).)))...)))))))))))))))))))....)))))))).	CGACACCCAAGTCACCCGGGC	CGGGTGACTTGGGTGTTGCAA		3
	novel_mir_2377	GGGCTACTCTTATTTGGCATG	comp70862_c1_seq1:1448:1722:+	-71.4	11	0	0	0	1	0	0	0	AAGGCTAAGAAATGCATGTTATGACCAAGAAAAAGAAGCCTCTGAGAGGATATCCATAGCATAAGCCTCCAAGCATATGCTATTTCTCCATTGGTTTATTCCATCTGTGCAAGCCTAGTCAAAGCTTATATAGCTAAAACCAGCACTAGGGTTCACTCAAGAGTGCCAGGAGCAGCAGTAAATAGGGAAACAGAGTCTGGAAGAGGGAATGGTTCAGTAAGCAAACCACTCATAGGGCTACTCTTATTTGGCATGCAATGCTGCTTGGTACAATG	...((((((....((((..((((.(((((.((.((.(((((.((((.((......((((((((.((......)).))))))))....(((((......((((((((((.....((((......(((......(((....((.(((((.(((....)))...)))))..))))))))......))))...)))))...))))).....))))).............)).))))..))))).)).)).)))))))))..))))..))))))......	ATGACCAAGAAAAAGAAGCCT	GGGCTACTCTTATTTGGCATG		3
			comp70862_c1_seq2:1433:1707:+	-71.4	11	0	0	0	1	0	0	0	AAGGCTAAGAAATGCATGTTATGACCAAGAAAAAGAAGCCTCTGAGAGGATATCCATAGCATAAGCCTCCAAGCATATGCTATTTCTCCATTGGTTTATTCCATCTGTGCAAGCCTAGTCAAAGCTTATATAGCTAAAACCAGCACTAGGGTTCACTCAAGAGTGCCAGGAGCAGCAGTAAATAGGGAAACAGAGTCTGGAAGAGGGAATGGTTCAGTAAGCAAACCACTCATAGGGCTACTCTTATTTGGCATGCAATGCTGCTTGGTACAATG	...((((((....((((..((((.(((((.((.((.(((((.((((.((......((((((((.((......)).))))))))....(((((......((((((((((.....((((......(((......(((....((.(((((.(((....)))...)))))..))))))))......))))...)))))...))))).....))))).............)).))))..))))).)).)).)))))))))..))))..))))))......	ATGACCAAGAAAAAGAAGCCT	GGGCTACTCTTATTTGGCATG		3
			comp70862_c1_seq3:1349:1623:+	-71.4	11	0	0	0	1	0	0	0	AAGGCTAAGAAATGCATGTTATGACCAAGAAAAAGAAGCCTCTGAGAGGATATCCATAGCATAAGCCTCCAAGCATATGCTATTTCTCCATTGGTTTATTCCATCTGTGCAAGCCTAGTCAAAGCTTATATAGCTAAAACCAGCACTAGGGTTCACTCAAGAGTGCCAGGAGCAGCAGTAAATAGGGAAACAGAGTCTGGAAGAGGGAATGGTTCAGTAAGCAAACCACTCATAGGGCTACTCTTATTTGGCATGCAATGCTGCTTGGTACAATG	...((((((....((((..((((.(((((.((.((.(((((.((((.((......((((((((.((......)).))))))))....(((((......((((((((((.....((((......(((......(((....((.(((((.(((....)))...)))))..))))))))......))))...)))))...))))).....))))).............)).))))..))))).)).)).)))))))))..))))..))))))......	ATGACCAAGAAAAAGAAGCCT	GGGCTACTCTTATTTGGCATG		3
			comp70862_c1_seq4:1334:1608:+	-71.4	11	0	0	0	1	0	0	0	AAGGCTAAGAAATGCATGTTATGACCAAGAAAAAGAAGCCTCTGAGAGGATATCCATAGCATAAGCCTCCAAGCATATGCTATTTCTCCATTGGTTTATTCCATCTGTGCAAGCCTAGTCAAAGCTTATATAGCTAAAACCAGCACTAGGGTTCACTCAAGAGTGCCAGGAGCAGCAGTAAATAGGGAAACAGAGTCTGGAAGAGGGAATGGTTCAGTAAGCAAACCACTCATAGGGCTACTCTTATTTGGCATGCAATGCTGCTTGGTACAATG	...((((((....((((..((((.(((((.((.((.(((((.((((.((......((((((((.((......)).))))))))....(((((......((((((((((.....((((......(((......(((....((.(((((.(((....)))...)))))..))))))))......))))...)))))...))))).....))))).............)).))))..))))).)).)).)))))))))..))))..))))))......	ATGACCAAGAAAAAGAAGCCT	GGGCTACTCTTATTTGGCATG		3
			comp70862_c1_seq5:1289:1563:+	-71.4	11	0	0	0	1	0	0	0	AAGGCTAAGAAATGCATGTTATGACCAAGAAAAAGAAGCCTCTGAGAGGATATCCATAGCATAAGCCTCCAAGCATATGCTATTTCTCCATTGGTTTATTCCATCTGTGCAAGCCTAGTCAAAGCTTATATAGCTAAAACCAGCACTAGGGTTCACTCAAGAGTGCCAGGAGCAGCAGTAAATAGGGAAACAGAGTCTGGAAGAGGGAATGGTTCAGTAAGCAAACCACTCATAGGGCTACTCTTATTTGGCATGCAATGCTGCTTGGTACAATG	...((((((....((((..((((.(((((.((.((.(((((.((((.((......((((((((.((......)).))))))))....(((((......((((((((((.....((((......(((......(((....((.(((((.(((....)))...)))))..))))))))......))))...)))))...))))).....))))).............)).))))..))))).)).)).)))))))))..))))..))))))......	ATGACCAAGAAAAAGAAGCCT	GGGCTACTCTTATTTGGCATG		3
			comp70862_c1_seq6:1274:1548:+	-71.4	11	0	0	0	1	0	0	0	AAGGCTAAGAAATGCATGTTATGACCAAGAAAAAGAAGCCTCTGAGAGGATATCCATAGCATAAGCCTCCAAGCATATGCTATTTCTCCATTGGTTTATTCCATCTGTGCAAGCCTAGTCAAAGCTTATATAGCTAAAACCAGCACTAGGGTTCACTCAAGAGTGCCAGGAGCAGCAGTAAATAGGGAAACAGAGTCTGGAAGAGGGAATGGTTCAGTAAGCAAACCACTCATAGGGCTACTCTTATTTGGCATGCAATGCTGCTTGGTACAATG	...((((((....((((..((((.(((((.((.((.(((((.((((.((......((((((((.((......)).))))))))....(((((......((((((((((.....((((......(((......(((....((.(((((.(((....)))...)))))..))))))))......))))...)))))...))))).....))))).............)).))))..))))).)).)).)))))))))..))))..))))))......	ATGACCAAGAAAAAGAAGCCT	GGGCTACTCTTATTTGGCATG		3
			comp70862_c1_seq7:1190:1464:+	-71.4	11	0	0	0	1	0	0	0	AAGGCTAAGAAATGCATGTTATGACCAAGAAAAAGAAGCCTCTGAGAGGATATCCATAGCATAAGCCTCCAAGCATATGCTATTTCTCCATTGGTTTATTCCATCTGTGCAAGCCTAGTCAAAGCTTATATAGCTAAAACCAGCACTAGGGTTCACTCAAGAGTGCCAGGAGCAGCAGTAAATAGGGAAACAGAGTCTGGAAGAGGGAATGGTTCAGTAAGCAAACCACTCATAGGGCTACTCTTATTTGGCATGCAATGCTGCTTGGTACAATG	...((((((....((((..((((.(((((.((.((.(((((.((((.((......((((((((.((......)).))))))))....(((((......((((((((((.....((((......(((......(((....((.(((((.(((....)))...)))))..))))))))......))))...)))))...))))).....))))).............)).))))..))))).)).)).)))))))))..))))..))))))......	ATGACCAAGAAAAAGAAGCCT	GGGCTACTCTTATTTGGCATG		3
			comp70862_c1_seq8:1175:1449:+	-71.4	11	0	0	0	1	0	0	0	AAGGCTAAGAAATGCATGTTATGACCAAGAAAAAGAAGCCTCTGAGAGGATATCCATAGCATAAGCCTCCAAGCATATGCTATTTCTCCATTGGTTTATTCCATCTGTGCAAGCCTAGTCAAAGCTTATATAGCTAAAACCAGCACTAGGGTTCACTCAAGAGTGCCAGGAGCAGCAGTAAATAGGGAAACAGAGTCTGGAAGAGGGAATGGTTCAGTAAGCAAACCACTCATAGGGCTACTCTTATTTGGCATGCAATGCTGCTTGGTACAATG	...((((((....((((..((((.(((((.((.((.(((((.((((.((......((((((((.((......)).))))))))....(((((......((((((((((.....((((......(((......(((....((.(((((.(((....)))...)))))..))))))))......))))...)))))...))))).....))))).............)).))))..))))).)).)).)))))))))..))))..))))))......	ATGACCAAGAAAAAGAAGCCT	GGGCTACTCTTATTTGGCATG		3
	novel_mir_3856	ATGGGTGTCAAAGGCATATGGTA	comp76635_c1_seq1:1860:1944:+	-22.4	10	0	0	0	0	0	0	0	CTACTATGTATTTGGTGTTCCTTTGGGTCTCATACTGGGGTATCCACTTAACATGGGTGTCAAAGGCATATGGTATGGAATGGTA	.((((((.(((.(.((((.(((((((..(((((..((((.......))))..)))))..))))))).)))).).)))..))))))	-	ATGGGTGTCAAAGGCATATGGTA		3
			comp76635_c1_seq2:1737:1821:+	-22.4	10	0	0	0	0	0	0	0	CTACTATGTATTTGGTGTTCCTTTGGGTCTCATACTGGGGTATCCACTTAACATGGGTGTCAAAGGCATATGGTATGGAATGGTA	.((((((.(((.(.((((.(((((((..(((((..((((.......))))..)))))..))))))).)))).).)))..))))))	-	ATGGGTGTCAAAGGCATATGGTA		3
	novel_mir_2212	ATGTCTTGTCAATGTTATTTGTT	comp70013_c0_seq15:201:498:-	-63.3	9	0	0	1	0	0	0	0	CCAAGAAACTTCAGGTGACATACTATGAGACATTTTACTCACGAAGATGCAAAAACACACAGCTACTTGCACAAGTTTACTCCTTTCATCGTGCTTCTTTAGATAGAGGAACTATCAAGGCTTTGTTTTGGGAAATTATTTTGGGAGAATGTATTTTGGGTAGTGGGATAGGGGAAGTGTGGAGAATGAGAATATGTTTGGATTTTTGTCGGAAAAAAAAATGATAATGATAATGATGTATTTTGGGAGACATTCTCAACAGTAAATGTCTTGTCAATGTTATTTGTTAGTAGTAGAC	.......(((.((((((((((...(((((((((((.(((................(((((..(((((.((.((((..(((..((((((..(((.(((((.((((((((............)))))))).)))))..)))..))))))...))).)))).)))))))..........)))))(((((((((((((((((...(((.((((((..........)))))).)))...))))))))))......)))))))...))))))))))))))..))))))))))..))).......	-	ATGTCTTGTCAATGTTATTTGTT		3
			comp70013_c0_seq16:201:485:-	-64.2	9	0	0	1	0	0	0	0	CCAAGAAACTTCAGGTGACATACTATGAGACATTTTACTCACGAAGATGCAAAAACACACAGCTACTTGCACAAGTTTACTCCTTTCATCGTGCTTCTTTAGATAGAGGAACTAACAAGGCTTTGTTTTGGGAGAATGTATTTTGGGTAGTGGGATAGGGGAAGTGTGGAGAATGAGAATATGTTTGGATTTTTGTCGGAAAAAAAAATGATAATGATAATGATGTATTTTGGGAGACATTCTCAACAGTAAATGTCTTGTCAATGTTATTTGTTAGTAGTAGAC	.......(((.((((((((((...(((((((((((.(((................(((((.((.....))..........((((((.(((.((((.(((.(((((.(....((..((((((...))))))..))..).))))).))).)))).))))))))).)))))(((((((((((((((((...(((.((((((..........)))))).)))...))))))))))......)))))))...))))))))))))))..))))))))))..))).......	-	ATGTCTTGTCAATGTTATTTGTT		3
			comp70013_c0_seq6:201:292:-	-18.2	9	0	0	1	0	0	0	0	TGTCGGAAAAAAAAATGATAATGATAATGATGTATTTTGGGAGACATTCTCAACAGTAAATGTCTTGTCAATGTTATTTGTTAGTAGTAGAC	.(((........((((((((.((((((.(((((...(((.((((...))))..)))...))))))))))).))))))))..........)))	-	ATGTCTTGTCAATGTTATTTGTT		3
	novel_mir_86/novel_mir_4732	TCTTGTCTCTCATGCCAGGCCT/CTTGTCTCTCATGCCAGGCCT	comp22016_c0_seq1:71:251:+	-87.5	9	3	2	0	0	0	0	0	TGAGGAAAGGGGTTCTTGCATGAAGATAAGAGTATTAACAGTTTGATAGCCAAGGATGACTTGCCTGCACCATGCCAAAACGGGTTTCAATTTATTTAGGACCCTTTTGAGGTTGGATTCAGGCAGTCTCCTTGGCTAATTAGACGTGCTCTTGTCTCTCATGCCAGGCCTCCTTTTCACT	...(((((((((.(((.((((((((((((((((((.....((((((((((((((((.((((.(((((..(((..((((((.((((((.((.....)).))))))))))).)..)))...)))))))))))))))))).))))))))))))))))))).)))))).))).)))))))))...	-	TCTTGTCTCTCATGCCAGGCCT		3
	novel_mir_1501	AACAATGATGAGTTATACAGACC	comp79720_c0_seq5:597:761:-	-32.2	7	0	0	0	0	0	0	0	TGTGCAAAACAACAATGATGAGTTATACAGACCTGTAATGATTTGCGAATATGATCGCAAATTTTAATGAACATCTAAGGGACTGAGTTGTTATTGTCTGTATCACTCCCATGTTATTTTCTTCAATTTCTATTTATCGCCATTTGTTTAGTTATTCTTGCACAT	(((((((...((((.((..((((.((((((((..((((((((((((((......)))))))))......(((.((.........)))))))))).)))))))).)))).)))))).........(((..(((..((........))..)))..))).))))))).	AACAATGATGAGTTATACAGACC	-		5
			comp79720_c0_seq6:597:761:-	-32.2	7	0	0	0	0	0	0	0	TGTGCAAAACAACAATGATGAGTTATACAGACCTGTAATGATTTGCGAATATGATCGCAAATTTTAATGAACATCTAAGGGACTGAGTTGTTATTGTCTGTATCACTCCCATGTTATTTTCTTCAATTTCTATTTATCGCCATTTGTTTAGTTATTCTTGCACAT	(((((((...((((.((..((((.((((((((..((((((((((((((......)))))))))......(((.((.........)))))))))).)))))))).)))).)))))).........(((..(((..((........))..)))..))).))))))).	AACAATGATGAGTTATACAGACC	-		5
	novel_mir_201	AATGGAAGCGCAAGTTGAACTTG	comp40848_c0_seq1:215:303:-	-30.7	7	0	0	0	0	0	0	0	TTTTAATCTAAATGGAAGCGCAAGTTGAACTTGCCCATCTTCTATGGACAAAAGTGCAAGGTTGACTTGCGCTTTCTGTGTGGTCCTCA	.....(((..(..(((((((((((((((.(((((((((.....))))........))))).)))))))))))))))..)..))).....	AATGGAAGCGCAAGTTGAACTTG	-		5
3p/5p问题	novel_mir_4048	GGGATTGGTGGATTGGAAATC	comp77231_c2_seq5:852:952:-	-30.1	7	0	0	9	0	0	0	0	GAAGTCTGTTGGGATTGGTGGATTGGAAATCAATTCACCATTAAGAAAAGGAAAAGGAGAAAGAAATAGATTTCCAACTCCACCCATTCCTATGGGTTTTG	(((((((((.(((((.(((((((((((((((.((((.((................)).)).....)).))))))))).)))))).))))).))))))))).	GGGATTGGTGGATTGGAAATC	-		5
			comp77231_c2_seq6:800:900:-	-30.1	7	0	0	9	0	0	0	0	GAAGTCTGTTGGGATTGGTGGATTGGAAATCAATTCACCATTAAGAAAAGGAAAAGGAGAAAGAAATAGATTTCCAACTCCACCCATTCCTATGGGTTTTG	(((((((((.(((((.(((((((((((((((.((((.((................)).)).....)).))))))))).)))))).))))).))))))))).	GGGATTGGTGGATTGGAAATC	-		5
			comp77231_c2_seq8:108:208:-	-30.1	7	0	0	9	0	0	0	0	GAAGTCTGTTGGGATTGGTGGATTGGAAATCAATTCACCATTAAGAAAAGGAAAAGGAGAAAGAAATAGATTTCCAACTCCACCCATTCCTATGGGTTTTG	(((((((((.(((((.(((((((((((((((.((((.((................)).)).....)).))))))))).)))))).))))).))))))))).	GGGATTGGTGGATTGGAAATC	-		5
	novel_mir_10774	TTTCCAACTCCACCCATTCCTA	comp77231_c2_seq5:841:962:-	-36.1	0	0	2274	0	0	0	5	0	GATTTTGGCCGAAGTCTGTTGGGATTGGTGGATTGGAAATCAATTCACCATTAAGAAAAGGAAAAGGAGAAAGAAATAGATTTCCAACTCCACCCATTCCTATGGGTTTTGGGAATTTCCCC	........(((((((((((.(((((.(((((((((((((((.((((.((................)).)).....)).))))))))).)))))).))))).)))))))))))..........	GGGATTGGTGGATTGGAAATC	TTTCCAACTCCACCCATTCCTA		3
			comp77231_c2_seq6:789:910:-	-36.1	0	0	2274	0	0	0	5	0	GATTTTGGCCGAAGTCTGTTGGGATTGGTGGATTGGAAATCAATTCACCATTAAGAAAAGGAAAAGGAGAAAGAAATAGATTTCCAACTCCACCCATTCCTATGGGTTTTGGGAATTTCCCC	........(((((((((((.(((((.(((((((((((((((.((((.((................)).)).....)).))))))))).)))))).))))).)))))))))))..........	GGGATTGGTGGATTGGAAATC	TTTCCAACTCCACCCATTCCTA		3
			comp77231_c2_seq7:138:267:-	-64	0	0	2274	0	0	0	17	0	GATTGCGGCCGAAATCTGTTGGGATGGGTGGATTGGGAATCGAATTCGCCGTTGATTGAGCAGTAATCTCTCAATGTTTGTGGGTCGATTTCCAACTCCACCCATTCCTATGGGTTTCGGGATTACCCCC	........(((((((((((.(((((((((((((((((((((((.(((((.....((((((.((....))))))))....)))))))))))))))).)))))))))))).)))))))))))..........	GGGATGGGTGGATTGGGAATC	TTTCCAACTCCACCCATTCCTA		3
			comp77231_c2_seq8:97:218:-	-36.1	0	0	2274	0	0	0	5	0	GATTTTGGCCGAAGTCTGTTGGGATTGGTGGATTGGAAATCAATTCACCATTAAGAAAAGGAAAAGGAGAAAGAAATAGATTTCCAACTCCACCCATTCCTATGGGTTTTGGGAATTTCCCC	........(((((((((((.(((((.(((((((((((((((.((((.((................)).)).....)).))))))))).)))))).))))).)))))))))))..........	GGGATTGGTGGATTGGAAATC	TTTCCAACTCCACCCATTCCTA		3
5p/3p不一样	novel_mir_4049	GGGATGGGTGGATTGGGAATC	comp77231_c2_seq7:149:257:-	-58	55	0	0	29	0	0	0	0	GAAATCTGTTGGGATGGGTGGATTGGGAATCGAATTCGCCGTTGATTGAGCAGTAATCTCTCAATGTTTGTGGGTCGATTTCCAACTCCACCCATTCCTATGGGTTTCG	(((((((((.(((((((((((((((((((((((.(((((.....((((((.((....))))))))....)))))))))))))))).)))))))))))).))))))))).	GGGATGGGTGGATTGGGAATC	-		5
	novel_mir_5105/novel_mir_598	TGTTTGTGTGTGTATCTATCA/TTGTGTGTGTATCTATCATCC	comp60636_c0_seq3:13:182:+	-62.1	7	20	14	0	0	0	0	0	ATATATTTCGTGTTTGTGTGTGTATCTATCATCCATTTAGCACATACTCCTATCTATGTGTATACAGATAATGGGGGGGATTTTGATCCGTCAATTAGTTGACAAAATTTCCCCCCTATTTGGTATTTGGTAATTGAGTGGTAGATTCACGCACAAACTCGTAATTTGTC	(((.(((.((.(((((((((((.(((((((((.((.(((.((.(((((......(((.((....)).)))((((((((((..((.....(((((....)))))..))..))))))))))..))))).)).))).)).))))))))).))))))))))).)).))).))).	TGTTTGTGTGTGTATCTATCA	-		5
	novel_mir_121	ACTTTGTTCTCCACGCCAAC	comp27926_c0_seq1:1:170:-	-45.6	6	2	0	0	0	0	0	0	GGGGCTGGCGCGGGCGGCAAACGCGGCGGCGGCGGCGGTGGAAATCATTGAGGAAGCCATTGTTACAAATTTCTTTCCTTTTCTTTTTGTACTGTTTTTACCCCTTAGCCCTTCTTCGCTGCTACTCAACTCTCTTCACTGGCCTTCACTTTGTTCTCCACGCCAACCTT	.(((.(((((.(((.((((((.(.((.(((((((((((.((((....((((((..........((((((................))))))...........))))))...))))))))))))..................))).)).))))))).))).))))).))).	-	ACTTTGTTCTCCACGCCAAC		3
	novel_mir_2374	CTTCACAGACAAGGATAAGGCTG	comp70846_c1_seq1:230:309:-	-30.1	6	0	0	0	0	0	0	0	CCATGGGCTGAAGCTGGTGCTGAGTTTGTCGTGGAGTCTACCGGAGTCTTCACAGACAAGGATAAGGCTGCTGCCCATCT	..((((((...((((.((.((..((((((.(.(((.(((...))).))).))))))).)).))..))))...))))))..	-	CTTCACAGACAAGGATAAGGCTG		3
	novel_mir_307	GAGGATTGGAGAGAGGAGAGG	comp51239_c0_seq1:72:284:-	-55.7	6	0	0	0	0	0	0	0	AATTTTGATTGAGGATTGGAGAGAGGAGAGGTAAAGAAAGGCTCAGGATGGATTTAGTACTTTGCGAGCCGTATGTGGTGGGAATCACACGTACGGTATAGTATGGTGGTATAATGTGGTGCTTATCAAACATGAATGATAAGAATCATCATAAGCAAGTCTAAAATAATGTATGTTATGTATTCTTTTCATCTGGAGTCTTTCTCAAAGTTA	((((((((..(((((((..(((((((((((..........((......((((((((.((((.(((..((((((((((.((.....))))))))))))...))).)))).))...((((((((((((((........)))))))...)))))))....)))))).......))..........)))))))).)))..))))))).)))))))).	GAGGATTGGAGAGAGGAGAGG	-		5
	novel_mir_3645	AATTTAATTTGGACTCACCCT	comp76073_c0_seq1:716:900:+	-40.5	6	0	2	0	0	0	0	0	AGAAAAGTTTGGGTAGAGCTGGATCGAAGTGTTGGCATGGTTAGTGTCTTGTGTTGGGTGTTAAATATAATTGAAAGAGAAATTGAATAAATGGAGGTTAAAATATATCTTTAAATTACAATATTTTTTCAAAGTTTATGCACTACAACTTTATAATTTAATTTGGACTCACCCTTGACTTTTTC	.((((((((.((((.(((((((((.(((.(((.(((((.....)))))....((((((((((((((....(((((((((..(((((((...(((((((........))))))).))).)))).))))))))).))))).))))).))))...))).))).)))))).)))))))..)))))))).	-	AATTTAATTTGGACTCACCCT		3
			comp76073_c0_seq2:716:900:+	-40.5	6	0	2	0	0	0	0	0	AGAAAAGTTTGGGTAGAGCTGGATCGAAGTGTTGGCATGGTTAGTGTCTTGTGTTGGGTGTTAAATATAATTGAAAGAGAAATTGAATAAATGGAGGTTAAAATATATCTTTAAATTACAATATTTTTTCAAAGTTTATGCACTACAACTTTATAATTTAATTTGGACTCACCCTTGACTTTTTC	.((((((((.((((.(((((((((.(((.(((.(((((.....)))))....((((((((((((((....(((((((((..(((((((...(((((((........))))))).))).)))).))))))))).))))).))))).))))...))).))).)))))).)))))))..)))))))).	-	AATTTAATTTGGACTCACCCT		3
	novel_mir_4243	TCAATATCCCTACTCTGGAAT	comp77749_c0_seq1:589:735:+	-28	6	1	2	0	0	0	0	0	TCGTGGACGCATTCCACTGGAGGAGTATTACAATCAACTCTATTGTGCTTTGCAATCAGCATCAACTCTATTGTGCTTGCGAAAATCTTTTAATCTCCAAATATAATCTTCCTTTGTCAATATCCCTACTCTGGAATGTGCAAACAT	..((...(((((((((..(.(((.(((((((((........((((((.((((((...((((.(((.....)))))))))))))..................))))))......)))).))))).))).)..)))))))))...))..	-	TCAATATCCCTACTCTGGAAT		3
			comp77749_c0_seq2:589:735:+	-28	6	1	2	0	0	0	0	0	TCGTGGACGCATTCCACTGGAGGAGTATTACAATCAACTCTATTGTGCTTTGCAATCAGCATCAACTCTATTGTGCTTGCGAAAATCTTTTAATCTCCAAATATAATCTTCCTTTGTCAATATCCCTACTCTGGAATGTGCAAACAT	..((...(((((((((..(.(((.(((((((((........((((((.((((((...((((.(((.....)))))))))))))..................))))))......)))).))))).))).)..)))))))))...))..	-	TCAATATCCCTACTCTGGAAT		3
	novel_mir_97	CAGTGTTGCCTCTTTATTTAGT	comp2445218_c0_seq1:39:254:-	-32.9	6	1	1	1	0	0	0	0	TCAGTGTTGCCTCTTTATTTAGTTTCATAGCAATGCTTAGATAGTACTTCCAATTTGCAATTCACTACGAGATCGAAGTTCACCATACTTGGACTTTTGAAGCTGTGTGATCATTATCCTATGCTGTCATTAATCTTAACATCATGTTCTCAATTTAAAGGGAGAATAAAAAACGATATCAAAATTACATACTCAAAGATAATAGGCAAAAGTGGC	(((.(.((((((..(((((((((..(((((.((((.(((.((((..((((..........(((.....)))...((((((((.......)))))))).)))))))).))).))))...))))).....................(((((((..........)))))))......................)))...)))))).)))))).).))).	CAGTGTTGCCTCTTTATTTAGT	-		5
	novel_mir_1882	TCTGGACGTTAAGGGAATAACA	comp67886_c1_seq1:452:553:+	-26.1	5	0	0	0	0	0	0	0	TATGCAACTTTGTACATGAAGCAAGAGCAAATATTCTCCTTAATACCAGTGCATTTTTGTCTATGGTGCATCTGGACGTTAAGGGAATAACATAGTGAACAC	..(((...(((((.......))))).)))..(((((.(((((((.((((((((((.........)))))).))))..)))))))))))).............	-	TCTGGACGTTAAGGGAATAACA		3
	novel_mir_2263	CTTCTTTGAACTTTAAATGCCT	comp70323_c0_seq1:1116:1396:-	-61.7	5	2	3	1	0	0	0	0	TGGTGCGAAAGTGGCATCTTAATGTTTCAAGTTGATGCAGATAGACGAGATTGTAAAGACAATAGAATGACCACTCCTGTGTGTTGGAGTTTATGTCATATATAATTCCCAGTTTCTTTACATTTGGGATGCTCTTAAAGACATCCTCAGTAACTCTAAAGTCTCTTATCCCCAAAAGTGTCTGCAGATTTTCTAGACAAAAAGTCTTTTTCCCATAAAATAGTGTATCAGGATAATCAGGGAAAAAAACTTCTTTGAACTTTAAATGCCTTAATCGTGGC	.(.(((((....(((((.((((.((((.(((..(.((((((((.........((((((((..(((((((((.(((((........)))))....)))))..................((((....((((((.(((...)))))))))..)))).))))..)))).)))).........))))))))((((((........))))))((((((((.........................))))))))..)..))).)))).)))))))))....))))).)	-	CTTCTTTGAACTTTAAATGCCT		3
			comp70323_c0_seq2:1116:1396:-	-61.7	5	2	3	1	0	0	0	0	TGGTGCGAAAGTGGCATCTTAATGTTTCAAGTTGATGCAGATAGACGAGATTGTAAAGACAATAGAATGACCACTCCTGTGTGTTGGAGTTTATGTCATATATAATTCCCAGTTTCTTTACATTTGGGATGCTCTTAAAGACATCCTCAGTAACTCTAAAGTCTCTTATCCCCAAAAGTGTCTGCAGATTTTCTAGACAAAAAGTCTTTTTCCCATAAAATAGTGTATCAGGATAATCAGGGAAAAAAACTTCTTTGAACTTTAAATGCCTTAATCGTGGC	.(.(((((....(((((.((((.((((.(((..(.((((((((.........((((((((..(((((((((.(((((........)))))....)))))..................((((....((((((.(((...)))))))))..)))).))))..)))).)))).........))))))))((((((........))))))((((((((.........................))))))))..)..))).)))).)))))))))....))))).)	-	CTTCTTTGAACTTTAAATGCCT		3
	novel_mir_2656	TCTCGGCGTCTCCCATTGCACC	comp72245_c0_seq1:50:134:-	-50.2	5	0	0	0	0	0	0	0	TGGTTGTCAGTGGTGCAATGACGACGCCGGGTTGGACTGCAGAAATGGTACCATCTCGGCGTCTCCCATTGCACCACAAACAACC	.((((((..(((((((((((..(((((((((.((((((........))).))).)))))))))...)))))))))))..))))))	-	TCTCGGCGTCTCCCATTGCACC		3
	novel_mir_2841	AACAGGCTGGAGAAATGTTAG	comp73058_c0_seq1:267:606:-	-88.9	5	1	1	0	0	0	0	0	GGCTCCATTTCACAAGTGCTGACATTCTAGCTTGTCTAAAGGAATCAAATGTGATTGGCATTGGTGGGACTGGAATTGTGTACAAGGCTGAAATTCAAAGGCCACACACTGTAGTAGCTGTTAAAAAGTTGTGGAGATCAGAAGCAGATGTTGAAACTGGAGACGACCTCTTTGCAGAGGTGGACCTTTTAGGCAAACTGAGGCATAGGAACATAGTGAGACTGTTGGGGTATCTTCATAATGAGACAGATGTTATGATGGTATACGAATACATGCCTAATGGGAGTCTTGGCGCAGCATTGCATGGGAAACAGGCTGGAGAAATGTTAGTGGATTGGGT	.((.(((.(((......(((((((((((((((((((((.....(((((.(((.....)))))))).....))))..(((((....((((..........))))))))).((((((.(((((.........((.((((((((...((.....))...)))....(.((((((....)))))).).(((.(((((((.((((.(.........).)))).....((((.(.(((((.(((((((.........))))))).))))).).))))..))))))).))).))))).))))))))))))).......)))))))))...))))))))))).)))))	-	AACAGGCTGGAGAAATGTTAG		3
	novel_mir_796	CGAAAATCATTCTTGTGGCAC	comp63885_c0_seq1:842:977:-	-62.2	5	0	0	1	0	0	0	0	GTGATTTGTACGAAAATCATTCTTGTGGCACATGCACAGTTCCTTATATTGGTGAATCAAACGGATGGCTCTAAGGGGAGTAACTTTCGTATAGAGACTGTGCATGTGCCACAAGAATAATTTTCAGGCAAATCGT	.((((((((..((((((.((((((((((((((((((((((......((((.((.......)).)))).((((((.(((((...))))).).))))))))))))))))))))))))))).))))))..)))))))).	CGAAAATCATTCTTGTGGCAC	-		5
			comp63885_c0_seq2:842:977:-	-62.2	5	0	0	1	0	0	0	0	GTGATTTGTACGAAAATCATTCTTGTGGCACATGCACAGTTCCTTATATTGGTGAATCAAACGGATGGCTCTAAGGGGAGTAACTTTCGTATAGAGACTGTGCATGTGCCACAAGAATAATTTTCAGGCAAATCGT	.((((((((..((((((.((((((((((((((((((((((......((((.((.......)).)))).((((((.(((((...))))).).))))))))))))))))))))))))))).))))))..)))))))).	CGAAAATCATTCTTGTGGCAC	-		5
			comp63885_c0_seq3:842:977:-	-62.2	5	0	0	1	0	0	0	0	GTGATTTGTACGAAAATCATTCTTGTGGCACATGCACAGTTCCTTATATTGGTGAATCAAACGGATGGCTCTAAGGGGAGTAACTTTCGTATAGAGACTGTGCATGTGCCACAAGAATAATTTTCAGGCAAATCGT	.((((((((..((((((.((((((((((((((((((((((......((((.((.......)).)))).((((((.(((((...))))).).))))))))))))))))))))))))))).))))))..)))))))).	CGAAAATCATTCTTGTGGCAC	-		5
			comp63885_c0_seq4:842:977:-	-62.2	5	0	0	1	0	0	0	0	GTGATTTGTACGAAAATCATTCTTGTGGCACATGCACAGTTCCTTATATTGGTGAATCAAACGGATGGCTCTAAGGGGAGTAACTTTCGTATAGAGACTGTGCATGTGCCACAAGAATAATTTTCAGGCAAATCGT	.((((((((..((((((.((((((((((((((((((((((......((((.((.......)).)))).((((((.(((((...))))).).))))))))))))))))))))))))))).))))))..)))))))).	CGAAAATCATTCTTGTGGCAC	-		5
	novel_mir_869	TGCCGGTGATGTATTTGCTA	comp78751_c0_seq1:1094:1280:-	-42.2	5	0	0	0	0	0	0	0	TTCTGTGGAAACCATTTCCACTATAGCTGAATAGGTTTGCTGGTTTGGCATGAGTGCGATTAACCTGGATGAAATTTTGCTCAACTGAGAAGATTAGTTTTGTTTGTGTTTTTTCCCCGACAGTTTCCCTACTTTTGGTACAATTCCAGTATTGGTTTGCCGGTGATGTATTTGCTATTGCACATAT	....(((((((...))))))).(((((.(((((.(((.((((((..(.((..(.((.((((.....(((.(((((...((..((((((.....))))))..))....))))).)))((((.(((......))).))))...)))).)).)..)).)..))))))))).)))))))))).........	-	TGCCGGTGATGTATTTGCTA		3
	novel_mir_1768	ATACCAGCAACAGTGGTAGCT	comp66971_c0_seq1:362:495:+	-68.1	4	5	1	2	1	0	0	1	CGGCGGCGGCGGCGGCGGCGCCGCCACCATTGATGGTATCAAGATCGACCGAGTTAATTAGGCAAGCATGTGTGGGGAAACTGCTCGATTTTGATACCAGCAACAGTGGTAGCTCCGCCGTTGAGCCTCCACAT	.((.(((..(((((((((.((.(((((..(((.(((((((((((((((.(.((((..(((.(((....))).)))...))))).))))))))))))))).)))..))))).)).))))))))).))).))....	CCGCCACCATTGATGGTATCA	ATACCAGCAACAGTGGTAGCT		3
			comp66971_c0_seq2:360:493:+	-68.1	4	5	1	2	1	0	0	1	CGGCGGCGGCGGCGGCGGCGCCGCCACCATTGATGGTATCAAGATCGACCGAGTTAATTAGGCAAGCATGTGTGGGGAAACTGCTCGATTTTGATACCAGCAACAGTGGTAGCTCCGCCGTTGAGCCTCCACAT	.((.(((..(((((((((.((.(((((..(((.(((((((((((((((.(.((((..(((.(((....))).)))...))))).))))))))))))))).)))..))))).)).))))))))).))).))....	CCGCCACCATTGATGGTATCA	ATACCAGCAACAGTGGTAGCT		3
			comp66971_c0_seq3:362:495:+	-68.1	4	5	1	2	1	0	0	1	CGGCGGCGGCGGCGGCGGCGCCGCCACCATTGATGGTATCAAGATCGACCGAGTTAATTAGGCAAGCATGTGTGGGGAAACTGCTCGATTTTGATACCAGCAACAGTGGTAGCTCCGCCGTTGAGCCTCCACAT	.((.(((..(((((((((.((.(((((..(((.(((((((((((((((.(.((((..(((.(((....))).)))...))))).))))))))))))))).)))..))))).)).))))))))).))).))....	CCGCCACCATTGATGGTATCA	ATACCAGCAACAGTGGTAGCT		3
			comp66971_c0_seq4:360:493:+	-68.1	4	5	1	2	1	0	0	1	CGGCGGCGGCGGCGGCGGCGCCGCCACCATTGATGGTATCAAGATCGACCGAGTTAATTAGGCAAGCATGTGTGGGGAAACTGCTCGATTTTGATACCAGCAACAGTGGTAGCTCCGCCGTTGAGCCTCCACAT	.((.(((..(((((((((.((.(((((..(((.(((((((((((((((.(.((((..(((.(((....))).)))...))))).))))))))))))))).)))..))))).)).))))))))).))).))....	CCGCCACCATTGATGGTATCA	ATACCAGCAACAGTGGTAGCT		3
	novel_mir_293	TTTCATTGTCATGGATTCAGG	comp50241_c0_seq1:631:869:-	-67.2	4	2	0	1	0	0	0	0	TGCTTTCATTGTCATGGATTCAGGCCTCTACTTACCTAAATGGATCACCACCCTCACCAATCTCAGGAAACTCACCATCATTGGTGACGACGACGCATTGGCACGTTACCCCGACATGGGAGGCTTTCCTTCATTGCCTCCTCTCGGAAAACTACTGCCCTTCTTAGAGGTTCTTTGTCTACAAGAAATGTCTGGAATGGAACGTCTGAGCCATGGATTCTTGGGGATAGATACAGCAG	((((.(((((.(((.((((((((((.........((.....))..........((((((((....((.......))...))))))))((....))....((((.(((...((((...(((((((...........))))))).))))..)))...))))....(((((.(((((...((.(((.....)))..))...))))).)))))))).))))))).))).))).))...)))).	TTTCATTGTCATGGATTCAGG	-		5
	novel_mir_2965	TGAGAACTTAGTGGACAAACTT	comp73480_c0_seq1:644:939:-	-58.7	4	0	1	1	0	0	0	0	TTGAAAGGTCTGAGAACTTAGTGGACAAACTTAAGACAATGGCAGATGAAGTGAGAGGGAAATGCAGAGATACAATTACGAAAATCATTGAGATGATAGTCTTATTGATATCAAATTTGAAGGAAAAGGCAGGAGAGCTAAAAGAAGCAGCCAAATCAAGGTTGGACAGTTCTTTACAAGGTGCGCAGAATAACTCTACTGGATTCAGTTCAGCTGTTAAGGAAGGTGTGAAACGAGTTGCTGGAGATTGGAAAGAAGGAGTTGAGAGATTGTCACAGAAGTTCAAGACATGATTT	.......((((..((((((..(((((((.(((..(((..((((((.((((.(((.......((.((((((.............((((.((((((....)))))).)))).(((....)))........(((((((((((........(((((.......)))))...))))))))......)))..........))).))).))))).)))).))))))..............(.((((......)))).).........)))..))).))))).)).)))))).)))).......	TGAGAACTTAGTGGACAAACTT	-		5
	novel_mir_682	TCAACTTTTGAGCTCGGGAGA	comp62415_c1_seq1:2433:2524:-	-43.1	4	44	12	22	0	1	0	0	CTCCCGAGCTCAAAAGTTTATTGAAGATGAGATGAGAGGAGCATCATTTCAAAAGCTGCGGTCAACTTTTGAGCTCGGGAGAAAATTTTCTC	((((((((((((((((((.((((.((.((((((((........))))))))....)).)))).))))))))))))))))))...........	-	TCAACTTTTGAGCTCGGGAGA		3
			comp62415_c1_seq2:2057:2148:-	-43.1	4	44	12	22	0	1	0	0	CTCCCGAGCTCAAAAGTTTATTGAAGATGAGATGAGAGGAGCATCATTTCAAAAGCTGCGGTCAACTTTTGAGCTCGGGAGAAAATTTTCTC	((((((((((((((((((.((((.((.((((((((........))))))))....)).)))).))))))))))))))))))...........	-	TCAACTTTTGAGCTCGGGAGA		3
			comp62415_c1_seq3:1776:1867:-	-43.1	4	44	12	22	0	1	0	0	CTCCCGAGCTCAAAAGTTTATTGAAGATGAGATGAGAGGAGCATCATTTCAAAAGCTGCGGTCAACTTTTGAGCTCGGGAGAAAATTTTCTC	((((((((((((((((((.((((.((.((((((((........))))))))....)).)))).))))))))))))))))))...........	-	TCAACTTTTGAGCTCGGGAGA		3
			comp62415_c1_seq4:1400:1491:-	-43.1	4	44	12	22	0	1	0	0	CTCCCGAGCTCAAAAGTTTATTGAAGATGAGATGAGAGGAGCATCATTTCAAAAGCTGCGGTCAACTTTTGAGCTCGGGAGAAAATTTTCTC	((((((((((((((((((.((((.((.((((((((........))))))))....)).)))).))))))))))))))))))...........	-	TCAACTTTTGAGCTCGGGAGA		3
	novel_mir_85	AGGTGCAGGTGCTGGTGCAGA	comp2186659_c0_seq1:121:260:-	-57.8	4	2	0	1	0	0	0	0	GCCTTTATTTTTTCTGCATTTGCACCTGCACCTCGCCAGCTCTGTGTTTATCATTTTCATCATGCATCCTCATCCTTTAATGGCTGCTGCGTAGACACGAGATCAAGAGAGGTGCAGGTGCTGGTGCAGACGAAATATGG	.((..((((((.((((((((.(((((((((((((.....(((.((((((((((..........(((.((............)).))))).))))))))))).......))))))))))))).)))))))).)))))).))	-	AGGTGCAGGTGCTGGTGCAGA		3
	novel_mir_1170/novel_mir_5291	CGTAGATGGCGTATGAGGAGC/GTAGATGGCGTATGAGGAGCC	comp65050_c0_seq1:883:972:-	-47.9	3	6	1	3	0	1	1	0	TATATGCCTGGCTCCCTGTATGCCATTTGCAGAGCCCACCGGAGAAATCGATGGCCCTCCGTAGATGGCGTATGAGGAGCCAAGCATATT	.((((((.(((((((.((((((((((((((.(((.(((.(((.....))).)))..))).)))))))))))))).))))))).)))))).	CTCCCTGTATGCCATTTGCAG	CGTAGATGGCGTATGAGGAGC		3
			comp65050_c0_seq2:562:651:-	-47.9	3	6	1	3	0	1	1	0	TATATGCCTGGCTCCCTGTATGCCATTTGCAGAGCCCACCGGAGAAATCGATGGCCCTCCGTAGATGGCGTATGAGGAGCCAAGCATATT	.((((((.(((((((.((((((((((((((.(((.(((.(((.....))).)))..))).)))))))))))))).))))))).)))))).	CTCCCTGTATGCCATTTGCAG	CGTAGATGGCGTATGAGGAGC		3
	novel_mir_1982	AGCCCTTGGGGGGGAGGGAAC	comp68625_c0_seq1:955:1052:-	-50.3	3	9	5	3	0	0	0	0	GGAAGCTTTTGTTCTCTCTTCCTTAAGGGCTTCTGGTACAGCATATTTAGATTGTGCAAAAGCCCTAAGCCCTTGGGGGGGAGGGAACAAAATCTGTC	...((.((((((((((((((((((((((((((..(((...(((((.......)))))....)))..)))))))))))))))))))))))))).))...	-	AGCCCTTGGGGGGGAGGGAAC		3
	novel_mir_684	TGATATGCCATGAACATCGATC	comp6243_c0_seq1:1:91:+	-42	3	3	3	4	0	0	0	0	GCAATCCGATCATGTTCATGGCATCTCATTACTTAAGTTTTTCACAAGAATGTTAGTGATGATATGCCATGAACATCGATCAGTTTGCAGG	((((.(.(((((((((((((((((.((((((((...((((((...))))))...)))))))).))))))))))))).)))).).))))...	-	TGATATGCCATGAACATCGATC		3
	novel_mir_314	TTATATGATGATTGATGCTGATT	comp51984_c0_seq1:133:320:-	-30	2	0	2	1	0	0	0	0	TCATGGCTAGTCTTTTGTATTGATTAGGTGTATACAATTGCCTTTTGCTTTTGATTCTCTAATGTTGTTGGTGTGTTTGTTTGTTTTGTTTTCTTGATTCTAAAAGAAGTGAGATGTTAGCTCTCTAATTACTTATTACTGGCCCAACTCACTGGTTATATGATGATTGATGCTGATTATAAGCAATG	.(((.(((.((..((.((((((((((.(((((..((...(((....((.((.((...)).)).))....)))..................(((((........)))))(((((.((...((.(..((((.....))))..))).)).)))))))..)))))..)))))))))).))..)).))).)))	-	TTATATGATGATTGATGCTGATT		3
	novel_mir_3896	AGATACTCTTTTGGACAGGATC	comp76760_c0_seq12:1331:1440:-	-37.2	2	4	1	0	0	0	0	0	TCTTTGGAAGGCATCCTGCTCAAATGAGTATTCCACAATTTCAGAAGGGAAGCTATGTGCTTCTAATTTTCATGACTGAGATACTCTTTTGGACAGGATCTTTTGCAAGG	.(((((.((((.((((((.(((((.(((((((...((...(((((((((((((.....))))))...)))).))).)).))))))).))))).)))))).)))).)))))	-	AGATACTCTTTTGGACAGGATC		3
			comp76760_c0_seq18:1105:1214:-	-37.2	2	4	1	0	0	0	0	0	TCTTTGGAAGGCATCCTGCTCAAATGAGTATTCCACAATTTCAGAAGGGAAGCTATGTGCTTCTAATTTTCATGACTGAGATACTCTTTTGGACAGGATCTTTTGCAAGG	.(((((.((((.((((((.(((((.(((((((...((...(((((((((((((.....))))))...)))).))).)).))))))).))))).)))))).)))).)))))	-	AGATACTCTTTTGGACAGGATC		3
			comp76760_c0_seq20:1037:1146:-	-37.2	2	4	1	0	0	0	0	0	TCTTTGGAAGGCATCCTGCTCAAATGAGTATTCCACAATTTCAGAAGGGAAGCTATGTGCTTCTAATTTTCATGACTGAGATACTCTTTTGGACAGGATCTTTTGCAAGG	.(((((.((((.((((((.(((((.(((((((...((...(((((((((((((.....))))))...)))).))).)).))))))).))))).)))))).)))).)))))	-	AGATACTCTTTTGGACAGGATC		3
			comp76760_c0_seq26:655:764:-	-37.2	2	4	1	0	0	0	0	0	TCTTTGGAAGGCATCCTGCTCAAATGAGTATTCCACAATTTCAGAAGGGAAGCTATGTGCTTCTAATTTTCATGACTGAGATACTCTTTTGGACAGGATCTTTTGCAAGG	.(((((.((((.((((((.(((((.(((((((...((...(((((((((((((.....))))))...)))).))).)).))))))).))))).)))))).)))).)))))	-	AGATACTCTTTTGGACAGGATC		3
			comp76760_c0_seq27:565:674:-	-37.2	2	4	1	0	0	0	0	0	TCTTTGGAAGGCATCCTGCTCAAATGAGTATTCCACAATTTCAGAAGGGAAGCTATGTGCTTCTAATTTTCATGACTGAGATACTCTTTTGGACAGGATCTTTTGCAAGG	.(((((.((((.((((((.(((((.(((((((...((...(((((((((((((.....))))))...)))).))).)).))))))).))))).)))))).)))).)))))	-	AGATACTCTTTTGGACAGGATC		3
			comp76760_c0_seq34:429:538:-	-37.2	2	4	1	0	0	0	0	0	TCTTTGGAAGGCATCCTGCTCAAATGAGTATTCCACAATTTCAGAAGGGAAGCTATGTGCTTCTAATTTTCATGACTGAGATACTCTTTTGGACAGGATCTTTTGCAAGG	.(((((.((((.((((((.(((((.(((((((...((...(((((((((((((.....))))))...)))).))).)).))))))).))))).)))))).)))).)))))	-	AGATACTCTTTTGGACAGGATC		3
			comp76760_c0_seq39:361:470:-	-37.2	2	4	1	0	0	0	0	0	TCTTTGGAAGGCATCCTGCTCAAATGAGTATTCCACAATTTCAGAAGGGAAGCTATGTGCTTCTAATTTTCATGACTGAGATACTCTTTTGGACAGGATCTTTTGCAAGG	.(((((.((((.((((((.(((((.(((((((...((...(((((((((((((.....))))))...)))).))).)).))))))).))))).)))))).)))).)))))	-	AGATACTCTTTTGGACAGGATC		3
			comp76760_c0_seq40:339:448:-	-37.2	2	4	1	0	0	0	0	0	TCTTTGGAAGGCATCCTGCTCAAATGAGTATTCCACAATTTCAGAAGGGAAGCTATGTGCTTCTAATTTTCATGACTGAGATACTCTTTTGGACAGGATCTTTTGCAAGG	.(((((.((((.((((((.(((((.(((((((...((...(((((((((((((.....))))))...)))).))).)).))))))).))))).)))))).)))).)))))	-	AGATACTCTTTTGGACAGGATC		3
			comp76760_c0_seq41:330:439:-	-37.2	2	4	1	0	0	0	0	0	TCTTTGGAAGGCATCCTGCTCAAATGAGTATTCCACAATTTCAGAAGGGAAGCTATGTGCTTCTAATTTTCATGACTGAGATACTCTTTTGGACAGGATCTTTTGCAAGG	.(((((.((((.((((((.(((((.(((((((...((...(((((((((((((.....))))))...)))).))).)).))))))).))))).)))))).)))).)))))	-	AGATACTCTTTTGGACAGGATC		3
			comp76760_c0_seq44:271:380:-	-37.2	2	4	1	0	0	0	0	0	TCTTTGGAAGGCATCCTGCTCAAATGAGTATTCCACAATTTCAGAAGGGAAGCTATGTGCTTCTAATTTTCATGACTGAGATACTCTTTTGGACAGGATCTTTTGCAAGG	.(((((.((((.((((((.(((((.(((((((...((...(((((((((((((.....))))))...)))).))).)).))))))).))))).)))))).)))).)))))	-	AGATACTCTTTTGGACAGGATC		3
	novel_mir_4	TCATTCATCCAAGGAGGTACT	comp10504_c0_seq1:43:169:+	-53.8	2	1	1	1	0	0	0	0	GGAGAGGTCCAGTACCTCCTTGGATTAGTGCCACGTTGCCTAGCGACGAATTGACCATATCCATCTCTTCATCATCCTTATTTACTAGGCCATGTGTCATTCATCCAAGGAGGTACTGATCCTTGTT	...((((..((((((((((((((((.((((.(((((.((((((.((.((..((........))..)).))..............)))))).))))).)))).))))))))))))))))..))))...	-	TCATTCATCCAAGGAGGTACT		3
	novel_mir_4017	ATTCGGTGATGAAGCTGAGAAAC	comp77171_c0_seq1:2567:2857:+	-63.08	2	7	0	0	0	0	0	0	TTTGAGTTCTGTCTAGCTCATTTTTATCTCTGAAGTTATTTCCTGCACATAAGTATTGAGTTATCACTGTAGGTTCTTGTTCTTACCTTCTAAACCTTTACCATTATCTAAATTACTGCAAGTTATTCTATGCTAGCTCATTCTAGAGCCCCCACCCAAACTCTTGAAATGAGTCAGTTAATGAAGAAAAGTTGGCAATGAATTTTTCTGTATGTGCAATCCGTGTTGGCTCTTGTTTTGTCATGTTGGATTGTGCGGATTCGGTGATGAAGCTGAGAAACCCTGTTCGAC	.(((((....((....((((.(((((((.(((((.......((((((.((((........))))...))))))..(((((.....................................)))))...(((...(((.((((((((.((((............)))).).))))))).)))....)))((((((((.......))))))))....(((((((((((...((((.........))))...)))))))))))..))))).))))))).))))..))....))))).	-	ATTCGGTGATGAAGCTGAGAAAC		3
			comp77171_c0_seq2:2567:2857:+	-63.08	2	7	0	0	0	0	0	0	TTTGAGTTCTGTCTAGCTCATTTTTATCTCTGAAGTTATTTCCTGCACATAAGTATTGAGTTATCACTGTAGGTTCTTGTTCTTACCTTCTAAACCTTTACCATTATCTAAATTACTGCAAGTTATTCTATGCTAGCTCATTCTAGAGCCCCCACCCAAACTCTTGAAATGAGTCAGTTAATGAAGAAAAGTTGGCAATGAATTTTTCTGTATGTGCAATCCGTGTTGGCTCTTGTTTTGTCATGTTGGATTGTGCGGATTCGGTGATGAAGCTGAGAAACCCTGTTCGAC	.(((((....((....((((.(((((((.(((((.......((((((.((((........))))...))))))..(((((.....................................)))))...(((...(((.((((((((.((((............)))).).))))))).)))....)))((((((((.......))))))))....(((((((((((...((((.........))))...)))))))))))..))))).))))))).))))..))....))))).	-	ATTCGGTGATGAAGCTGAGAAAC		3
			comp77171_c0_seq3:2536:2826:+	-63.08	2	7	0	0	0	0	0	0	TTTGAGTTCTGTCTAGCTCATTTTTATCTCTGAAGTTATTTCCTGCACATAAGTATTGAGTTATCACTGTAGGTTCTTGTTCTTACCTTCTAAACCTTTACCATTATCTAAATTACTGCAAGTTATTCTATGCTAGCTCATTCTAGAGCCCCCACCCAAACTCTTGAAATGAGTCAGTTAATGAAGAAAAGTTGGCAATGAATTTTTCTGTATGTGCAATCCGTGTTGGCTCTTGTTTTGTCATGTTGGATTGTGCGGATTCGGTGATGAAGCTGAGAAACCCTGTTCGAC	.(((((....((....((((.(((((((.(((((.......((((((.((((........))))...))))))..(((((.....................................)))))...(((...(((.((((((((.((((............)))).).))))))).)))....)))((((((((.......))))))))....(((((((((((...((((.........))))...)))))))))))..))))).))))))).))))..))....))))).	-	ATTCGGTGATGAAGCTGAGAAAC		3
			comp77171_c0_seq4:2536:2826:+	-63.08	2	7	0	0	0	0	0	0	TTTGAGTTCTGTCTAGCTCATTTTTATCTCTGAAGTTATTTCCTGCACATAAGTATTGAGTTATCACTGTAGGTTCTTGTTCTTACCTTCTAAACCTTTACCATTATCTAAATTACTGCAAGTTATTCTATGCTAGCTCATTCTAGAGCCCCCACCCAAACTCTTGAAATGAGTCAGTTAATGAAGAAAAGTTGGCAATGAATTTTTCTGTATGTGCAATCCGTGTTGGCTCTTGTTTTGTCATGTTGGATTGTGCGGATTCGGTGATGAAGCTGAGAAACCCTGTTCGAC	.(((((....((....((((.(((((((.(((((.......((((((.((((........))))...))))))..(((((.....................................)))))...(((...(((.((((((((.((((............)))).).))))))).)))....)))((((((((.......))))))))....(((((((((((...((((.........))))...)))))))))))..))))).))))))).))))..))....))))).	-	ATTCGGTGATGAAGCTGAGAAAC		3
			comp77171_c0_seq5:2520:2810:+	-63.08	2	7	0	0	0	0	0	0	TTTGAGTTCTGTCTAGCTCATTTTTATCTCTGAAGTTATTTCCTGCACATAAGTATTGAGTTATCACTGTAGGTTCTTGTTCTTACCTTCTAAACCTTTACCATTATCTAAATTACTGCAAGTTATTCTATGCTAGCTCATTCTAGAGCCCCCACCCAAACTCTTGAAATGAGTCAGTTAATGAAGAAAAGTTGGCAATGAATTTTTCTGTATGTGCAATCCGTGTTGGCTCTTGTTTTGTCATGTTGGATTGTGCGGATTCGGTGATGAAGCTGAGAAACCCTGTTCGAC	.(((((....((....((((.(((((((.(((((.......((((((.((((........))))...))))))..(((((.....................................)))))...(((...(((.((((((((.((((............)))).).))))))).)))....)))((((((((.......))))))))....(((((((((((...((((.........))))...)))))))))))..))))).))))))).))))..))....))))).	-	ATTCGGTGATGAAGCTGAGAAAC		3
			comp77171_c0_seq6:2520:2810:+	-63.08	2	7	0	0	0	0	0	0	TTTGAGTTCTGTCTAGCTCATTTTTATCTCTGAAGTTATTTCCTGCACATAAGTATTGAGTTATCACTGTAGGTTCTTGTTCTTACCTTCTAAACCTTTACCATTATCTAAATTACTGCAAGTTATTCTATGCTAGCTCATTCTAGAGCCCCCACCCAAACTCTTGAAATGAGTCAGTTAATGAAGAAAAGTTGGCAATGAATTTTTCTGTATGTGCAATCCGTGTTGGCTCTTGTTTTGTCATGTTGGATTGTGCGGATTCGGTGATGAAGCTGAGAAACCCTGTTCGAC	.(((((....((....((((.(((((((.(((((.......((((((.((((........))))...))))))..(((((.....................................)))))...(((...(((.((((((((.((((............)))).).))))))).)))....)))((((((((.......))))))))....(((((((((((...((((.........))))...)))))))))))..))))).))))))).))))..))....))))).	-	ATTCGGTGATGAAGCTGAGAAAC		3
			comp77171_c0_seq7:1371:1661:+	-63.08	2	7	0	0	0	0	0	0	TTTGAGTTCTGTCTAGCTCATTTTTATCTCTGAAGTTATTTCCTGCACATAAGTATTGAGTTATCACTGTAGGTTCTTGTTCTTACCTTCTAAACCTTTACCATTATCTAAATTACTGCAAGTTATTCTATGCTAGCTCATTCTAGAGCCCCCACCCAAACTCTTGAAATGAGTCAGTTAATGAAGAAAAGTTGGCAATGAATTTTTCTGTATGTGCAATCCGTGTTGGCTCTTGTTTTGTCATGTTGGATTGTGCGGATTCGGTGATGAAGCTGAGAAACCCTGTTCGAC	.(((((....((....((((.(((((((.(((((.......((((((.((((........))))...))))))..(((((.....................................)))))...(((...(((.((((((((.((((............)))).).))))))).)))....)))((((((((.......))))))))....(((((((((((...((((.........))))...)))))))))))..))))).))))))).))))..))....))))).	-	ATTCGGTGATGAAGCTGAGAAAC		3
			comp77171_c0_seq8:1371:1661:+	-63.08	2	7	0	0	0	0	0	0	TTTGAGTTCTGTCTAGCTCATTTTTATCTCTGAAGTTATTTCCTGCACATAAGTATTGAGTTATCACTGTAGGTTCTTGTTCTTACCTTCTAAACCTTTACCATTATCTAAATTACTGCAAGTTATTCTATGCTAGCTCATTCTAGAGCCCCCACCCAAACTCTTGAAATGAGTCAGTTAATGAAGAAAAGTTGGCAATGAATTTTTCTGTATGTGCAATCCGTGTTGGCTCTTGTTTTGTCATGTTGGATTGTGCGGATTCGGTGATGAAGCTGAGAAACCCTGTTCGAC	.(((((....((....((((.(((((((.(((((.......((((((.((((........))))...))))))..(((((.....................................)))))...(((...(((.((((((((.((((............)))).).))))))).)))....)))((((((((.......))))))))....(((((((((((...((((.........))))...)))))))))))..))))).))))))).))))..))....))))).	-	ATTCGGTGATGAAGCTGAGAAAC		3
	novel_mir_584	TTCAAGTTGTTGTTCACGACT	comp60393_c0_seq1:569:931:-	-82.3	2	4	0	3	0	0	0	0	TGGAAGCAGTAAAGTCAACAGCAACCATGAAACTAAGTTCAAATCCACTGGAGATATAGTCAAGAAAGCTGTACAATTGTTTCTCAACAAATCCATCGACAAAAAATTCACTCTTCAGAACCTTTTCATGATGCCGGAATCCGGAAGATGGCGATATGAAATTTGAACCAGCTTTACTTTGGTAAAGGGTTTCCAGTTCCGCCACTGATTTTTGTAATTTTCCGATTAGCAGATGATTTCCACTGCTATTGAAATCAAAGCACTCAATCACCAAAGGGTTCTCCTTGCTCACAAATTGTTGCATTGTCAGACATACAGGTTTCCAAGTTGGATTCAAGTTGTTGTTCACGACTTCTGTCTTGC	.(.((((((..((((((((((((((..((((.((((.((.......((((......))))...((((.(((((....(((((..(((.........((((((..............((((((((((..((((.((((...))))....(((((....(((....(((((..((((((....)))))))))))....)))))))).(((((((..............((((((.((.....))))))))..))))))).........))))..)))))))))).............))))))..)))..)))))))))).)))).)).)))).)))).)))))))))...)))))))).))).)	-	TTCAAGTTGTTGTTCACGACT		3
	novel_mir_181	TAGCCAAGAATGACTTGCCTGT	comp38321_c0_seq1:216:324:-	-41.7	1	26	1	0	0	0	0	0	CCATGTTTGCTAGCCAAGAATGACTTGCCTGTAATCCTCTCAACTCCTGATAATGGAAGAACGCGTTGTGGGTGGTTTTCAGGCAGTTATCTTGGCTTAGTTGACGAGC	...((((.(((((((((((.(((((.(((((.(((((((.(((((((.......))).......)))).))).))))..))))))))))))))))).)))).))))...	TAGCCAAGAATGACTTGCCTGT	-		5
			comp38321_c0_seq2:58:166:-	-41.7	1	26	1	0	0	0	0	0	CCATGTTTGCTAGCCAAGAATGACTTGCCTGTAATCCTCTCAACTCCTGATAATGGAAGAACGCGTTGTGGGTGGTTTTCAGGCAGTTATCTTGGCTTAGTTGACGAGC	...((((.(((((((((((.(((((.(((((.(((((((.(((((((.......))).......)))).))).))))..))))))))))))))))).)))).))))...	TAGCCAAGAATGACTTGCCTGT	-		5
	novel_mir_2632	TTGAAGTGTTTGGATAAAATA	comp72151_c0_seq3:96:305:-	-46.7	1	3	0	2	0	0	0	0	TTTCAGAAATATTTTTTTATCCGCCACCTTAAAGTTAAAGCTTCTAAAAGGATCAACTATGGTGACTCTTGCACTTAGAGAGTGTTTAGCTAAACTTATTTAGAAAAATTTATAAGCTCTTATAAGATGTTTTTGGAATATCTTGTAAGATGCTTAGATCTTATTTTATAAATTAATTTTTGAAGTGTTTGGATAAAATAAAATCATGGA	.((((.........(((((((((.(((.((((((((((.......((.((((((..(((.....((((((.......))))))...)))(((((....))))).........((((((((((((((((((((...))))))))))))))).))))))))))).)).......)))).)))))).)))..)))))))))........))))	-	TTGAAGTGTTTGGATAAAATA		3
			comp72151_c0_seq4:96:305:-	-46.7	1	3	0	2	0	0	0	0	TTTCAGAAATATTTTTTTATCCGCCACCTTAAAGTTAAAGCTTCTAAAAGGATCAACTATGGTGACTCTTGCACTTAGAGAGTGTTTAGCTAAACTTATTTAGAAAAATTTATAAGCTCTTATAAGATGTTTTTGGAATATCTTGTAAGATGCTTAGATCTTATTTTATAAATTAATTTTTGAAGTGTTTGGATAAAATAAAATCATGGA	.((((.........(((((((((.(((.((((((((((.......((.((((((..(((.....((((((.......))))))...)))(((((....))))).........((((((((((((((((((((...))))))))))))))).))))))))))).)).......)))).)))))).)))..)))))))))........))))	-	TTGAAGTGTTTGGATAAAATA		3
			comp72151_c0_seq5:96:305:-	-46.7	1	3	0	2	0	0	0	0	TTTCAGAAATATTTTTTTATCCGCCACCTTAAAGTTAAAGCTTCTAAAAGGATCAACTATGGTGACTCTTGCACTTAGAGAGTGTTTAGCTAAACTTATTTAGAAAAATTTATAAGCTCTTATAAGATGTTTTTGGAATATCTTGTAAGATGCTTAGATCTTATTTTATAAATTAATTTTTGAAGTGTTTGGATAAAATAAAATCATGGA	.((((.........(((((((((.(((.((((((((((.......((.((((((..(((.....((((((.......))))))...)))(((((....))))).........((((((((((((((((((((...))))))))))))))).))))))))))).)).......)))).)))))).)))..)))))))))........))))	-	TTGAAGTGTTTGGATAAAATA		3
			comp72151_c0_seq6:96:305:-	-46.7	1	3	0	2	0	0	0	0	TTTCAGAAATATTTTTTTATCCGCCACCTTAAAGTTAAAGCTTCTAAAAGGATCAACTATGGTGACTCTTGCACTTAGAGAGTGTTTAGCTAAACTTATTTAGAAAAATTTATAAGCTCTTATAAGATGTTTTTGGAATATCTTGTAAGATGCTTAGATCTTATTTTATAAATTAATTTTTGAAGTGTTTGGATAAAATAAAATCATGGA	.((((.........(((((((((.(((.((((((((((.......((.((((((..(((.....((((((.......))))))...)))(((((....))))).........((((((((((((((((((((...))))))))))))))).))))))))))).)).......)))).)))))).)))..)))))))))........))))	-	TTGAAGTGTTTGGATAAAATA		3
	novel_mir_4688	CGAATCCTATGCTAGTAGTT	comp1290_c0_seq1:111:214:+	-18.4	0	2	1	1	0	0	0	0	CACTCGCAAGCGAATCCTATGCTAGTAGTTTTTGATTCGATAATTCTATCCTAAAACGATTTTGTTTGGAACAAAAACACACTAACAATTAGTATTTTGAGTGT	((((((.....((((.(((((.((((.(((((((.(((.(.(((...(((.......)))...)))).))))))))))..)))).))..))).)))))))))).	CGAATCCTATGCTAGTAGTT	-		5
	novel_mir_4691	TGTTGGCTCGGCTCACTCAGA	comp1376659_c0_seq1:77:206:+	-60.9	0	65	28	0	0	0	0	0	GTCACTGTGATGTTGGCTCGGCTCACTCAGACATGACTTGTAACTTTATAAGCTATTATGCCAAAAGGCTATAATGGTGAGTTAGAGTTGGTTTGCGTTTTTGATTGAGCCGTGCCAATATCTTAGTGCT	..(((((.(((((((((.(((((((.(((((.(((.....((((((((...(((((((((((....))).))))))))....)))))))).....))).))))).))))))).))))))))).)))))..	TGTTGGCTCGGCTCACTCAGA	-		5
	novel_mir_4694	CAGGAGGGATAGCGCCACTACC	comp1399222_c0_seq1:173:299:-	-55.1	0	3	2	0	0	1	0	0	TAGGAAGGATCTGTAAAGCTCAGGAGGGATAGCGCCACTACCGGTTTTCGATGGATTATATTGCTCGTTCATAGACTCAGTAATCGAGTGGCGCTATCTATCCTGAGTTGCACGGCTCCCTCTTGCT	(((((.(((.((((..(((((((((.(((((((((((((..(((((.((.((((((..........)))))).))......)))))))))))))))))).)))))))))..)))).))).)))))..	CAGGAGGGATAGCGCCACTACC	CGAGTGGCGCTATCTATCCTGAG		5
	novel_mir_4709	GACTTTGAACTTAGAGAATTAAGGA	comp1797085_c0_seq1:56:217:-	-52.1	0	6	0	0	0	2	0	0	GTTATTGTTAGCGACTTTGAACTTAGAGAATTAAGGACCCCAAATTCAAGGTAACTGTGTATCTATTAAAAAAGCCTGAAAATCCATAAAACTGCAATTATCTATTAAAAAAGCCTGAATTTGGGAGTCCTTAATTTTCTACGTAAAGTCGCTAAATTACAA	.......((((((((((((....(((((((((((((((((((((((((((((((.(((((..............................)).))).))))))............)))))))))).)))))))))))))))..)))))))))))).......	GACTTTGAACTTAGAGAATTAAGGA	CTTAATTTTCTACGTAAAGTCGC		5
	novel_mir_4750	TGAGCCGAATCAATATCACTC	comp2638948_c0_seq1:49:168:+	-50	0	9	0	4	0	3	0	0	TTTCTGAGAAGTAGACATGGTGTGATATTGCTTTTGGCTCAGCTCCATATGCTGCATTCAAATAAGCAGTTTTGGGGGATGAGCCGAATCAATATCACTCTTGTATTCTTCTCTGCAAAT	...(.((((((...(((.((.(((((((((..(((((((((.((((....(((((..........)))))....)))).))))))))).))))))))).)))))...)))))).).....	TGTGATATTGCTTTTGGCTCAGC	TGAGCCGAATCAATATCACTC		3
	novel_mir_4776	TTGTCGAGACAGTAATGTGAC	comp32987_c0_seq1:3:95:-	-19.9	0	2	1	2	0	0	0	0	ACAGCCAAGATTGTCGAGACAGTAATGTGACTCTTCCTCACATTCCATGGATAAATCGTTATAAATAAGTCGCAATTTCTTGACATTGGGGAT	....((((...((((((((.(((..(((((((..(((...........)))................))))))))))))))))))))))....	TTGTCGAGACAGTAATGTGAC	-		5
	novel_mir_4801	CAAAGTAGGGTTGCAGAGCTATT	comp36310_c1_seq1:93:236:+	-23	0	4	1	1	0	0	0	0	TATAACCGTAGCATCTGGAGTTGCTTTCATAATAAGGTTAAGGGGTAGAACAAAATATTCTCATTTCAAAATATCAATATATGCAATTGAATCAAGTCAGTGCAATATTTTTAAGCAAAGTAGGGTTGCAGAGCTATTACGTAA	.......(((((.((((.(((((((((..............((((((........))))))..............(((((.((((.((((......))))))))))))).......)))))))..)).))))))))).......	-	CAAAGTAGGGTTGCAGAGCTATT		3
	novel_mir_4850	CTGGAATGATGTACTTTAGCC	comp44406_c0_seq1:190:369:+	-58.6	0	5	0	0	0	1	0	0	TTCGCTTGCTCTGGAATGATGTACTTTAGCCAAATCAGACACCGATGTGCTCCAAAAGTGTTGTCTAGTAAAGCTTTTGTCAACTGTCATTTGGAGGCTTCTAAATTACCTGCTTCTGTGCAGTGGCAGAAGCTTCAACTGAGGCACCTTTTGTTGAAGTGCATCTATCTGACGATGAAA	((((.(((.((.(((..(((((((((((((.......(((((....))).)).(((((.((.(((((((.((((((((((((.(((.(((..((((((.............))))))))))))))))))))))))..))).))))))))))))))))))))))))..)))))))))))).	CTGGAATGATGTACTTTAGCC	TTGAAGTGCATCTATCTGAC		5
	novel_mir_4894	TTGGAAGCTGTTATTTGAACC	comp50203_c0_seq1:466:656:+	-38.3	0	5	0	2	0	0	0	0	CCAAAAAGCTGGTTCACCTTTCAAGTATTGCTTCTTATTAGTAATTTATTATGGTGAATTGGGTTAAATGTTACTGGTATTCCATGTTCTACTATTATGGTGGGCAAGAAGATTTGTTTTTCTTTGTGTTCTTTAATTTTACTCTTTTTCCCTCCAAGAGTTGGAAGCTGTTATTTGAACCAAATATATTC	(((......)))((((((........((((((.......)))))).......))))))((((.(((((((..((.(((.(((((..((((.......(((.(((.(((((((..............................)))))))))).))))))).))))))))))))))))).))))........	-	TTGGAAGCTGTTATTTGAACC		3
			comp50203_c0_seq2:357:547:+	-38.3	0	5	0	2	0	0	0	0	CCAAAAAGCTGGTTCACCTTTCAAGTATTGCTTCTTATTAGTAATTTATTATGGTGAATTGGGTTAAATGTTACTGGTATTCCATGTTCTACTATTATGGTGGGCAAGAAGATTTGTTTTTCTTTGTGTTCTTTAATTTTACTCTTTTTCCCTCCAAGAGTTGGAAGCTGTTATTTGAACCAAATATATTC	(((......)))((((((........((((((.......)))))).......))))))((((.(((((((..((.(((.(((((..((((.......(((.(((.(((((((..............................)))))))))).))))))).))))))))))))))))).))))........	-	TTGGAAGCTGTTATTTGAACC		3
	novel_mir_4954	TATTGAAAGATCTCTGGGGACC	comp55561_c0_seq1:276:435:-	-45.8		4	1	4		0	0	0	CTTGATTTGTGGGGTTTCTATTAGTCTTGATCAGAGGGATACTGCTAGATGGAAACTCACACCTCATGGTGAATTTTCTATTGCTTCAGCTAGGGAATCTGTGAGGTAGGGTAGGGTCAAGAGCATGTTATTGAAAGATCTCTGGGGACCTCATCTCACC	..(((...((((((((((((...(((((..((((...((((.((((.(((....((((..(((((((((...((((((((..((....))))))))))))))))))).))))...)))...)))))))).)))))))))...)))))))))))).)))..	-	TATTGAAAGATCTCTGGGGACC		3
	novel_mir_4966	TGTATCGTGAGTTGTGCACT	comp56322_c0_seq1:1260:1577:-	-76.5	0	4	2	0	0	0	0	0	AGTCCAGAATTTGCAGTTCAGAACTTGCATAGGTCAGTGAATCAACAGATACGTATTTTTTTAAGGAGTACTAAAATCAACTCTCAAATAGGGCAACAGAGATAAAGCCGAAGCTCAGATGGTTGTTACTGTGGTTTTCTGGAAAAACAGTTGGCATGTGATCGAAAGGAATGTCTTGAATGAAGCTCAAACTTCAAAGAACAGAGACGTTTGAGAGACTGAGAGTACTCTGTCAGAGACTGAAACAGGTTGTTGGCTAGTATCTTGAAATCTAATGTTTTTACAGCATGTATCGTGAGTTGTGCACTGCATCGGATA	.((((.((...((((((.((.((((((((((.(((.((((((((..((((((............((((((((....(((.(((((((((((((((((........(((....)))......)))))).)))).(((..(((......)))..)))......((.....))(((((((...(((((......))))).......))))))))))))))..))).))))))))(((((.((((......)))).)))))..)))))))))...........))))).).)).))).))))))).)).)))))))))))).	-	TGTATCGTGAGTTGTGCACT		3
			comp56322_c0_seq2:1176:1493:-	-76.5	0	4	2	0	0	0	0	0	AGTCCAGAATTTGCAGTTCAGAACTTGCATAGGTCAGTGAATCAACAGATACGTATTTTTTTAAGGAGTACTAAAATCAACTCTCAAATAGGGCAACAGAGATAAAGCCGAAGCTCAGATGGTTGTTACTGTGGTTTTCTGGAAAAACAGTTGGCATGTGATCGAAAGGAATGTCTTGAATGAAGCTCAAACTTCAAAGAACAGAGACGTTTGAGAGACTGAGAGTACTCTGTCAGAGACTGAAACAGGTTGTTGGCTAGTATCTTGAAATCTAATGTTTTTACAGCATGTATCGTGAGTTGTGCACTGCATCGGATA	.((((.((...((((((.((.((((((((((.(((.((((((((..((((((............((((((((....(((.(((((((((((((((((........(((....)))......)))))).)))).(((..(((......)))..)))......((.....))(((((((...(((((......))))).......))))))))))))))..))).))))))))(((((.((((......)))).)))))..)))))))))...........))))).).)).))).))))))).)).)))))))))))).	-	TGTATCGTGAGTTGTGCACT		3
	novel_mir_4998	CTTCAATGTTGAGACTTGGTA	comp57905_c0_seq1:215:556:+	-90.4		6	0	0	0	0	0	0	CACTTATTTTCTTCAATGTTGAGACTTGGTATATATGCAGCAGTGTATTTGAGTCCAAATTCCCTTGAAATTGGATCTTGGTTATTACTAAGTAGGTCGTTGCAAGCAGTTCGAAGTTCCCCTTGCTATTTGCCGTATCCCACCACCTCCTATAGGATTTTCCCCCTCATTTCTCGGTCTGCTTTGAGTGTTTAATACTGTAGGGATTAGGGTTATAAGAAGGGGTAGGGCGATTTGATACGCTTGGTCCACATTATGTTCTTTCGGAGCTGTGGATTTGATGTTTTTGGAGACGTGGGTTTTAACAATTGGAGGAGGAGAGCAGTAAGAGACAGTGGGTGG	(((((((((((((((((((((((((((.......(((((....)))))....((((((.(((....))).))))))((((((....))))))((((.(((..((((..((((......((((((..(((...((..(((((((..........(((........))).....(((((......)))))...........)).)))))..))...)))..))))))..))))..))))..)))))))(((((((....(((((...))))))))))))...((((((....)))))))))))))))).))))))))).................)))))))).	CTTCAATGTTGAGACTTGGTA	-		5
	novel_mir_5033	AAAATTCTAAGTTCTGAAACCT	comp59636_c0_seq2:6:224:+	-44.1	0	8	1	3	0	0	0	0	GAGAGAATGAGGGTTTTTGAGAGAGAGTTTAAAATTATGGAAACAACAACATTTCTAGCTACTAGTTGGAATACTATTTGATGGTTATTCTTAAAAGGTTTAGGGCCCTAAGTTATGGGACGACCACAACTATCTATGTGGTGAGGCTCTTGTGGTGTCCGCTATCTACGGATAATTGTAATTATTTAAAATTCTAAGTTCTGAAACCTCCTAAAGTGA	..........(((((((.(((..(((((((.((((........(((......((((((((...))))))))......)))((((((((((.....((((...((((((((((....((....((((((........))))))....)))))).)).))))...))))..))))))))))....)))).)))))))...))).)))))))..........	-	AAAATTCTAAGTTCTGAAACCT		3
	novel_mir_5060	TCGGGTTGCTGGCCCACGGCGCC	comp60028_c0_seq1:2148:2293:-	-83.2	0	979	0	0	0	2	0	0	CGATCGGCCCGAACGTCCCGTTTCCGCCTTGTGCCGCGCCCCTCGGGGCTGCGGCGCGGGGTGGACCTCAAAGCGTCCGCCGTGTTCCACGTCCCGTGCACGCACACACGTGCTCGGGTTGCTGGCCCACGGCGCCGCGCTCGATC	.(((((.....((((...))))(((((((((((((((((((....)))).)))))))))))))))......(((((.(((((((..(((((.((((.(((((......))))).)))).)).)))..)))))))..))))))))))	CGCCGTGTTCCACGTCCCGTGC	TCGGGTTGCTGGCCCACGGCGCC		3
	novel_mir_5160	TTAGTGATTGTCTCTTTGGTT	comp62581_c0_seq1:946:1168:+	-41.5	0	2	2	1	0	0	0	0	GTATAGTTCAAAAACTAAAGGGACTTTAATTAATCAATTCAAAATGTAACAAAAATTCAAATTGTGTTTCCTATGTTCAGACATTGTGTGTTTGTGTGTTGGGTGTTCAGTTGCTCTTCTATTTAAGGGTCTCTTGCATTCTCATCTCTTAGAACAAAATTCATTACATTCTTGAAAATGAAGAAATTCTTGTTAGTGATTGTCTCTTTGGTTCTGATTATTG	..(((((.((..((((((((((((....((((((...((((((((((((..........((((.(((((........(((((((...))))))).(((..((((((..((..((((((......))))))..)).)))))).)))......))))).))))..))))))).)))))....((((...))))))))))....)))))))))))).)))))))..	-	TTAGTGATTGTCTCTTTGGTT		3
	novel_mir_5278	ACCATTGGTGGTATCAAGATC	comp64783_c0_seq1:107:204:-	-53.2	0	5	0	0	0	0	0	0	CGGCGCCGCCACCATTGGTGGTATCAAGATCTGCCGAGGGTTCCTTAACAGTGAACTCCAGTGCCCGATTTTGATACCATCAACGGTGGTAGCTCCGC	(((.((.((((((.(((((((((((((((((.(((..((((((((....)).))))))..).))..))))))))))))))))).)))))).)).))).	ACCATTGGTGGTATCAAGATC	-		5
			comp64783_c0_seq2:107:204:-	-53.2	0	5	0	0	0	0	0	0	CGGCGCCGCCACCATTGGTGGTATCAAGATCTGCCGAGGGTTCCTTAACAGTGAACTCCAGTGCCCGATTTTGATACCATCAACGGTGGTAGCTCCGC	(((.((.((((((.(((((((((((((((((.(((..((((((((....)).))))))..).))..))))))))))))))))).)))))).)).))).	ACCATTGGTGGTATCAAGATC	-		5
			comp69997_c0_seq9:586:706:+	-40.2	0	4	0	0	0	0	0	0	AAGCTGACAGATTTGTATGACGACATGGATGTTGGTGATGATGACACCATTGTGGTGACGCTGGTGCCGAGGCATCAGGGCCCTGGAGTTACCATTGGTGGTATCAAGATCATTGAGGCTC	.((((..((...........(((((....)))))(((((..(((.(((((.((((((((.((((.(((..(....)..))).)))).))))))))..))))).)))..))))))).)))).	-	ACCATTGGTGGTATCAAGATC
	novel_mir_5349	GTCCTCGGGCTGCAGATTACC	comp65932_c0_seq1:133:209:+	-38.2	4	4	11	14	0	0	0	0	CAGGTAATCTGCATCCTGAGGTTTAGATGATTATTACATCTATTGTGTCACCTAGTCCTCGGGCTGCAGATTACCCG	..(((((((((((.(((((((.((((.((((....(((.....))))))).)))).))))))).)))))))))))..	-	GTCCTCGGGCTGCAGATTACC		3
	novel_mir_5413	TGACGAAGTGAAGTGAAGCCT	comp66880_c2_seq1:1049:1138:+	-19.1	0	13	7	16	0	0	0	0	AATTTGCAAATGACGAAGTGAAGTGAAGCCTTGTAATTGTCCGCCACTTGGATATGGCATTGACTTCAGATTTGGGCACCGTTGTATAAC	....(((((.((.((((.((((((.(((((.......((((((.....)))))).))).)).))))))..))))..))...)))))....	TGACGAAGTGAAGTGAAGCCT	-		5
	novel_mir_5434	AGCTGCTGACTCGTTGGTTCA	comp67109_c0_seq1:624:717:-	-39.9	0	39	0	0	0	0	0	0	GAAAATTCAGCTGCTGACTCGTTGGTTCATGAACTCATCGAATTCTTTACGTTGTGATGGGTTTTTGATCCAACGATGCGGGAGCTGTGTTCAG	...(((.(((((.(((..(((((((.(((.(((((((((((((.......))).)))))))))).))).)))))))..))).))))).)))...	AGCTGCTGACTCGTTGGTTCA	-		5
			comp67109_c0_seq2:536:629:-	-39.9	0	39	0	0	0	0	0	0	GAAAATTCAGCTGCTGACTCGTTGGTTCATGAACTCATCGAATTCTTTACGTTGTGATGGGTTTTTGATCCAACGATGCGGGAGCTGTGTTCAG	...(((.(((((.(((..(((((((.(((.(((((((((((((.......))).)))))))))).))).)))))))..))).))))).)))...	AGCTGCTGACTCGTTGGTTCA	-		5
	novel_mir_5448	CAAGAGATGGAATGTAAGGCC	comp67297_c0_seq12:202:270:+	-20.3	0	2	0	7	0	0	0	0	CAGCAGAAGGCAAGAGATGGAATGTAAGGCCTTGCAATCAGCGGCACTTAATCGGTCTTTGCTAAGCTA	.(((....((((.(((((.((...(((((((..((.....))))).)))).)).)))))))))..))).	CAAGAGATGGAATGTAAGGCC	-		5
			comp67297_c0_seq13:202:571:+	-94.2	0	2	0	7	0	0	0	0	CAGCAGAAGGCAAGAGATGGAATGTAAGGCCTTGCAATCAGCGGCACTTAATCGGTCTTTGCTAAGCTACTTTACATGGAATTCAAATCCCATTGCCCGTAGTTTTAGGTTACTACGGGTTTTGGAAGTGGTGGATCAATATTCTGCAAAAGAAATTCTACAGCTAGTTAACTTACGCATTCTTTAGTTCTACGGGATCCTCAGCATTCTTCAGAGGATGGGAGTTCTAACGGAAGAAACGATGTGGACGCAAAGGAGAAAAAGAAGAGACACGACGGTCAAGTGTGTCACAATCGAAGAGGCGCCATGATTTTGCTGCATCCTAAACCCTAACACCACTGTTGAAGAAGAAGAGACACGGTTTTGCTGA	((((((((((((.(((((.((...(((((((..((.....))))).)))).)).)))))))))...((.((((........(((((...(((..(((((((((........)))))))))..))).(((((((........((((.....))))......((((.(((((.....(((.((((((..((((...(..(((.((...((((((..(((((....)))))....))))))....)).)))..)...))))..))))))..(((((.((......)))))))............)))...)))))..))))...............))))))).))))))))).))........)))))))).	CAAGAGATGGAATGTAAGGCC	-		5
			comp67297_c0_seq18:202:270:+	-20.3	0	2	0	7	0	0	0	0	CAGCAGAAGGCAAGAGATGGAATGTAAGGCCTTGCAATCAGCGGCACTTAATCGGTCTTTGCTAAGCTA	.(((....((((.(((((.((...(((((((..((.....))))).)))).)).)))))))))..))).	CAAGAGATGGAATGTAAGGCC	-		5
			comp67297_c0_seq1:202:270:+	-20.3	0	2	0	7	0	0	0	0	CAGCAGAAGGCAAGAGATGGAATGTAAGGCCTTGCAATCAGCGGCACTTAATCGGTCTTTGCTAAGCTA	.(((....((((.(((((.((...(((((((..((.....))))).)))).)).)))))))))..))).	CAAGAGATGGAATGTAAGGCC	-		5
			comp67297_c0_seq2:202:270:+	-20.3	0	2	0	7	0	0	0	0	CAGCAGAAGGCAAGAGATGGAATGTAAGGCCTTGCAATCAGCGGCACTTAATCGGTCTTTGCTAAGCTA	.(((....((((.(((((.((...(((((((..((.....))))).)))).)).)))))))))..))).	CAAGAGATGGAATGTAAGGCC	-		5
			comp67297_c0_seq4:202:270:+	-20.3	0	2	0	7	0	0	0	0	CAGCAGAAGGCAAGAGATGGAATGTAAGGCCTTGCAATCAGCGGCACTTAATCGGTCTTTGCTAAGCTA	.(((....((((.(((((.((...(((((((..((.....))))).)))).)).)))))))))..))).	CAAGAGATGGAATGTAAGGCC	-		5
			comp67297_c0_seq5:202:571:+	-94.2	0	2	0	7	0	0	0	0	CAGCAGAAGGCAAGAGATGGAATGTAAGGCCTTGCAATCAGCGGCACTTAATCGGTCTTTGCTAAGCTACTTTACATGGAATTCAAATCCCATTGCCCGTAGTTTTAGGTTACTACGGGTTTTGGAAGTGGTGGATCAATATTCTGCAAAAGAAATTCTACAGCTAGTTAACTTACGCATTCTTTAGTTCTACGGGATCCTCAGCATTCTTCAGAGGATGGGAGTTCTAACGGAAGAAACGATGTGGACGCAAAGGAGAAAAAGAAGAGACACGACGGTCAAGTGTGTCACAATCGAAGAGGCGCCATGATTTTGCTGCATCCTAAACCCTAACACCACTGTTGAAGAAGAAGAGACACGGTTTTGCTGA	((((((((((((.(((((.((...(((((((..((.....))))).)))).)).)))))))))...((.((((........(((((...(((..(((((((((........)))))))))..))).(((((((........((((.....))))......((((.(((((.....(((.((((((..((((...(..(((.((...((((((..(((((....)))))....))))))....)).)))..)...))))..))))))..(((((.((......)))))))............)))...)))))..))))...............))))))).))))))))).))........)))))))).	CAAGAGATGGAATGTAAGGCC	-		5
			comp67297_c0_seq9:202:571:+	-94.2	0	2	0	7	0	0	0	0	CAGCAGAAGGCAAGAGATGGAATGTAAGGCCTTGCAATCAGCGGCACTTAATCGGTCTTTGCTAAGCTACTTTACATGGAATTCAAATCCCATTGCCCGTAGTTTTAGGTTACTACGGGTTTTGGAAGTGGTGGATCAATATTCTGCAAAAGAAATTCTACAGCTAGTTAACTTACGCATTCTTTAGTTCTACGGGATCCTCAGCATTCTTCAGAGGATGGGAGTTCTAACGGAAGAAACGATGTGGACGCAAAGGAGAAAAAGAAGAGACACGACGGTCAAGTGTGTCACAATCGAAGAGGCGCCATGATTTTGCTGCATCCTAAACCCTAACACCACTGTTGAAGAAGAAGAGACACGGTTTTGCTGA	((((((((((((.(((((.((...(((((((..((.....))))).)))).)).)))))))))...((.((((........(((((...(((..(((((((((........)))))))))..))).(((((((........((((.....))))......((((.(((((.....(((.((((((..((((...(..(((.((...((((((..(((((....)))))....))))))....)).)))..)...))))..))))))..(((((.((......)))))))............)))...)))))..))))...............))))))).))))))))).))........)))))))).	CAAGAGATGGAATGTAAGGCC	-		5
	novel_mir_5641	CACCATATTTATCCAAAGGACTA	comp69151_c0_seq4:483:598:-	-23.3	0	8	0	1	0	0	0	0	TATGTTGTATCACCATATTTATCCAAAGGACTAGTAGTAAGTAGCAAATAGTAATCCTAGTTCCAAAATTAGTTTCACTTACTTTTGACTTTTGTGGTGAATAGGTAAGCAAGAAA	..(.((((...(((.((((((((((((((.(....(((((((.(.(((........((((((....)))))))))))))))))...).)))))).)))))))))))..)))).)..	CACCATATTTATCCAAAGGACTA	-		5
	novel_mir_5648	CGTTGATACTCGAAAATTAGCCT	comp69235_c0_seq1:146:501:+	-99.7	0	9	1	4	0	0	0	0	GGAATGTTGTCGTTGATACTCGAAAATTAGCCTTTTGTACTTTGATCACATCTATTCAGTAATCGTGAAGAAGTACAAGAAATTAATTTTGGTGTGCCAGTGACACTCCTCAGTTTTGCGAACATCTGCTCTGTACTCGCATTCTTTATAAGGATGGGGGGCTGGAGCCTGAGAATGAAGGGAAAGCCGAAAGTAAAGGACAGGCAGAGGTCAACAGAAGAGGTGTGCCAAAGGGTGTTCATCATGATCATCTTGGAAGCTCAAGATCACCCGATAATGACAAGGGCAAGGATCCAGCTATATTTTCGGCTTCAGTAATCCATGACGTTTTTGGAGACTCTGACGATGATGAACCA	.......((((((((.(((.(.((((((((..(((((((((((..((((...............)))).)))))))))))..)))))))).).))).))))))))(.((((..(((((...((.(((((.((((.(((.(((((((...))))))))))((((....(((........)))...))))...........))))))))).))...))))))))).).(((....)))((((((((((((((((((((....)))))))..(((...........)))....)))).((((........))))((((...((((.........))))....))))..)))))))))..	CGTTGATACTCGAAAATTAGCCT	-		5
	novel_mir_5840	CGTGATTGTAATGCACGGTCATG	comp70793_c0_seq1:1411:1508:-	-42.2	0	15	32	0	0	0	0	0	GCCTGTTATTGTGACCGTGTGCTGCATTCATGTGTCAAATCTGTGCTTGCACGTGATTGTGCACACGTGATTGTAATGCACGGTCATGATTGTAGTGA	.((((..((((((((((((((.((((.((((((((((((((((((....)))).)))).)).)))))))).)))).))))))))))))))..))).).	-	CGTGATTGTAATGCACGGTCATG		3
			comp70793_c0_seq3:215:312:-	-42.2	0	15	32	0	0	0	0	0	GCCTGTTATTGTGACCGTGTGCTGCATTCATGTGTCAAATCTGTGCTTGCACGTGATTGTGCACACGTGATTGTAATGCACGGTCATGATTGTAGTGA	.((((..((((((((((((((.((((.((((((((((((((((((....)))).)))).)).)))))))).)))).))))))))))))))..))).).	-	CGTGATTGTAATGCACGGTCATG		3
	novel_mir_6139	TGTAGAATGAGCTTGCGATAGT	comp72776_c1_seq6:1057:1414:-	-110.1	0	4	4	0	0	0	0	0	GTTGAAGTGGTGTAGAATGAGCTTGCGATAGTTGGGATTTCTGGGTTTTTCTTTTCTTGTAGTGTGATTGTAAAGATGGCGTCCGAGGAGGTGGCTGCGGCTGCTACGTCGGATTCGTATAAGGGGATGTCGTCCGACAATATAAAAGGGTTGGTTTTGGCTCTGTCTTCCAGCTTCTTCATTGGCGCCAGTTTCATTGTTAAGAAAAAGGGATTAAAGAAAGCCGGTGCTTCTGGCATCAGGGCTGGAGTTGGAGGGTATTCATATCTGTACGAGCCACTGTGGTGGACGGGCATGATAACAATGATTGTTGGAGAAATTGCAAATTTTGCAGCTTATGCATTTGCGCCAGCCATTC	.......((((((((((((((((.((((...(((.((((((..........((((((((((..((.(((.....))).))((((((.(.((((((....)))))).).))))))...)))))))))).....(((((((((.....((((((......))))))..((((((((((((((.((((..((..((((........))))..))..)))).)))((((((((((...))))))..)))))))))))))))((..((((.(((((....((((...))))..))))).))))..))....))))))))))))))).)))...)))))))))))...))))))))).......	TGTAGAATGAGCTTGCGATAGT	-		5
	novel_mir_6447	ATGATCATCCTGTGACTTTGA	comp74429_c0_seq4:6:285:-	-72.3	0	4	0	2	0	0	0	0	CCTCGCTACCATGATCATCCTGTGACTTTGACTCGGATGCTTATGGAGGGAAGCCAGAGGTGTGGACGATGCAAGAAAATCATTAAGGGCTTTGTAGATGATATGGCTTTTCAATGTTCTAAGTGTTATTTTTGGATCCACTTTTCCTGTGCAAGGGGTTGGGCTAGTGATGGTAAATCTCGGTTGTTTTTTTGGGAAGCTCCTTCAGCAAATGTAGAAGGCTTAGTTGCAGAGGATTAATGGCTGAAATGTTTCAACTTAGAGGATGTATGGAGTGTCA	...((((.(((((..((((((.(((..(((((((...........)))...(((((((((((.....(((.((((((...((((.(((((.(((.(((.(......).)))))).))))).))))...)))))).)))))))))((((.(((((((((((..((((....)))).))))))....((((((...)))))).(((((.((....)).))))).....))))).))))....)))))........)))).))).)))))))))))))))...	ATGATCATCCTGTGACTTTGA	-		5
	novel_mir_6814	TTTCGGAACCAGTGCAATCAC	comp76150_c0_seq1:1944:2010:+	-22	0	6	0	0	0	0	0	0	CATGTTGTGCTTTCGGAACCAGTGCAATCACCGTATGATTGCACTGTTTAAGCAAGGATCCGGATGA	(((.(.(..(((((..((.(((((((((((.....))))))))))).))..).))))..).).))).	TTTCGGAACCAGTGCAATCAC	-		5
			comp76150_c0_seq2:1944:2010:+	-22	0	6	0	0	0	0	0	0	CATGTTGTGCTTTCGGAACCAGTGCAATCACCGTATGATTGCACTGTTTAAGCAAGGATCCGGATGA	(((.(.(..(((((..((.(((((((((((.....))))))))))).))..).))))..).).))).	TTTCGGAACCAGTGCAATCAC	-		5
	novel_mir_6815	TCGAATAACACAGTTTGGAGC	comp76150_c0_seq3:90:183:-	-22.9	0	6	0	0	0	0	0	0	CTTTACTTGGTCGAATAACACAGTTTGGAGCAAAATTGATAGAATCATTGTGAACAATCTTTGGTTGCAAGCTGGTTTCTTTGGCCTTGCCAAT	.....(..(((((((.(((.(((((((.(((......(((....(((...)))...)))....))).))))))))))..)))))))..).....	TCGAATAACACAGTTTGGAGC	-		5
	novel_mir_6818	CGGAAGCGCTCGGGTTGGGAG	comp76183_c0_seq12:1068:1177:-	-57	0	17	0	0	0	1	0	0	AAGAGGTGTCGGAAGCGCTCGGGTTGGGAGTGATGGGAAAGGCTTCCTTCAAATTACTGAATATTCCTTTCCGATGCCTCCCATACCGAAGGCTTCCGATCTATCCTCCC	..((((.(((((((((..((((..((((((..((.(((((((.....((((......))))....))))))).))..))))))..))))..)))))))))....))))..	CGGAAGCGCTCGGGTTGGGAG	CCCATACCGAAGGCTTCCGAT		5
			comp76183_c0_seq14:987:1096:-	-57	0	17	0	0	0	1	0	0	AAGAGGTGTCGGAAGCGCTCGGGTTGGGAGTGATGGGAAAGGCTTCCTTCAAATTACTGAATATTCCTTTCCGATGCCTCCCATACCGAAGGCTTCCGATCTATCCTCCC	..((((.(((((((((..((((..((((((..((.(((((((.....((((......))))....))))))).))..))))))..))))..)))))))))....))))..	CGGAAGCGCTCGGGTTGGGAG	CCCATACCGAAGGCTTCCGAT		5
	novel_mir_7492	AGAATTTCAAGCTTAACAAAT	comp78665_c0_seq10:1:157:+	-45.3	0	4	3	2	0	0	0	0	GAGAATTTCAAGCTTAACAAATACGTCTTTGATGGCGTCCGTCCGAAACCAACCTTTCTTTTCGCACAAAGACTACACAATAGACTAGTAAAATAGTCAACAGTGATCTTTCCTATTTTTAGGAGGTGAGTCTTATTTGTCAGGCTTGTCATTCTCC	((((((..(((((((.(((((((((((......)))))..((.(((((...........))))).)).((((((.(((....(((((......)))))...........((((((....))))))))))))))))))))).)))))))..)))))).	AGAATTTCAAGCTTAACAAAT	-		5
			comp78665_c0_seq11:1:157:+	-45.3	0	4	3	2	0	0	0	0	GAGAATTTCAAGCTTAACAAATACGTCTTTGATGGCGTCCGTCCGAAACCAACCTTTCTTTTCGCACAAAGACTACACAATAGACTAGTAAAATAGTCAACAGTGATCTTTCCTATTTTTAGGAGGTGAGTCTTATTTGTCAGGCTTGTCATTCTCC	((((((..(((((((.(((((((((((......)))))..((.(((((...........))))).)).((((((.(((....(((((......)))))...........((((((....))))))))))))))))))))).)))))))..)))))).	AGAATTTCAAGCTTAACAAAT	-		5
			comp78665_c0_seq12:1:157:+	-45.3	0	4	3	2	0	0	0	0	GAGAATTTCAAGCTTAACAAATACGTCTTTGATGGCGTCCGTCCGAAACCAACCTTTCTTTTCGCACAAAGACTACACAATAGACTAGTAAAATAGTCAACAGTGATCTTTCCTATTTTTAGGAGGTGAGTCTTATTTGTCAGGCTTGTCATTCTCC	((((((..(((((((.(((((((((((......)))))..((.(((((...........))))).)).((((((.(((....(((((......)))))...........((((((....))))))))))))))))))))).)))))))..)))))).	AGAATTTCAAGCTTAACAAAT	-		5
			comp78665_c0_seq13:1:157:+	-45.3	0	4	3	2	0	0	0	0	GAGAATTTCAAGCTTAACAAATACGTCTTTGATGGCGTCCGTCCGAAACCAACCTTTCTTTTCGCACAAAGACTACACAATAGACTAGTAAAATAGTCAACAGTGATCTTTCCTATTTTTAGGAGGTGAGTCTTATTTGTCAGGCTTGTCATTCTCC	((((((..(((((((.(((((((((((......)))))..((.(((((...........))))).)).((((((.(((....(((((......)))))...........((((((....))))))))))))))))))))).)))))))..)))))).	AGAATTTCAAGCTTAACAAAT	-		5
			comp78665_c0_seq1:1:157:+	-45.3	0	4	3	2	0	0	0	0	GAGAATTTCAAGCTTAACAAATACGTCTTTGATGGCGTCCGTCCGAAACCAACCTTTCTTTTCGCACAAAGACTACACAATAGACTAGTAAAATAGTCAACAGTGATCTTTCCTATTTTTAGGAGGTGAGTCTTATTTGTCAGGCTTGTCATTCTCC	((((((..(((((((.(((((((((((......)))))..((.(((((...........))))).)).((((((.(((....(((((......)))))...........((((((....))))))))))))))))))))).)))))))..)))))).	AGAATTTCAAGCTTAACAAAT	-		5
			comp78665_c0_seq2:1:157:+	-45.3	0	4	3	2	0	0	0	0	GAGAATTTCAAGCTTAACAAATACGTCTTTGATGGCGTCCGTCCGAAACCAACCTTTCTTTTCGCACAAAGACTACACAATAGACTAGTAAAATAGTCAACAGTGATCTTTCCTATTTTTAGGAGGTGAGTCTTATTTGTCAGGCTTGTCATTCTCC	((((((..(((((((.(((((((((((......)))))..((.(((((...........))))).)).((((((.(((....(((((......)))))...........((((((....))))))))))))))))))))).)))))))..)))))).	AGAATTTCAAGCTTAACAAAT	-		5
			comp78665_c0_seq3:1:157:+	-45.3	0	4	3	2	0	0	0	0	GAGAATTTCAAGCTTAACAAATACGTCTTTGATGGCGTCCGTCCGAAACCAACCTTTCTTTTCGCACAAAGACTACACAATAGACTAGTAAAATAGTCAACAGTGATCTTTCCTATTTTTAGGAGGTGAGTCTTATTTGTCAGGCTTGTCATTCTCC	((((((..(((((((.(((((((((((......)))))..((.(((((...........))))).)).((((((.(((....(((((......)))))...........((((((....))))))))))))))))))))).)))))))..)))))).	AGAATTTCAAGCTTAACAAAT	-		5
			comp78665_c0_seq4:1:157:+	-45.3	0	4	3	2	0	0	0	0	GAGAATTTCAAGCTTAACAAATACGTCTTTGATGGCGTCCGTCCGAAACCAACCTTTCTTTTCGCACAAAGACTACACAATAGACTAGTAAAATAGTCAACAGTGATCTTTCCTATTTTTAGGAGGTGAGTCTTATTTGTCAGGCTTGTCATTCTCC	((((((..(((((((.(((((((((((......)))))..((.(((((...........))))).)).((((((.(((....(((((......)))))...........((((((....))))))))))))))))))))).)))))))..)))))).	AGAATTTCAAGCTTAACAAAT	-		5
			comp78665_c0_seq5:1:157:+	-45.3	0	4	3	2	0	0	0	0	GAGAATTTCAAGCTTAACAAATACGTCTTTGATGGCGTCCGTCCGAAACCAACCTTTCTTTTCGCACAAAGACTACACAATAGACTAGTAAAATAGTCAACAGTGATCTTTCCTATTTTTAGGAGGTGAGTCTTATTTGTCAGGCTTGTCATTCTCC	((((((..(((((((.(((((((((((......)))))..((.(((((...........))))).)).((((((.(((....(((((......)))))...........((((((....))))))))))))))))))))).)))))))..)))))).	AGAATTTCAAGCTTAACAAAT	-		5
			comp78665_c0_seq6:1:157:+	-45.3	0	4	3	2	0	0	0	0	GAGAATTTCAAGCTTAACAAATACGTCTTTGATGGCGTCCGTCCGAAACCAACCTTTCTTTTCGCACAAAGACTACACAATAGACTAGTAAAATAGTCAACAGTGATCTTTCCTATTTTTAGGAGGTGAGTCTTATTTGTCAGGCTTGTCATTCTCC	((((((..(((((((.(((((((((((......)))))..((.(((((...........))))).)).((((((.(((....(((((......)))))...........((((((....))))))))))))))))))))).)))))))..)))))).	AGAATTTCAAGCTTAACAAAT	-		5
			comp78665_c0_seq7:1:157:+	-45.3	0	4	3	2	0	0	0	0	GAGAATTTCAAGCTTAACAAATACGTCTTTGATGGCGTCCGTCCGAAACCAACCTTTCTTTTCGCACAAAGACTACACAATAGACTAGTAAAATAGTCAACAGTGATCTTTCCTATTTTTAGGAGGTGAGTCTTATTTGTCAGGCTTGTCATTCTCC	((((((..(((((((.(((((((((((......)))))..((.(((((...........))))).)).((((((.(((....(((((......)))))...........((((((....))))))))))))))))))))).)))))))..)))))).	AGAATTTCAAGCTTAACAAAT	-		5
			comp78665_c0_seq8:1:157:+	-45.3	0	4	3	2	0	0	0	0	GAGAATTTCAAGCTTAACAAATACGTCTTTGATGGCGTCCGTCCGAAACCAACCTTTCTTTTCGCACAAAGACTACACAATAGACTAGTAAAATAGTCAACAGTGATCTTTCCTATTTTTAGGAGGTGAGTCTTATTTGTCAGGCTTGTCATTCTCC	((((((..(((((((.(((((((((((......)))))..((.(((((...........))))).)).((((((.(((....(((((......)))))...........((((((....))))))))))))))))))))).)))))))..)))))).	AGAATTTCAAGCTTAACAAAT	-		5
			comp78665_c0_seq9:1:157:+	-45.3	0	4	3	2	0	0	0	0	GAGAATTTCAAGCTTAACAAATACGTCTTTGATGGCGTCCGTCCGAAACCAACCTTTCTTTTCGCACAAAGACTACACAATAGACTAGTAAAATAGTCAACAGTGATCTTTCCTATTTTTAGGAGGTGAGTCTTATTTGTCAGGCTTGTCATTCTCC	((((((..(((((((.(((((((((((......)))))..((.(((((...........))))).)).((((((.(((....(((((......)))))...........((((((....))))))))))))))))))))).)))))))..)))))).	AGAATTTCAAGCTTAACAAAT	-		5
	novel_mir_7518	TAAGAGGATACGTATGCAACTTA	comp78759_c0_seq9:294:411:+	-30.1	0	26	14	34	0	2	0	0	TGGGAATGATTGAGCCATGCTACTCCTTAAGGTAAGAAGGGTTAAAAGATAAGAGAACTACGTGGGTTTTGATTCTTCTATACCTTAAGAGGATACGTATGCAACTTAAATTTAAGTT	.........(((((.(((((((((.((((((((((((((((((((((...................))))))))))))).))))))))).)).)).)))))...))))).........	-	TAAGAGGATACGTATGCAACTTA		3
	novel_mir_7691	CGGGAAGATCTTACAAAATGT	comp79245_c1_seq9:324:430:-	-48.1	0	9	0	0	0	2	0	0	GAAAATTCACATTTTGTAAGATGTTCTCACATAAGAACTTCAAAGTTTTCTTCTTTGAATCCGCATTCGGCTCTTATGCGGGAAGATCTTACAAAATGTGAATTTTA	.(((((((((((((((((((((.(((((.(((((((..(((((((.......))))))).(((....))).))))))).))))).))))))))))))))))))))).	ATTTTGTAAGATGTTCTCACA	CGGGAAGATCTTACAAAATGT		3
	novel_mir_7722	TTGTTGACTGTTAACTAGCCT	comp79328_c0_seq1:215:310:-	-21.1	0	2	4	0	0	0	0	0	TTAAGCTTGCTTGTTGACTGTTAACTAGCCTCATGATACAAGAAACCGTAAATAAAGATGGTAAGTTAACAGGAGGAAGAGGGAAAGAGGGCTTCA	..((((((.(((.((..(((((((((.(((((....(((........)))......)).))).)))))))))....)).))).).....)))))..	TTGTTGACTGTTAACTAGCCT	-		5
			comp79328_c0_seq2:215:310:-	-21.1	0	2	4	0	0	0	0	0	TTAAGCTTGCTTGTTGACTGTTAACTAGCCTCATGATACAAGAAACCGTAAATAAAGATGGTAAGTTAACAGGAGGAAGAGGGAAAGAGGGCTTCA	..((((((.(((.((..(((((((((.(((((....(((........)))......)).))).)))))))))....)).))).).....)))))..	TTGTTGACTGTTAACTAGCCT	-		5
			comp79328_c0_seq3:215:310:-	-21.1	0	2	4	0	0	0	0	0	TTAAGCTTGCTTGTTGACTGTTAACTAGCCTCATGATACAAGAAACCGTAAATAAAGATGGTAAGTTAACAGGAGGAAGAGGGAAAGAGGGCTTCA	..((((((.(((.((..(((((((((.(((((....(((........)))......)).))).)))))))))....)).))).).....)))))..	TTGTTGACTGTTAACTAGCCT	-		5
			comp79328_c0_seq4:215:310:-	-21.1	0	2	4	0	0	0	0	0	TTAAGCTTGCTTGTTGACTGTTAACTAGCCTCATGATACAAGAAACCGTAAATAAAGATGGTAAGTTAACAGGAGGAAGAGGGAAAGAGGGCTTCA	..((((((.(((.((..(((((((((.(((((....(((........)))......)).))).)))))))))....)).))).).....)))))..	TTGTTGACTGTTAACTAGCCT	-		5
	novel_mir_10182	CATCAGGTCATCTGGCAGCTTCA	comp74875_c0_seq1:1152:1406:-	-69.8	0	0	3	13	0	0	0	0	TGGTTTGAGAGGTTAAGCTGCCAGCTTGATCTGGTTAGAAACAAGTCCATCTTATGAAATTCTTCAATCCCTTCTAAAACTGCTGCATACTCAATAAAAAAAAAAACAAAAAACAAAATGGTTTTAGGGATTCGATTTCGAGTATTCAATCAGCAGAAGTTTTTATATGAATCCTTGTATGTAGAATTACTGGAGTTGAAGTGAACTTTCAAGATTTGGTTCCATCAGGTCATCTGGCAGCTTCAATCACTCACC	.(((..(((.((((((((((((((..(((((((((..((..((((((..((....))....(((((((....((((......((((((((...................(((((......)))))((((((((((((((..((.........)).)))))).......))))))))))))))))......)))))))))))(((....))).))))))..)).))))))))).)))))))))).)))).))))))	-	CATCAGGTCATCTGGCAGCTTCA		3
			comp74875_c0_seq2:1115:1369:-	-69.8	0	0	3	13	0	0	0	0	TGGTTTGAGAGGTTAAGCTGCCAGCTTGATCTGGTTAGAAACAAGTCCATCTTATGAAATTCTTCAATCCCTTCTAAAACTGCTGCATACTCAATAAAAAAAAAAACAAAAAACAAAATGGTTTTAGGGATTCGATTTCGAGTATTCAATCAGCAGAAGTTTTTATATGAATCCTTGTATGTAGAATTACTGGAGTTGAAGTGAACTTTCAAGATTTGGTTCCATCAGGTCATCTGGCAGCTTCAATCACTCACC	.(((..(((.((((((((((((((..(((((((((..((..((((((..((....))....(((((((....((((......((((((((...................(((((......)))))((((((((((((((..((.........)).)))))).......))))))))))))))))......)))))))))))(((....))).))))))..)).))))))))).)))))))))).)))).))))))	-	CATCAGGTCATCTGGCAGCTTCA		3
			comp74875_c0_seq3:1152:1255:-	-41.7	0	0	3	13	0	0	0	0	TGGTTTGAGAGGTTAAGCTGCCAGCTTGATCTGAATTACTGGAGTTGAAGTGAACTTTCAAGATTTGGTTCCATCAGGTCATCTGGCAGCTTCAATCACTCACC	.(((..(((.((((((((((((((..((((((((...((((((.((((((.....))))))..))))))....)))))))).)))))))))).)))).))))))	-	CATCAGGTCATCTGGCAGCTTCA		3
			comp74875_c0_seq4:1115:1218:-	-41.7	0	0	3	13	0	0	0	0	TGGTTTGAGAGGTTAAGCTGCCAGCTTGATCTGAATTACTGGAGTTGAAGTGAACTTTCAAGATTTGGTTCCATCAGGTCATCTGGCAGCTTCAATCACTCACC	.(((..(((.((((((((((((((..((((((((...((((((.((((((.....))))))..))))))....)))))))).)))))))))).)))).))))))	-	CATCAGGTCATCTGGCAGCTTCA		3
	novel_mir_11319	ACATACTTTTGGATGCTGAAA	comp78852_c1_seq1:790:905:-	-40.3	0	0	2	4	0	0	0	0	ATTGCCCTTGGGGTGGCACAAGGGATATGTTATCTTCATCACGATTGCGATCCAGTGATCGTGCATCGTGATTTGAAGCCGAGTAACATACTTTTGGATGCTGAAATGGAGGCTCG	...(((((.....(((((((((((.(((((((((((((((((((((((((((....))))))).)))))))..)))))....))))))))))))))..)))))....)).)))...	-	ACATACTTTTGGATGCTGAAA		3
			comp78852_c1_seq2:546:661:-	-40.3	0	0	2	4	0	0	0	0	ATTGCCCTTGGGGTGGCACAAGGGATATGTTATCTTCATCACGATTGCGATCCAGTGATCGTGCATCGTGATTTGAAGCCGAGTAACATACTTTTGGATGCTGAAATGGAGGCTCG	...(((((.....(((((((((((.(((((((((((((((((((((((((((....))))))).)))))))..)))))....))))))))))))))..)))))....)).)))...	-	ACATACTTTTGGATGCTGAAA		3
	novel_mir_11361	GAGAATCGATCGAGTGTTGGAT	comp78971_c0_seq2:258:352:+	-23.4	0	0	6	0	0	0	0	0	CCATCTGGTCGTTCAATTTCTTGGTGTTTGTATGATCTATTCGTTTTGTATGTAGATCTGGTGGAGAATCGATCGAGTGTTGGATGACAATTTAT	.......((((((((((..((((((((((.((((((((((...........)))))))..))).)))..).)))))).)))))))))).......	-	GAGAATCGATCGAGTGTTGGAT		3
	novel_mir_7994	CATGTAGACCTGACCACGGTTCA	comp1032048_c0_seq1:218:538:+	-68.3	0	0	2	7	0	0	0	0	ACCTCAATTTGGAATTAGGTCACCCTAGAGCTCGAATGATATGTCTCTAAGCATATCCACACCTTGAATGTTCATTGGCAATTAATTCTATGTTAGACAGACTAAAATGAAAGTTCTATGCTTAGGTTACATATGTTTTGAAACAACACTAACTTGTATATATGTATGTGATTTCTAATGTACGAATTGGGAAAGATTGATACTCACAATTTTAAGGCTGTTTTGCAAAGGATAAAACTAATAATTTTCTCTGGCTGAAAATGTGTCCTATTTATAGCTAGTAAGTGCTGCTAGCCATGTAGACCTGACCACGGTTCAGGA	.(((.(((((((..(((((((((.((((((((((((..((((((.((((((((((..........((((.((((((..........((((...))))........)))))).))))))))))))))..))))))..))))).....(((..((..........))..))).((((((((......))))))))((((((.......))))))....((......))..((((..............))))(((((((.(((((.....))))).))))))).....))).))))....)).)))))))))).)))).))).	-	CATGTAGACCTGACCACGGTTCA		3
	novel_mir_8152	TATCATCTTGTAAACATCTGCCC	comp45719_c0_seq1:550:662:+	-56.3	0	0	5	0	0	0	1	0	GGCTAATAGCTATCATCTTGTAAACATCTGCCCTGGAACTTTGCATATTGAACAGACTGATTGCAAGATAATAGTTCCATGGAAGATGATGACAAGATGATAGCTATTAGCCT	(((((((((((((((((((((...(((((.((.((((((((((((................)))))......))))))).)).)))))...))))))))))))))))))))).	TATCATCTTGTAAACATCTGCCC	GAAGATGATGACAAGATGATAGC		5
	novel_mir_8336	TTTTGATGATTTGAATGCCT	comp59049_c0_seq1:802:1114:+	-90.7	2	2	2	3	0	0	0	0	AGGGATATGAGAATTATCAGAAGACGTGTGTTTAGGGGTACCTGGACGAGTCTCCCACATGAAGGGAACAGCACTGGAAACATCCCCATAGTACACTCTAAAAGAAGGGATGGATTTTGAACTTTCCTTGGATAGAAGCCTGGTGAAGAACTTGTCATCATCATGCTTAATTCTGAATGATTTCTGATGAATATCAGGGCTACTACAAGGCATCTTGGGTGCTTAGAAGTAGAAGTGGAGTGAATGCTGCAGGAAACAAGACTGAAAGTGGGGATCTGAAGTTTGTTATTTTTTTTGATGATTTGAATGCCTA	.(((.(((..(((((((((((((((...((((((((....)))))))).)))((((.......))))((((.(((......(((((((((((((((((((.....(((((.((........)).)))))(((...((((.((((((.((.....)).)))))).))))...))).......(((((((....)))))))(((((.(.(((((((...))))))).).)))))...)))))))..)))))(((.........)))....)))))))....)))))))......))))))))))))..)))))).	-	TTTTGATGATTTGAATGCCT		3
	novel_mir_8498	AGATATTGGTGCGGTTCAATT	comp63070_c0_seq2:1:91:-	-47	0	0	18	22	0	0	0	0	TAACCATACGAGATATTGGTGCGGTTCAATTAGAAAGCCGTGCTCCATAGGCATAGAGCTCGGTTATTTGATTGAGCCGTGCCAATATCAC	...........(((((((((((((((((((((((.(((((.((((.((....)).)))).))))).)))))))))))))))))))))))..	AGATATTGGTGCGGTTCAATT	-		5
	novel_mir_8603	CAAGGAGATTTGAGAATTCTAGA	comp64650_c0_seq1:546:742:-	-38.9	0	0	9	5	0	0	0	0	AGCACACTTTCTACTACACATCCAAGAATCTTTGTGCTATTTTTATATTTTCCCAAAAAGGATATTTTAACTGTTTTAAGGATCATTACTAATATGTTCCTCATGTTACAGAATACAGTGTTTTTTCATTTAATTTACGTGCAGAATGAGAAAATAAAATATCTCAAGGAGATTTGAGAATTCTAGAGAAAGATGGC	.((.((((((((.(((....((((((..((((((.(.(((((........(((......)))........((((....((((.(((.......))).))))......)))).......(((((((((((((............)))))))))))))))))).).))))))..)))).))....))))))))).))))	-	CAAGGAGATTTGAGAATTCTAGA		3
			comp64650_c0_seq2:546:742:-	-38.9	0	0	9	5	0	0	0	0	AGCACACTTTCTACTACACATCCAAGAATCTTTGTGCTATTTTTATATTTTCCCAAAAAGGATATTTTAACTGTTTTAAGGATCATTACTAATATGTTCCTCATGTTACAGAATACAGTGTTTTTTCATTTAATTTACGTGCAGAATGAGAAAATAAAATATCTCAAGGAGATTTGAGAATTCTAGAGAAAGATGGC	.((.((((((((.(((....((((((..((((((.(.(((((........(((......)))........((((....((((.(((.......))).))))......)))).......(((((((((((((............)))))))))))))))))).).))))))..)))).))....))))))))).))))	-	CAAGGAGATTTGAGAATTCTAGA		3
	novel_mir_8924	AATGGAGGCTGTTCCAAGATC	comp67200_c1_seq3:218:318:+	-50.4	0	0	33	0	0	0	0	0	GGGCGTTTGGAATGGAGGCTGTTCCAAGATCCTTGTTCCATGCAGCTACTCATCGGTTCACCATGGGATGATCTCGGACCAGGCTTCATTCCTCACGCCTT	((((((..(((((((((.(((.(((.(((((...((((((((.((((.......))))...))))))))))))).))).))).)))))))))..)))))).	AATGGAGGCTGTTCCAAGATC	-		5
	novel_mir_9088	GGTCATGCTCTGACAGCATCACT	comp68941_c0_seq1:366:509:+	-47.47	0	0	24	0	0	0	0	0	AAGGGGAACAAGTGAAGCTGCCAGCATGATCTATCTTGGGATGGTTTTGAATTTAAAGGAAAAAAAAAAAAGGAAAGATACCATGAAAAAATATAAAATTAACCCTGGCTAGGTCATGCTCTGACAGCATCACTCCTTCCTCTT	.(((((((..(((((.(((((.(((((((((((.((.(((.((((((((.((((..................................)))).)))))))).))).)).)))))))))))..).)))).)))))..))))))).	-	GGTCATGCTCTGACAGCATCACT		3
			comp68941_c0_seq2:366:509:+	-47.47	0	0	24	0	0	0	0	0	AAGGGGAACAAGTGAAGCTGCCAGCATGATCTATCTTGGGATGGTTTTGAATTTAAAGGAAAAAAAAAAAAGGAAAGATACCATGAAAAAATATAAAATTAACCCTGGCTAGGTCATGCTCTGACAGCATCACTCCTTCCTCTT	.(((((((..(((((.(((((.(((((((((((.((.(((.((((((((.((((..................................)))).)))))))).))).)).)))))))))))..).)))).)))))..))))))).	-	GGTCATGCTCTGACAGCATCACT		3
			comp68941_c0_seq3:366:509:+	-47.47	0	0	24	0	0	0	0	0	AAGGGGAACAAGTGAAGCTGCCAGCATGATCTATCTTGGGATGGTTTTGAATTTAAAGGAAAAAAAAAAAAGGAAAGATACCATGAAAAAATATAAAATTAACCCTGGCTAGGTCATGCTCTGACAGCATCACTCCTTCCTCTT	.(((((((..(((((.(((((.(((((((((((.((.(((.((((((((.((((..................................)))).)))))))).))).)).)))))))))))..).)))).)))))..))))))).	-	GGTCATGCTCTGACAGCATCACT		3
	novel_mir_9365	TTAGTCGACAATGGCAACAATAA	comp70823_c0_seq1:67:278:+	-49.3	0	0	5	0	0	0	0	0	AAGTGTTCTCTCCATTTTTGCTAGCTAGTAACTAAGTTTTTGTGTTTACAATGTCAAAGTCCAGTGAATTTGTAATGTGGGTTGTTTTTACTTTCTGGTGTTTAACAGCAAGTAAGGCCTATTCACAGCCGAATAGTCAAGCGCCCCAAGTGCCATGCCTTTTTATATTTGGGGATTCTTTAGTCGACAATGGCAACAATAATGGAATACTC	.((((((((....(((.((((((....((.((((((.........((((((..(((........)))..))))))(((((((.(.((((((((.(((........))).)))))))).).)))))))((.((....))..)).(((((((((.............)))))))))....))))))..))..)))))).)))...)))))))).	-	TTAGTCGACAATGGCAACAATAA		3
			comp70823_c0_seq2:67:278:+	-49.3	0	0	5	0	0	0	0	0	AAGTGTTCTCTCCATTTTTGCTAGCTAGTAACTAAGTTTTTGTGTTTACAATGTCAAAGTCCAGTGAATTTGTAATGTGGGTTGTTTTTACTTTCTGGTGTTTAACAGCAAGTAAGGCCTATTCACAGCCGAATAGTCAAGCGCCCCAAGTGCCATGCCTTTTTATATTTGGGGATTCTTTAGTCGACAATGGCAACAATAATGGAATACTC	.((((((((....(((.((((((....((.((((((.........((((((..(((........)))..))))))(((((((.(.((((((((.(((........))).)))))))).).)))))))((.((....))..)).(((((((((.............)))))))))....))))))..))..)))))).)))...)))))))).	-	TTAGTCGACAATGGCAACAATAA		3
			comp70823_c0_seq3:67:278:+	-49.3	0	0	5	0	0	0	0	0	AAGTGTTCTCTCCATTTTTGCTAGCTAGTAACTAAGTTTTTGTGTTTACAATGTCAAAGTCCAGTGAATTTGTAATGTGGGTTGTTTTTACTTTCTGGTGTTTAACAGCAAGTAAGGCCTATTCACAGCCGAATAGTCAAGCGCCCCAAGTGCCATGCCTTTTTATATTTGGGGATTCTTTAGTCGACAATGGCAACAATAATGGAATACTC	.((((((((....(((.((((((....((.((((((.........((((((..(((........)))..))))))(((((((.(.((((((((.(((........))).)))))))).).)))))))((.((....))..)).(((((((((.............)))))))))....))))))..))..)))))).)))...)))))))).	-	TTAGTCGACAATGGCAACAATAA		3
			comp70823_c0_seq5:67:278:+	-49.3	0	0	5	0	0	0	0	0	AAGTGTTCTCTCCATTTTTGCTAGCTAGTAACTAAGTTTTTGTGTTTACAATGTCAAAGTCCAGTGAATTTGTAATGTGGGTTGTTTTTACTTTCTGGTGTTTAACAGCAAGTAAGGCCTATTCACAGCCGAATAGTCAAGCGCCCCAAGTGCCATGCCTTTTTATATTTGGGGATTCTTTAGTCGACAATGGCAACAATAATGGAATACTC	.((((((((....(((.((((((....((.((((((.........((((((..(((........)))..))))))(((((((.(.((((((((.(((........))).)))))))).).)))))))((.((....))..)).(((((((((.............)))))))))....))))))..))..)))))).)))...)))))))).	-	TTAGTCGACAATGGCAACAATAA		3
	novel_mir_12088	ATAACTAGTTGGCATGCCACT	comp59670_c2_seq1:436:577:-	-58.9	0	0	0	13	0	0	0	1	AGGAGTAACTAGTGGCATCCAATTAATTATTCTCCGACCATTTGCAAGTATACACATGTAAAACAAGGTGCCCAAAAATACTAGAATGTTTACCTTGCTATTAGTTGGGGAATAACTAGTTGGCATGCCACTAGTTATGCCG	.((.(((((((((((((((((((((.((((((((((((..((((((.((....)).)))))).(((((((..((............))..)))))))......)))))))))))).))))))).)))))))))))))).)).	TGGCATCCAATTAATTATTC	ATAACTAGTTGGCATGCCACT		3
	novel_mir_12214	TACTGGAGAATTCCCCGGAG	comp63234_c0_seq2:912:1221:-	-72.3	0	0	0	5	0	0	0	0	TAGTTTTATGTACTGGAGAATTCCCCGGAGTCCCTTTGGATAACTGTAGTACCGACTCCCATTGCTCCCTTGTTCCCCAATAGGTATGCCATCTTTTTCTCCTGTGGAAATAGCCCCGGAATCTGTGATGTAGCTCACATGATCAGTAGGCTGAGCTATATTAATTGCATATTTCGCACTGTAATAGTTGAGTCCTAGAAAGTCCAAGGATCCTTTCACCATGTCTGCTTCCTCTTTGGTGAATTCAGGCAATCGGTCTCCTACTCGTGTTCTCATACTTTCGGGATATTTACCAAATGTTATGGGATCC	..((((((((.(((((.((((..(((((((.......(((((...((((.(((((......(((((.....((((.((((.(((.....((((......(((.(.((......))).)))......)))).(((..(((((.....((((((.((((((......(((.......))).....)))))).)).))))(((((((....))..)))))..)))))..))).)))..)))).))))...))))))))))...))))...)))))......)))))))..)))).)))...))))))))))..	TACTGGAGAATTCCCCGGAG	-		5
	novel_mir_12371	ATGTAGGAACCCAATACAGATC	comp65879_c0_seq1:462:648:+	-52.5	0	0	0	10	0	0	0	0	GCATAATCCCACGTACGAGGATGTGTGTTCGGGTACCACGAAGCACTCGGAGGTGGTTCGGGTACAATATGACCCGAAAGAGTGCAGCTTTGAGACCCTGCTTGATGTCTTCTGGGCGAGACATGATCCCACAACTCTCAATCGCCAGGGAAATGATGTAGGAACCCAATACAGATCTGGAATTTAC	......(((.........((((.((((((.((((.(((((((((((((((((.((.(((((((........)))))))......)).)))))))....))))).(((((((......)))))))..((((.................)))).....))).)).)))))))))).)))))))......	-	ATGTAGGAACCCAATACAGATC		3
	novel_mir_12428	GGAGTGAAGCTGAGAACACAGG	comp66634_c0_seq1:1468:1560:-	-51.4	0	0	0	5	0	0	0	0	AAATTCCAGAGGAGTGAAGCTGAGAACACAGGTGGATTGAGGAAATTGGGTGCACCAATGCACTTGTGTTCTCAGGTCACCCCTTTGGGATTC	.(((((((((((.((((..(((((((((((((((.((((..(..........)..)))).))))))))))))))).)))).))))))))))).	GGAGTGAAGCTGAGAACACAGG	-		5
			comp66634_c0_seq2:1356:1448:-	-51.4	0	0	0	5	0	0	0	0	AAATTCCAGAGGAGTGAAGCTGAGAACACAGGTGGATTGAGGAAATTGGGTGCACCAATGCACTTGTGTTCTCAGGTCACCCCTTTGGGATTC	.(((((((((((.((((..(((((((((((((((.((((..(..........)..)))).))))))))))))))).)))).))))))))))).	GGAGTGAAGCTGAGAACACAGG	-		5
			comp66634_c0_seq3:1261:1353:-	-51.4	0	0	0	5	0	0	0	0	AAATTCCAGAGGAGTGAAGCTGAGAACACAGGTGGATTGAGGAAATTGGGTGCACCAATGCACTTGTGTTCTCAGGTCACCCCTTTGGGATTC	.(((((((((((.((((..(((((((((((((((.((((..(..........)..)))).))))))))))))))).)))).))))))))))).	GGAGTGAAGCTGAGAACACAGG	-		5
			comp66634_c0_seq4:1149:1241:-	-51.4	0	0	0	5	0	0	0	0	AAATTCCAGAGGAGTGAAGCTGAGAACACAGGTGGATTGAGGAAATTGGGTGCACCAATGCACTTGTGTTCTCAGGTCACCCCTTTGGGATTC	.(((((((((((.((((..(((((((((((((((.((((..(..........)..)))).))))))))))))))).)))).))))))))))).	GGAGTGAAGCTGAGAACACAGG	-		5
			comp66634_c0_seq5:1110:1202:-	-51.4	0	0	0	5	0	0	0	0	AAATTCCAGAGGAGTGAAGCTGAGAACACAGGTGGATTGAGGAAATTGGGTGCACCAATGCACTTGTGTTCTCAGGTCACCCCTTTGGGATTC	.(((((((((((.((((..(((((((((((((((.((((..(..........)..)))).))))))))))))))).)))).))))))))))).	GGAGTGAAGCTGAGAACACAGG	-		5
			comp66634_c0_seq6:903:995:-	-51.4	0	0	0	5	0	0	0	0	AAATTCCAGAGGAGTGAAGCTGAGAACACAGGTGGATTGAGGAAATTGGGTGCACCAATGCACTTGTGTTCTCAGGTCACCCCTTTGGGATTC	.(((((((((((.((((..(((((((((((((((.((((..(..........)..)))).))))))))))))))).)))).))))))))))).	GGAGTGAAGCTGAGAACACAGG	-		5
	novel_mir_12774	ATGAGCCGTTGGTTACTGGAGA	comp70253_c0_seq2:428:633:+	-57	0	0	0	5	0	0	0	0	ACCAATTCCTTCAATCGGTGTTCTTCGGCGTCGTTTTCTCATTCCTGCTCGCGAAGCTCTTCTCTGTAATCTTCGCCTTCCGTGAAGAGAATCTTCGAATCACGCGCTCTCATTCTCCCGAACCCATAGACGAACAGAGATCTGTAGATTCTTCGTCTAGTAATTTGGAAGAAAATGAGCCGTTGGTTACTGGAGATGGAAAATCG	.....((((.((..((((((.((..((((.(((((((((.......((.(((((((...((((((.......((((.....)))))))))).))))).....)).))..........(((((....(((((((((((....)))).......)))))))....))))).)))))))))))))..)).)))))).)).)))).....	-	ATGAGCCGTTGGTTACTGGAGA		3
	novel_mir_13429	AGGGATGACAATAGGACGAATTT	comp74306_c3_seq3:196:373:+	-40.1	0	0	0	14	0	0	0	0	TTTTACCTGTATCTTTGTTTTGTTGCTGCCTGCAGGTGGTATCACTTAACATTTCTTATGATGTTTGCATGTGTGCCCTCATAGCACTATTCAAAGCTCTCAAACTTCCTTTATAGTTCAAAGGGTGCTGTGTAAAAATGTTGGTAGGGATGACAATAGGACGAATTTTTAAATTATA	.............((((((((((((((.(((((.((.((((.(((..((((((......)))))).....)))))))))(((((((((......((((................)))).....)))))))))...........))))).).).)))))))))))).............	-	AGGGATGACAATAGGACGAATTT		3
	novel_mir_14038	GAATGACATGTTGCACTTTGATA	comp77127_c0_seq14:158:299:-	-45.8	0	0	0	7	0	0	0	0	GTAACCTTGTGAATGACATGTTGCACTTTGATATGTTTTCCGATTGCATGATAATCATAAAAGGGACTTTGATATGTTTCCCGATTACATGCCAATCATAAGGGAACATGTTGAGTGTAATATCTTCATGTATGGAGGTTAA	.(((((((....((((.(((((((((((.(((((((((((.(((((((((.(((((......((((............))))))))))))).)))))....))))))))))))))))))))))..)))).....))))))).	GAATGACATGTTGCACTTTGATA	-		5
			comp77127_c0_seq17:158:299:-	-45.8	0	0	0	7	0	0	0	0	GTAACCTTGTGAATGACATGTTGCACTTTGATATGTTTTCCGATTGCATGATAATCATAAAAGGGACTTTGATATGTTTCCCGATTACATGCCAATCATAAGGGAACATGTTGAGTGTAATATCTTCATGTATGGAGGTTAA	.(((((((....((((.(((((((((((.(((((((((((.(((((((((.(((((......((((............))))))))))))).)))))....))))))))))))))))))))))..)))).....))))))).	GAATGACATGTTGCACTTTGATA	-		5

## Sheet: 3月8日
			中间的空格不能删除
Name		Name	Sequence	length			miRNA				miRNA std								miRNA*	miRNA*	miRNA*	miRNA*
					location	mfe	PTF	PTFI	PTFI15	PTFI30	PTF	PTFI	PTFI15	PTFI30	seq	struct	miRNA*	5P/3P	PTF	PTFI	PTFI15	PTFI30
novel_mir_3738	GGTAGTTCGATCGTGGAATT	novel_mir_3738	GGTAGTTCGATCGTGGAATT	20	comp76318_c1_seq1:374:681:+	-81.4	24822	10757	0	11333	2181.5	1899.14	0	1592.7	AGATCGGGATCGGGCCCACGACGAACTACTGTAGGGAGTTTATTAAAACCATTGAATTCGGAATATGGTAAAGTAGCTCCCGGGTGGGGAACGACTCCTTTGATGGGTGTCGCAATGGCTCTATTTGCGGTATTTTTATCTATTATTTTGGAGATTTATAATTCTTCCGTTTTATTGGATGGAATTTCAATGAATTAAATCTATAAGAACCACAAAGTCCTAGCTTTTAAATAAAAAATCAATCAGTTAGAACTCGGATTTCTGGCCTATTTTATTTTGGTAGTTCGATCGTGGAATTTATTTCTTTC	.((..(((((.((..(((((((((((((((((((((((((((..........)))))))(((((((.(((((..(((((((.....)))).((((.(((.....))).)))).....)))...))))).))))))).........(((((.(((((((..((((((((((((....)))))))).......))))))))))).))))).(((..((((((.((.((((((................)))))))).)))))).))))))))........))))))))).))))))..)).)))))..))	GCCCACGACGAACTACTGT	3	29	4	0	17
					comp76318_c1_seq3:374:681:+	-81.4	24822	10757	0	11333	2181.5	1899.14	0	1592.7	AGATCGGGATCGGGCCCACGACGAACTACTGTAGGGAGTTTATTAAAACCATTGAATTCGGAATATGGTAAAGTAGCTCCCGGGTGGGGAACGACTCCTTTGATGGGTGTCGCAATGGCTCTATTTGCGGTATTTTTATCTATTATTTTGGAGATTTATAATTCTTCCGTTTTATTGGATGGAATTTCAATGAATTAAATCTATAAGAACCACAAAGTCCTAGCTTTTAAATAAAAAATCAATCAGTTAGAACTCGGATTTCTGGCCTATTTTATTTTGGTAGTTCGATCGTGGAATTTATTTCTTTC	.((..(((((.((..(((((((((((((((((((((((((((..........)))))))(((((((.(((((..(((((((.....)))).((((.(((.....))).)))).....)))...))))).))))))).........(((((.(((((((..((((((((((((....)))))))).......))))))))))).))))).(((..((((((.((.((((((................)))))))).)))))).))))))))........))))))))).))))))..)).)))))..))	GCCCACGACGAACTACTGT	3	29	4	0	17
novel_mir_832	TAAGTAATGCAAATCAACGACC	novel_mir_832	TAAGTAATGCAAATCAACGACC	22	comp64407_c0_seq1:54:189:+	-54.5	18190	6056	2565	13985	1598.64	1069.18	345.792	1965.4	CATATGTAGTTATGCAGAGATAAGTAATGCAAATCAACGACCCAGAAAAATCAAGTTTGACTCCAACTACTGGAAACTTGTAGGTCATTTTGGGCTGTTGATTTGCATTACTTTGCCTTGCATCATTGCAGACGCT	....((((((.((((((.(..((((((((((((((((((.(((((((....((((((....((((.....)))))))))).......))))))).))))))))))))))))))..).)))))).))))))......	CTGTTGATTTGCATTACTTTGC	5	593	135	93	278
					comp64407_c0_seq2:54:189:+	-54.5	18190	6056	2565	13985	1598.64	1069.18	345.792	1965.4	CATATGTAGTTATGCAGAGATAAGTAATGCAAATCAACGACCCAGAAAAATCAAGTTTGACTCCAACTACTGGAAACTTGTAGGTCATTTTGGGCTGTTGATTTGCATTACTTTGCCTTGCATCATTGCAGACGCT	....((((((.((((((.(..((((((((((((((((((.(((((((....((((((....((((.....)))))))))).......))))))).))))))))))))))))))..).)))))).))))))......	CTGTTGATTTGCATTACTTTGC	5	593	135	93	278
novel_mir_4390	GGAATGTTGTCTGGCTCGAGG	novel_mir_4390	GGAATGTTGTCTGGCTCGAGG	21	comp78081_c0_seq1:2681:2845:-	-55.8	2803	2076	1345	1780	246.343	366.516	181.322	250.154	TTCTCTGAAAGGCTTCGGACCAGGCTTCATTCCCCTCAAAACATATATCCAAGAAGTATAATATTATTCTTGCCTCCATCATTCTTGCAAGAATCTGTTTTTTGTTTTTCTTATTGTGAGTGTTTGGGTTGAGAGGAATGTTGTCTGGCTCGAGGTCATGGAGGT	.((((((...((((((((.((((((..((((((.(((((..((.((((.(((((((.((((....((((((((.............)))))))).......)))).))))).....)).)))).))..))))).))))))..)))))).)))))))).)))))).	-	3	0	0	0	0
					comp78081_c0_seq2:2671:2835:-	-55.8	2803	2076	1345	1780	246.343	366.516	181.322	250.154	TTCTCTGAAAGGCTTCGGACCAGGCTTCATTCCCCTCAAAACATATATCCAAGAAGTATAATATTATTCTTGCCTCCATCATTCTTGCAAGAATCTGTTTTTTGTTTTTCTTATTGTGAGTGTTTGGGTTGAGAGGAATGTTGTCTGGCTCGAGGTCATGGAGGT	.((((((...((((((((.((((((..((((((.(((((..((.((((.(((((((.((((....((((((((.............)))))))).......)))).))))).....)).)))).))..))))).))))))..)))))).)))))))).)))))).	-	3	0	0	0	0
					comp78081_c0_seq3:2601:2725:-	-47.9	3603	2938	1555	2167	316.652	518.702	209.632	304.542	AATTTTGAGGGGAATGTTGTCTGGCTCGAGGACTTTTGCTTGATCTAGTTTCATTCTACATCCTTCAAGAATATATAGATCTATTTGCTAGTGTCGTCGGACCAGGCTTCATTCCCCCCAACCAT	....(((.((((((((..((((((.((((.(((....((..((((((.....(((((..........)))))...)))))).....))....))).)))).))))))..)))))))).)))....	-	5	0	0	0	0
					comp78081_c0_seq4:2591:2715:-	-47.9	3603	2938	1555	2167	316.652	518.702	209.632	304.542	AATTTTGAGGGGAATGTTGTCTGGCTCGAGGACTTTTGCTTGATCTAGTTTCATTCTACATCCTTCAAGAATATATAGATCTATTTGCTAGTGTCGTCGGACCAGGCTTCATTCCCCCCAACCAT	....(((.((((((((..((((((.((((.(((....((..((((((.....(((((..........)))))...)))))).....))....))).)))).))))))..)))))))).)))....	-	5	0	0	0	0
					comp78081_c0_seq5:1945:2109:-	-55.8	2803	2076	1345	1780	246.343	366.516	181.322	250.154	TTCTCTGAAAGGCTTCGGACCAGGCTTCATTCCCCTCAAAACATATATCCAAGAAGTATAATATTATTCTTGCCTCCATCATTCTTGCAAGAATCTGTTTTTTGTTTTTCTTATTGTGAGTGTTTGGGTTGAGAGGAATGTTGTCTGGCTCGAGGTCATGGAGGT	.((((((...((((((((.((((((..((((((.(((((..((.((((.(((((((.((((....((((((((.............)))))))).......)))).))))).....)).)))).))..))))).))))))..)))))).)))))))).)))))).	-	3	0	0	0	0
					comp78081_c0_seq6:1865:1989:-	-47.9	3603	2938	1555	2167	316.652	518.702	209.632	304.542	AATTTTGAGGGGAATGTTGTCTGGCTCGAGGACTTTTGCTTGATCTAGTTTCATTCTACATCCTTCAAGAATATATAGATCTATTTGCTAGTGTCGTCGGACCAGGCTTCATTCCCCCCAACCAT	....(((.((((((((..((((((.((((.(((....((..((((((.....(((((..........)))))...)))))).....))....))).)))).))))))..)))))))).)))....	-	5	0	0	0	0
novel_mir_2654	CCGGCGTCGTCATTGCACCAC	novel_mir_2654	CCGGCGTCGTCATTGCACCAC	21	comp72245_c0_seq1:40:145:+	-57.8	2480	1143	654	1550	217.956	201.796	88.1667	217.831	CTAGCAACATGGTTGTTTGTGGTGCAATGGGAGACGCCGAGATGGTACCATTTCTGCAGTCCAACCCGGCGTCGTCATTGCACCACTGACAACCATATGTTGCCTC	...((((((((((((((.((((((((((((..(((((((.(.(((.((..........))))).).))))))).)))))))))))).))))))))..))))))...	GGTGCAATGGGAGACGCCGAGA	3	1477	730	556	1095
novel_mir_1660	TCCAAAGTCACCAACACACTG	novel_mir_1660	TCCAAAGTCACCAACACACTG	21	comp65978_c1_seq3:75:275:+	-68.5	927	1681	1295	2640	81.4699	296.779	174.581	371.015	ACTATTATTGCAGCGTGTTGATGGCTTTGATGCCATGGTTCAACGGCGGAGCTACCACTACAGGTGGTATCAAAATCCCACCTTTAATTAATTTCCGACAAATGGACTTGATCAAATTCAGTCGATTTTGACACCATCAATGGTGACAGCGCTGCAGTCTGTCGTGAGGCTCCAAAGTCACCAACACACTGTCATAATCGC	...(((((.((((.((((((.((((((((..(((.((...((((.((((.(((..(((((..((((((.((((((((...........................((((.((......)))))))))))))).))))))..)))))..))).)))).)).))...)).)))..)))))))).)))))).)))).)))))...	GCGTGTTGATGGCTTTGATGC	3	61	12	53	77
novel_mir_1315	GTGTAGTTCTCCTTTGGCAGA	novel_mir_1315	GTGTAGTTCTCCTTTGGCAGA	21	comp65325_c0_seq2:1183:1276:-	-42.2	793	645	349	828	69.6933	113.874	47.0492	116.364	AAGAATAACAGTGTAGTTCTCCTTTGGCAGAAAAATGTCATTGCATGTAAGATTGTAGTTATTTCTGCCAAAGGAGAATTGCCCTGCCATTCAT	..((((..(((.((((((((((((((((((((....((.((((((........)))))).)))))))))))))))))))))).)))..))))..	-	5	0	0	0	0
					comp65325_c0_seq5:427:520:-	-43.5	793	645	349	828	69.6933	113.874	47.0492	116.364	AAGAATAACAGTGTAGTTCTCCTTTGGCAGAAAAATGTCATTGCATGTAAGATTGTAGTTATTTCTGCCAAAGGAGAATTGCCCTGCCATTCTG	.(((((..(((.((((((((((((((((((((....((.((((((........)))))).)))))))))))))))))))))).)))..))))).	-	5	0	0	0	0
					comp65325_c0_seq6:322:415:-	-43.5	793	645	349	828	69.6933	113.874	47.0492	116.364	AAGAATAACAGTGTAGTTCTCCTTTGGCAGAAAAATGTCATTGCATGTAAGATTGTAGTTATTTCTGCCAAAGGAGAATTGCCCTGCCATTCTG	.(((((..(((.((((((((((((((((((((....((.((((((........)))))).)))))))))))))))))))))).)))..))))).	-	5	0	0	0	0
novel_mir_434	GGGATGTTGGCTGGCTCGACG	novel_mir_434	GGGATGTTGGCTGGCTCGACG	21	comp57464_c0_seq1:347:459:-	-48.9	504	556	465	391	44.2943	98.1615	62.6874	54.9496	GGTTTTGTGGGGGATGTTGGCTGGCTCGACGCAACCACAGTTTCTTGCTGTTATGATGTTGACAGTTGAAAAATGTGAAGGCATCGGACCAGGCTTCATTCCTCTCAAACCCT	((.((((.((((((((..(.((((.((((.((...((((.((((..(((((((......))))))).))))..))))...)).)))).)))).)..)))))))).)))).)).	-	5	0	0	0	0
novel_mir_1797	AATGGAGGCTGTTCCTAGATC	novel_mir_1797	AATGGAGGCTGTTCCTAGATC	21	comp67200_c1_seq1:355:460:+	-49.2	389	298	234	329	34.1875	52.6117	31.5459	46.2364	GGGCGTTTGGAATGGAGGCTGTTCCTAGATCCTTTTCTTCCATGCATGTACTGATTAGTTCACCATGGAATCATGATCTCGGACCAGGCTTCATTCCTCACGCCTT	((((((..(((((((((.(((.(((.(((((......(((((((..((.(((....))).)).)))))))....))))).))).))).)))))))))..)))))).	-	5	0	0	0	0
					comp67200_c1_seq2:355:460:+	-49.2	389	298	234	329	34.1875	52.6117	31.5459	46.2364	GGGCGTTTGGAATGGAGGCTGTTCCTAGATCCTTTTCTTCCATGCATGTACTGATTAGTTCACCATGGAATCATGATCTCGGACCAGGCTTCATTCCTCACGCCTT	((((((..(((((((((.(((.(((.(((((......(((((((..((.(((....))).)).)))))))....))))).))).))).)))))))))..)))))).	-	5	0	0	0	0
novel_mir_2210	AGCTGCTGATTTATGGATCCC	novel_mir_2210	AGCTGCTGATTTATGGATCCC	21	comp69971_c0_seq1:1051:1175:-	-49.2	343	292	213	193	30.1448	51.5524	28.7149	27.1235	GGATCTTACTGGGAAGAATAAGCTGCTGATTTATGGATCCCTCAGCCCTATCCATAGTTAGATGATAATTGGATGGGTTTGTGGCTTGCATATGTCAGGAGCTTGAATTACCCATGTTGGAGCCT	((.(((.((((((.....((((((.(((((.((((.(..((.(((.((((((((..((((.....)))))))))))).))).))..).)))).))))).)))))).....)))).)).))).)).	CTTGCATATGTCAGGAGCTTG	5	84	97	67	59
					comp69971_c0_seq2:1042:1166:-	-49.2	343	292	213	193	30.1448	51.5524	28.7149	27.1235	GGATCTTACTGGGAAGAATAAGCTGCTGATTTATGGATCCCTCAGCCCTATCCATAGTTAGATGATAATTGGATGGGTTTGTGGCTTGCATATGTCAGGAGCTTGAATTACCCATGTTGGAGCCT	((.(((.((((((.....((((((.(((((.((((.(..((.(((.((((((((..((((.....)))))))))))).))).))..).)))).))))).)))))).....)))).)).))).)).	CTTGCATATGTCAGGAGCTTG	5	84	97	67	59
novel_mir_352/novel_mir_4934	TTTCGCTCTCGTATTCACATG/GGCAAGTCATTTTTGGTTAC	novel_mir_352/novel_mir_4934	TTTCGCTCTCGTATTCACATG/GGCAAGTCATTTTTGGTTAC	21	comp53975_c0_seq1:446:720:-	-87.9	311	0	10	0	27.3324	0	1.34812	0	TTAGGTCTTGTATGTGTATACGACGTATGGGAAGTGCAGCCAAGGATGACTTGCCGGCAAGCATTTCCTGCAAATATAGTGTTATCTATAACCAAATGAATGGAAAGTAAATAAATTTGGCAAAAATAAAAAATAAAAAAAATTATGCCAACAGTTTGATGATTTTGTATAGAGGCAAGATTTATTTAGATTTTTTTTTCTCTAACTTTTTTTGGGGAGAATCGGCAAGTCATTTTTGGTTACATTTCGCTCTCGTATTCACATGTTAGATCTAT	.(((((((..((((((.((((((.(...(.((((((.((((((((((((((((((((...(((.....)))...(((((......))))).(((......))).............((((((.......................)))))).(((((((.((((((((......))))))))...)))))))...((((((((((......)))))))))))))))))))))))))))))).)))))).).))))))).))))))..))))))).	TGTGTATACGACGTATGGGAAGTG	3	69	0	1	0
novel_mir_12804/novel_mir_2307	TTTCCAATTCCACCCATCCCAA/GTTTCCAATTCCACCCATCCCA	novel_mir_12804/novel_mir_2307	TTTCCAATTCCACCCATCCCAA/GTTTCCAATTCCACCCATCCCA	22	comp70503_c0_seq1:285:393:-	-57.9	289	0	0	4739	25.3989	0	0	666.001	CCCGAGATCTGCTGGGATTGGTGGGTTGGAAATCATATGAAGATTTTGAAATGTTGAAATTTCGGAATCTGTTTTGGTTTCCAATTCCACCCATCCCAATGGGTTTCGG	.((((((((((.((((((.((((((((((((((((.....((((((((((((......))))))))))))....)))))))))).)))))).)))))).))))))))))	GGGATTGGTGGGTTGGAAATC	3	24	0	0	8
novel_mir_1437	CGCAGAAATCTTTGGTTATC	novel_mir_1437	CGCAGAAATCTTTGGTTATC	20	comp65476_c0_seq1:128:260:+	-50.6	243	137	80	144	21.3562	24.1873	10.7849	20.2372	CTCCTCTCGTTTTAACACTGTAGCCAAGGATTTTTGCGTGAATCCATCCCAAGTATGGGATCAATTGGTTTGTTTATTATGAATATGCATCCACGCAGAAATCTTTGGTTATCAGAGAATGGAGGAATGGAGA	((((..((.(((.....(((((((((((((((((((((((.....((((((....))))))......((.((((((...)))))).))...)))))))))))))))))))).))).....))).))..)))).	TAGCCAAGGATTTTTGCGTG	3	59	30	10	29
					comp65476_c0_seq2:128:260:+	-50.6	243	137	80	144	21.3562	24.1873	10.7849	20.2372	CTCCTCTCGTTTTAACACTGTAGCCAAGGATTTTTGCGTGAATCCATCCCAAGTATGGGATCAATTGGTTTGTTTATTATGAATATGCATCCACGCAGAAATCTTTGGTTATCAGAGAATGGAGGAATGGAGA	((((..((.(((.....(((((((((((((((((((((((.....((((((....))))))......((.((((((...)))))).))...)))))))))))))))))))).))).....))).))..)))).	TAGCCAAGGATTTTTGCGTG	3	59	30	10	29
novel_mir_2994	TCATGCTTTTCCACAGCTTTC	novel_mir_2994	TCATGCTTTTCCACAGCTTTC	21	comp73560_c0_seq1:220:352:+	-51.1	202	91	43	136	17.7529	16.066	5.7969	19.1129	ACAAGTCCTCTCATGCTTTTCCACAGCTTTCTTGAACTTCTTCTGCTTGACTTTTGATCCCTCCATCTGAGCAGAAAACATGGTAATTTAAGTTCAAGAAAGCTGTGGGAAAACATGGTAATTCTGGACTTCT	..((((((..(((((.(((((((((((((((((((((((.((((((((((...............)).)))))))).............))))))))))))))))))))))).))))).......))))))..	-	5	0	0	0	0
novel_mir_4341	TTGCATCAACTGAATCGGAGA	novel_mir_4341	TTGCATCAACTGAATCGGAGA	21	comp77969_c0_seq1:4042:4278:-	-83.2	185	0	0	130	16.2588	0	0	18.2697	TTGTATTTTGTTGCGGCGGCCTCTAATTCGCTTGGTGCAGGTCGGGAACTATCTTTGCCGATGGCGTTGCGTTTTGTGTTGAATTGAACAAGTGTACTCTCAAATCGTACATAATACGAATTTGTATGAGTATACGTAGTGAGCATACGGTGTATAATTTGGTATTGCTGTTTTTGGCAAATATAAGCTTCCCGCCTTGCATCAACTGAATCGGAGACCGCGGTGAATGCGATATGT	((((((((....((.((((.((((.(((((.((((((((((.((((((((((.((((((((.((((((..((((......))))..)))..((((((((.(((((((((.....)))).)))))...))))))))......(((((((.(.........).))).))))))).)))))))).)).)).)))))).)))))))))).))))).)))).)))).)))))))))).....	CTCTAATTCGCTTGGTGCAGGTC	3	2	0	0	1
					comp77969_c0_seq2:4031:4267:-	-83.2	185	0	0	130	16.2588	0	0	18.2697	TTGTATTTTGTTGCGGCGGCCTCTAATTCGCTTGGTGCAGGTCGGGAACTATCTTTGCCGATGGCGTTGCGTTTTGTGTTGAATTGAACAAGTGTACTCTCAAATCGTACATAATACGAATTTGTATGAGTATACGTAGTGAGCATACGGTGTATAATTTGGTATTGCTGTTTTTGGCAAATATAAGCTTCCCGCCTTGCATCAACTGAATCGGAGACCGCGGTGAATGCGATATGT	((((((((....((.((((.((((.(((((.((((((((((.((((((((((.((((((((.((((((..((((......))))..)))..((((((((.(((((((((.....)))).)))))...))))))))......(((((((.(.........).))).))))))).)))))))).)).)).)))))).)))))))))).))))).)))).)))).)))))))))).....	CTCTAATTCGCTTGGTGCAGGTC	3	2	0	0	1
					comp77969_c0_seq3:4026:4262:-	-83.2	185	0	0	130	16.2588	0	0	18.2697	TTGTATTTTGTTGCGGCGGCCTCTAATTCGCTTGGTGCAGGTCGGGAACTATCTTTGCCGATGGCGTTGCGTTTTGTGTTGAATTGAACAAGTGTACTCTCAAATCGTACATAATACGAATTTGTATGAGTATACGTAGTGAGCATACGGTGTATAATTTGGTATTGCTGTTTTTGGCAAATATAAGCTTCCCGCCTTGCATCAACTGAATCGGAGACCGCGGTGAATGCGATATGT	((((((((....((.((((.((((.(((((.((((((((((.((((((((((.((((((((.((((((..((((......))))..)))..((((((((.(((((((((.....)))).)))))...))))))))......(((((((.(.........).))).))))))).)))))))).)).)).)))))).)))))))))).))))).)))).)))).)))))))))).....	CTCTAATTCGCTTGGTGCAGGTC	3	2	0	0	1
					comp77969_c0_seq4:4015:4251:-	-83.2	185	0	0	130	16.2588	0	0	18.2697	TTGTATTTTGTTGCGGCGGCCTCTAATTCGCTTGGTGCAGGTCGGGAACTATCTTTGCCGATGGCGTTGCGTTTTGTGTTGAATTGAACAAGTGTACTCTCAAATCGTACATAATACGAATTTGTATGAGTATACGTAGTGAGCATACGGTGTATAATTTGGTATTGCTGTTTTTGGCAAATATAAGCTTCCCGCCTTGCATCAACTGAATCGGAGACCGCGGTGAATGCGATATGT	((((((((....((.((((.((((.(((((.((((((((((.((((((((((.((((((((.((((((..((((......))))..)))..((((((((.(((((((((.....)))).)))))...))))))))......(((((((.(.........).))).))))))).)))))))).)).)).)))))).)))))))))).))))).)))).)))).)))))))))).....	CTCTAATTCGCTTGGTGCAGGTC	3	2	0	0	1
					comp77969_c0_seq5:1327:1563:-	-83.2	185	0	0	130	16.2588	0	0	18.2697	TTGTATTTTGTTGCGGCGGCCTCTAATTCGCTTGGTGCAGGTCGGGAACTATCTTTGCCGATGGCGTTGCGTTTTGTGTTGAATTGAACAAGTGTACTCTCAAATCGTACATAATACGAATTTGTATGAGTATACGTAGTGAGCATACGGTGTATAATTTGGTATTGCTGTTTTTGGCAAATATAAGCTTCCCGCCTTGCATCAACTGAATCGGAGACCGCGGTGAATGCGATATGT	((((((((....((.((((.((((.(((((.((((((((((.((((((((((.((((((((.((((((..((((......))))..)))..((((((((.(((((((((.....)))).)))))...))))))))......(((((((.(.........).))).))))))).)))))))).)).)).)))))).)))))))))).))))).)))).)))).)))))))))).....	CTCTAATTCGCTTGGTGCAGGTC	3	2	0	0	1
					comp77969_c0_seq6:1308:1544:-	-83.2	185	0	0	130	16.2588	0	0	18.2697	TTGTATTTTGTTGCGGCGGCCTCTAATTCGCTTGGTGCAGGTCGGGAACTATCTTTGCCGATGGCGTTGCGTTTTGTGTTGAATTGAACAAGTGTACTCTCAAATCGTACATAATACGAATTTGTATGAGTATACGTAGTGAGCATACGGTGTATAATTTGGTATTGCTGTTTTTGGCAAATATAAGCTTCCCGCCTTGCATCAACTGAATCGGAGACCGCGGTGAATGCGATATGT	((((((((....((.((((.((((.(((((.((((((((((.((((((((((.((((((((.((((((..((((......))))..)))..((((((((.(((((((((.....)))).)))))...))))))))......(((((((.(.........).))).))))))).)))))))).)).)).)))))).)))))))))).))))).)))).)))).)))))))))).....	CTCTAATTCGCTTGGTGCAGGTC	3	2	0	0	1
					comp77969_c0_seq7:498:734:-	-83.8	185	0	0	130	16.2588	0	0	18.2697	TTGTATTTTGTTGCGGCGGCCTCTAATTCGCTTGGTGCAGGTCGGGAACTATCTTTGCCGATGGCGTTGCGTTTTGTGTTGAATTGAACAAGTGTACTCTCAAATCGTACATAATACGAATTTGTATGAGTATACGTAGTGAGCATACGGTGTATAATTTGGTATTGCTGTTTTTGGCAAATATAAGCTTCCCGCCTTGCATCAACTGAATCGGAGACCGTCGTGAATGTGATATTT	..(((((...(((((((((.((((.(((((.((((((((((.((((((((((.((((((((.((((((..((((......))))..)))..((((((((.(((((((((.....)))).)))))...))))))))......(((((((.(.........).))).))))))).)))))))).)).)).)))))).)))))))))).))))).)))).)))))))))....)))))..	CTCTAATTCGCTTGGTGCAGGTC	3	2	0	0	1
novel_mir_366	CACTCGTAGAATGGACAGACC	novel_mir_366	CACTCGTAGAATGGACAGACC	21	comp54804_c0_seq1:111:260:-	-32.9	179	218	172	192	15.7315	38.4878	23.1876	26.9829	AGCGGGAGGCGTTTGGTTCTGTTCTTTCTGCCTGAAGTTAAGAAGTGTCAAAGTGGAAATTTAAGTTTGAGAAGAGTTCCACAAAGCCCAACTAACTCCAAGGCCAAATAGCCCAACTCCACTCGTAGAATGGACAGACCAGTAATTAGC	.(((.....)))(((((.((((((.((((((.((.((((......(.(((((.(.........).))))).).(((((...............)))))...(((......))).)))).))...)))))).)))))))))))........	TTCTGTTCTTTCTGCCTGAA	3	0	1	0	2
novel_mir_597/novel_mir_12135	GGTTTGTGCGGGAATCTAACG/TTTGTGCGGGAATCTAACGTC	novel_mir_597/novel_mir_12135	GGTTTGTGCGGGAATCTAACG/TTTGTGCGGGAATCTAACGTC	21	comp60636_c0_seq1:213:356:+	-48.9	137	0	0	65	12.0403	0	0	9.13485	CCATATTTCAGGTTTGTGCGGGAATCTAACGTCCTTAGCACGTACCGATAATGGGGGATTCTGATTTTAATAGTCAATTTAATTGACAAATTTTCTCCCTTTTGGTAATTCAATGTTAGATTCACGCACAAACTCGTAATATGT	.((((((.(.((((((((((.(((((((((((..........((((((....((((((....(((((.....((((((...))))))))))).))))))..)))))).....))))))))))).)))))))))).).)))))).	-	5	0	0	0	0
novel_mir_3876	ACCGCCTTTCTATGTATAACG	novel_mir_3876	ACCGCCTTTCTATGTATAACG	21	comp76713_c0_seq1:293:398:-	-45	129	9	3	61	11.3372	1.58894	0.404435	8.57271	CTTTTCATCCTGTTATACATTGAAACGGCGGTTGAGAAGGGGTGGCAACGAGTTATCTTTATCTCCTCCATCTCCACCGCCTTTCTATGTATAACGAGATGGATCA	...((((((.((((((((((.((((.((((((.((((.((((.((....(((....)))...)).)))).)))).)))))))))).)))))))))).))))))...	TATACATAGAAAGGCGGTGGA	3	0	2	0	0
					comp76713_c0_seq2:272:377:-	-45	129	9	3	13	11.3372	1.58894	0.404435	1.82697	CTTTTCATCCTGTTATACATTGAAACGGCGGTTGAGAAGGGGTGGCAACGAGTTATCTTTATCTCCTCCATCTCCACCGCCTTTCTATGTATAACGAGATGGATCA	...((((((.((((((((((.((((.((((((.((((.((((.((....(((....)))...)).)))).)))).)))))))))).)))))))))).))))))...	TATACATAGAAAGGCGGTGGA	3	0	2	0	0
novel_mir_6947	TTATACATTGAAACGGCGGTTG	novel_mir_6947	TTATACATTGAAACGGCGGTTG	22	comp76713_c0_seq1:283:406:-	-60.9	0	339	183	0	0	59.8502	24.6705	0	GGAGGACCCTTTTCATCCTGTTATACATTGAAACGGCGGTTGAGAAGGGGTGGCAACGAGTTATCTTTATCTCCTCCATCTCCACCGCCTTTCTATGTATAACGAGATGGATCAGGGTCCCTCT	((((((((((.((((((.((((((((((.((((.((((((.((((.((((.((....(((....)))...)).)))).)))).)))))))))).)))))))))).))))))..))))).)))))	AACCGCCTTTCTATGTATAACG	5	0	91	24	0
					comp76713_c0_seq2:262:385:-	-60.9	0	339	183	0	0	59.8502	24.6705	0	GGAGGACCCTTTTCATCCTGTTATACATTGAAACGGCGGTTGAGAAGGGGTGGCAACGAGTTATCTTTATCTCCTCCATCTCCACCGCCTTTCTATGTATAACGAGATGGATCAGGGTCCCTCT	((((((((((.((((((.((((((((((.((((.((((((.((((.((((.((....(((....)))...)).)))).)))).)))))))))).)))))))))).))))))..))))).)))))	AACCGCCTTTCTATGTATAACG	5	0	91	24	0
novel_mir_1616	TCAAGTGATGATCAGAAGCATA	novel_mir_1616	TCAAGTGATGATCAGAAGCATA	22	comp8068_c0_seq1:1:166:-	-29.6	98	54	0	59	8.61279	9.53367	0	8.29163	ATTGGTTACATGTTTTTTAGTAGCTTGATGGTTGCTTGTTATGTGTTCATGGTTTAAAGATCTTACTTTTTTATGCAGTTCCCTTTTAATAATACTATTGATCTTTTTATTATCTCTTAGTTCCAATAAAAATGGGGGTCAAGTGATGATCAGAAGCATAGTTCAA	..(((.((((((......(((((((....)))))))...)))))).)))..((.((((((.......)))))).)).................(((((.(..(((((.((((((.((((.(((((.......))))).).))).)))))).)))))))))))....	-	3	0	0	0	0
novel_mir_2722	TGCTCACTTCTTTTCTGTCAGC	novel_mir_2722	TGCTCACTTCTTTTCTGTCAGC	21	comp72545_c0_seq10:1530:1624:-	-49.1	97	102	0	83	8.5249	18.008	0	11.6645	ACTTGACAGAAGAGAGTGAGCACACGCAGGCAATTGTATAGAGTATACCTTTGTGGATGCGTGTGCTCACTTCTTTTCTGTCAGCTTCTCTCTCT	..((((((((((((((((((((((((((.((((..(((((...)))))..))))...))))))))))))).)))))))))))))...........	-	3	0	0	0	0
					comp72545_c0_seq11:1515:1609:-	-49.1	97	102	0	83	8.5249	18.008	0	11.6645	ACTTGACAGAAGAGAGTGAGCACACGCAGGCAATTGTATAGAGTATACCTTTGTGGATGCGTGTGCTCACTTCTTTTCTGTCAGCTTCTCTCTCT	..((((((((((((((((((((((((((.((((..(((((...)))))..))))...))))))))))))).)))))))))))))...........	-	3	0	0	0	0
					comp72545_c0_seq12:1040:1134:-	-49.1	97	102	0	83	8.5249	18.008	0	11.6645	ACTTGACAGAAGAGAGTGAGCACACGCAGGCAATTGTATAGAGTATACCTTTGTGGATGCGTGTGCTCACTTCTTTTCTGTCAGCTTCTCTCTCT	..((((((((((((((((((((((((((.((((..(((((...)))))..))))...))))))))))))).)))))))))))))...........	-	3	0	0	0	0
					comp72545_c0_seq13:309:403:-	-49.1	97	102	0	83	8.5249	18.008	0	11.6645	ACTTGACAGAAGAGAGTGAGCACACGCAGGCAATTGTATAGAGTATACCTTTGTGGATGCGTGTGCTCACTTCTTTTCTGTCAGCTTCTCTCTCT	..((((((((((((((((((((((((((.((((..(((((...)))))..))))...))))))))))))).)))))))))))))...........	-	3	0	0	0	0
					comp72545_c0_seq1:2653:2747:-	-49.1	97	102	0	83	8.5249	18.008	0	11.6645	ACTTGACAGAAGAGAGTGAGCACACGCAGGCAATTGTATAGAGTATACCTTTGTGGATGCGTGTGCTCACTTCTTTTCTGTCAGCTTCTCTCTCT	..((((((((((((((((((((((((((.((((..(((((...)))))..))))...))))))))))))).)))))))))))))...........	-	3	0	0	0	0
					comp72545_c0_seq2:1881:1975:-	-49.1	97	102	0	83	8.5249	18.008	0	11.6645	ACTTGACAGAAGAGAGTGAGCACACGCAGGCAATTGTATAGAGTATACCTTTGTGGATGCGTGTGCTCACTTCTTTTCTGTCAGCTTCTCTCTCT	..((((((((((((((((((((((((((.((((..(((((...)))))..))))...))))))))))))).)))))))))))))...........	-	3	0	0	0	0
					comp72545_c0_seq4:1803:1897:-	-49.1	97	102	0	83	8.5249	18.008	0	11.6645	ACTTGACAGAAGAGAGTGAGCACACGCAGGCAATTGTATAGAGTATACCTTTGTGGATGCGTGTGCTCACTTCTTTTCTGTCAGCTTCTCTCTCT	..((((((((((((((((((((((((((.((((..(((((...)))))..))))...))))))))))))).)))))))))))))...........	-	3	0	0	0	0
					comp72545_c0_seq6:1707:1801:-	-49.1	97	102	0	83	8.5249	18.008	0	11.6645	ACTTGACAGAAGAGAGTGAGCACACGCAGGCAATTGTATAGAGTATACCTTTGTGGATGCGTGTGCTCACTTCTTTTCTGTCAGCTTCTCTCTCT	..((((((((((((((((((((((((((.((((..(((((...)))))..))))...))))))))))))).)))))))))))))...........	-	3	0	0	0	0
					comp72545_c0_seq8:1629:1723:-	-49.1	97	102	0	83	8.5249	18.008	0	11.6645	ACTTGACAGAAGAGAGTGAGCACACGCAGGCAATTGTATAGAGTATACCTTTGTGGATGCGTGTGCTCACTTCTTTTCTGTCAGCTTCTCTCTCT	..((((((((((((((((((((((((((.((((..(((((...)))))..))))...))))))))))))).)))))))))))))...........	-	3	0	0	0	0
novel_mir_3909	AGCGTTGATGATATCGTCGTT	novel_mir_3909	AGCGTTGATGATATCGTCGTT	21	comp76806_c1_seq10:292:392:+	-45.4	89	0	49	73	7.82182	0	6.60577	10.2591	CATTGAGTGCAGCGTTGATGATATCGTCGTTCGTTTTTGTTCGATGGATCCCTTTAGTTCATCATTTTACGAATGTCGTTTCATTAACGCTGCATTCAATA	.((((((((((((((((((((...((.(((((((........(((((((.......))))))).....))))))).))..)))))))))))))))))))).	TGTCGTTTCATTAACGCTGC	5	6	0	0	6
					comp76806_c1_seq15:292:392:+	-45.4	89	0	49	73	7.82182	0	6.60577	10.2591	CATTGAGTGCAGCGTTGATGATATCGTCGTTCGTTTTTGTTCGATGGATCCCTTTAGTTCATCATTTTACGAATGTCGTTTCATTAACGCTGCATTCAATA	.((((((((((((((((((((...((.(((((((........(((((((.......))))))).....))))))).))..)))))))))))))))))))).	TGTCGTTTCATTAACGCTGC	5	6	0	0	6
					comp76806_c1_seq16:292:392:+	-45.4	89	0	49	73	7.82182	0	6.60577	10.2591	CATTGAGTGCAGCGTTGATGATATCGTCGTTCGTTTTTGTTCGATGGATCCCTTTAGTTCATCATTTTACGAATGTCGTTTCATTAACGCTGCATTCAATA	.((((((((((((((((((((...((.(((((((........(((((((.......))))))).....))))))).))..)))))))))))))))))))).	TGTCGTTTCATTAACGCTGC	5	6	0	0	6
					comp76806_c1_seq1:292:392:+	-45.4	89	0	49	73	7.82182	0	6.60577	10.2591	CATTGAGTGCAGCGTTGATGATATCGTCGTTCGTTTTTGTTCGATGGATCCCTTTAGTTCATCATTTTACGAATGTCGTTTCATTAACGCTGCATTCAATA	.((((((((((((((((((((...((.(((((((........(((((((.......))))))).....))))))).))..)))))))))))))))))))).	TGTCGTTTCATTAACGCTGC	5	6	0	0	6
					comp76806_c1_seq2:292:392:+	-45.4	89	0	49	73	7.82182	0	6.60577	10.2591	CATTGAGTGCAGCGTTGATGATATCGTCGTTCGTTTTTGTTCGATGGATCCCTTTAGTTCATCATTTTACGAATGTCGTTTCATTAACGCTGCATTCAATA	.((((((((((((((((((((...((.(((((((........(((((((.......))))))).....))))))).))..)))))))))))))))))))).	TGTCGTTTCATTAACGCTGC	5	6	0	0	6
					comp76806_c1_seq3:292:392:+	-45.4	89	0	49	73	7.82182	0	6.60577	10.2591	CATTGAGTGCAGCGTTGATGATATCGTCGTTCGTTTTTGTTCGATGGATCCCTTTAGTTCATCATTTTACGAATGTCGTTTCATTAACGCTGCATTCAATA	.((((((((((((((((((((...((.(((((((........(((((((.......))))))).....))))))).))..)))))))))))))))))))).	TGTCGTTTCATTAACGCTGC	5	6	0	0	6
					comp76806_c1_seq4:292:392:+	-45.4	89	0	49	73	7.82182	0	6.60577	10.2591	CATTGAGTGCAGCGTTGATGATATCGTCGTTCGTTTTTGTTCGATGGATCCCTTTAGTTCATCATTTTACGAATGTCGTTTCATTAACGCTGCATTCAATA	.((((((((((((((((((((...((.(((((((........(((((((.......))))))).....))))))).))..)))))))))))))))))))).	TGTCGTTTCATTAACGCTGC	5	6	0	0	6
					comp76806_c1_seq9:292:392:+	-45.4	89	0	49	73	7.82182	0	6.60577	10.2591	CATTGAGTGCAGCGTTGATGATATCGTCGTTCGTTTTTGTTCGATGGATCCCTTTAGTTCATCATTTTACGAATGTCGTTTCATTAACGCTGCATTCAATA	.((((((((((((((((((((...((.(((((((........(((((((.......))))))).....))))))).))..)))))))))))))))))))).	TGTCGTTTCATTAACGCTGC	5	6	0	0	6
novel_mir_16	TAACTTGAGATGGTCTAAGGT	novel_mir_16	TAACTTGAGATGGTCTAAGGT	21	comp1186916_c0_seq1:170:282:+	-56.7	85	314	27	148	7.47027	55.4365	3.63991	20.7993	TTATTAACCCTCCTGAACGGTAACTTGAGATGGTCTAAGGTTACAACCATTGGGTATATGACATTGGTTGTTATCTCAGACCATCCCAAGTTATCGATCAGCCTTGGGTTGAG	...(((((((..((((.((((((((((.((((((((.((((.(((((((.((.........)).))))))).)))).)))))))).)))))))))).))))....))))))).	ATCTCAGACCATCCCAAGTTA	5	1	1	0	1
novel_mir_4455	AGGTCATCTAGCAGCTTCAAT	novel_mir_4455	AGGTCATCTAGCAGCTTCAAT	21	comp78243_c3_seq1:90:378:+	-82	78	30	13	0	6.85508	5.29648	1.75255	0	TTGGTCTGAGAGGTTGAAGCTGCCAGCATGATCTGGTTTGATAGCAAATCCATGTTTTGAAATAAATCCCTTCAACCCTTCAAAAATCTTGATCTTGATTACAAAAAGTTTTGAAAGATGTTGATTTTTGTGATGGGATGTTTTCTCTCTTTGATCTGTTTCTGAGTCTTGGCTCAATCAATCAGAGTTTTTTTCTCCCCAATTTTTCATATACACACAATTGATTTGAAGTGAACTTGTTCAAAATTTGGGTCCATCAGGTCATCTAGCAGCTTCAATCACTCACCAC	.((((..(((.((((((((((((.((.(((((((((((((....)))(((((.((((((((.....((.((((((.....((((((((...(((((....((.....)).....)))))...))))))))...((((..(........(((((((.((....(((((....)))))..))))))))).......)..))))........................)))))).)).....)))))))).)))))..)))))))))))).)))))))))))).))))))).	-	3	0	0	0	0
					comp78243_c3_seq2:90:378:+	-82	78	30	13	0	6.85508	5.29648	1.75255	0	TTGGTCTGAGAGGTTGAAGCTGCCAGCATGATCTGGTTTGATAGCAAATCCATGTTTTGAAATAAATCCCTTCAACCCTTCAAAAATCTTGATCTTGATTACAAAAAGTTTTGAAAGATGTTGATTTTTGTGATGGGATGTTTTCTCTCTTTGATCTGTTTCTGAGTCTTGGCTCAATCAATCAGAGTTTTTTTCTCCCCAATTTTTCATATACACACAATTGATTTGAAGTGAACTTGTTCAAAATTTGGGTCCATCAGGTCATCTAGCAGCTTCAATCACTCACCAC	.((((..(((.((((((((((((.((.(((((((((((((....)))(((((.((((((((.....((.((((((.....((((((((...(((((....((.....)).....)))))...))))))))...((((..(........(((((((.((....(((((....)))))..))))))))).......)..))))........................)))))).)).....)))))))).)))))..)))))))))))).)))))))))))).))))))).	-	3	0	0	0	0
novel_mir_184	CATGTGCTCTTCTTCCCCATC	novel_mir_184	CATGTGCTCTTCTTCCCCATC	21	comp38659_c0_seq1:8:172:+	-56.8	73	0	15	42	6.41565	0	2.02217	5.90252	TGAGTGTAGAGCACGATGGAGAAGCAGGGCACGTGCATTACTAACTCATGCACACCATTCTCAGATCATTTCGTAGAGTTATATATGGTTCAGCTACCTACACGAGCTTCACTAAAAGCAATGAGTTAGTTATTCATGTGCTCTTCTTCCCCATCATGACCACTC	.(((((.....((.(((((.((((.((((((((((.((.((((((((((((.....(((((..((.....))..)))))......((((..((((.(......)))))..))))...)).)))))))))).)).)))))))))).)))).))))).))..)))))	-	3	0	0	0	0
novel_mir_3714	GCTGCCGACTCATTCATTCAA	novel_mir_3714	GCTGCCGACTCATTCATTCAA	21	comp76260_c0_seq1:1071:1194:+	-48.3	52	128	60	29	4.57005	22.5983	8.08869	4.07555	TGAGATTCGGGGCTGAATTAGCTGCCGACTCATTCATTCAACCACTCAGTAGAATACGAGAAGTTTTATGCTACTGTGATTGAGTGAATGATGCGGGAGATAGTTTCATGCCCCTCCCCTCTGT	.(((....((((((((((((.((.(((..((((((((((((.(((..(((((.(((.((....)).))).)))))))).))))))))))))..))).)).))).)))).)))))....)))...	AGTGAATGATGCGGGAGATAGT	5	5	1	3	1
					comp76260_c0_seq2:1099:1222:+	-44.1	52	128	60	29	4.57005	22.5983	8.08869	4.07555	TGAGATTCGGGGCTGAATTAGCTGCCGACTCATTCATTCAACCACTCAGTAGAATACGAGAAGTTTTATGCTACTGTGATTGAGTGAATGATGCGGGAGATAGTTTCACGTTCCTCTCCCTCTG	.((((...((((((((((((.((.(((..((((((((((((.(((..(((((.(((.((....)).))).)))))))).))))))))))))..))).)).))).)))).)))))))))......	AGTGAATGATGCGGGAGATAGT	5	5	1	3	1
					comp76260_c0_seq3:1071:1194:+	-44.1	52	128	60	29	4.57005	22.5983	8.08869	4.07555	TGAGATTCGGGGCTGAATTAGCTGCCGACTCATTCATTCAACCACTCAGTAGAATACGAGAAGTTTTATGCTACTGTGATTGAGTGAATGATGCGGGAGATAGTTTCACGTTCCTCTCCCTCTG	.((((...((((((((((((.((.(((..((((((((((((.(((..(((((.(((.((....)).))).)))))))).))))))))))))..))).)).))).)))).)))))))))......	AGTGAATGATGCGGGAGATAGT	5	5	1	3	1
					comp76260_c0_seq4:267:390:+	-48.3	52	128	60	29	4.57005	22.5983	8.08869	4.07555	TGAGATTCGGGGCTGAATTAGCTGCCGACTCATTCATTCAACCACTCAGTAGAATACGAGAAGTTTTATGCTACTGTGATTGAGTGAATGATGCGGGAGATAGTTTCATGCCCCTCCCCTCTGT	.(((....((((((((((((.((.(((..((((((((((((.(((..(((((.(((.((....)).))).)))))))).))))))))))))..))).)).))).)))).)))))....)))...	AGTGAATGATGCGGGAGATAGT	5	5	1	3	1
					comp76260_c0_seq5:267:390:+	-44.1	52	128	60	29	4.57005	22.5983	8.08869	4.07555	TGAGATTCGGGGCTGAATTAGCTGCCGACTCATTCATTCAACCACTCAGTAGAATACGAGAAGTTTTATGCTACTGTGATTGAGTGAATGATGCGGGAGATAGTTTCACGTTCCTCTCCCTCTG	.((((...((((((((((((.((.(((..((((((((((((.(((..(((((.(((.((....)).))).)))))))).))))))))))))..))).)).))).)))).)))))))))......	AGTGAATGATGCGGGAGATAGT	5	5	1	3	1
					comp76260_c0_seq6:1099:1222:+	-48.3	52	128	60	29	4.57005	22.5983	8.08869	4.07555	TGAGATTCGGGGCTGAATTAGCTGCCGACTCATTCATTCAACCACTCAGTAGAATACGAGAAGTTTTATGCTACTGTGATTGAGTGAATGATGCGGGAGATAGTTTCATGCCCCTCCCCTCTGT	.(((....((((((((((((.((.(((..((((((((((((.(((..(((((.(((.((....)).))).)))))))).))))))))))))..))).)).))).)))).)))))....)))...	AGTGAATGATGCGGGAGATAGT	5	5	1	3	1
					comp76260_c0_seq7:1099:1222:+	-44.1	52	128	60	29	4.57005	22.5983	8.08869	4.07555	TGAGATTCGGGGCTGAATTAGCTGCCGACTCATTCATTCAACCACTCAGTAGAATACGAGAAGTTTTATGCTACTGTGATTGAGTGAATGATGCGGGAGATAGTTTCACGTTCCTCTCCCTCTG	.((((...((((((((((((.((.(((..((((((((((((.(((..(((((.(((.((....)).))).)))))))).))))))))))))..))).)).))).)))).)))))))))......	AGTGAATGATGCGGGAGATAGT	5	5	1	3	1
novel_mir_299	TTCATCGGAGATGTCACTCAGA	novel_mir_299	TTCATCGGAGATGTCACTCAGA	22	comp50699_c1_seq1:68:356:-	-51.4	43	16	4	8	3.77908	2.82479	0.539246	1.12429	ATCAAAGCGCTTCATCGGAGATGTCACTCAGAAAATCAAATTCCAGAAAATGAAATCAAAGAGGAAAATACAATCTACAAAATTAAAGGGCCGAGTCACGAGATCAATGGCCGCTTCATCACCACACTTATTTTTATGAATTTCTTGATTTGAATATTCGGGGAGTTGGAAATGAAGGGTCACAGAAACATCTACACAGCATTTGTCAACTCAACAGAATCAAACTCCTAATTCTTTTGGAACCAATGGTGCAACTTGATGGGGATTTCTTTTGTAGAAGACTTGGATT	(((.(((..((((((.(((((.(((.((((..((......((((..................))))...................((((((((.(((....)))...))))).)))...(((((.............(((((....(.(((((...((((..((((((((((((....((...(((....)))))....))))).)))))))..).)))))))))....)))))............)))))....))..))))))).))))).)).)))).))).))).	-	5	0	0	0	0
novel_mir_39	CGATATTGGTAAGGTTCAATC	novel_mir_39	CGATATTGGTAAGGTTCAATC	21	comp15840_c0_seq1:353:456:+	-45.5	36	23	15	11	3.16388	4.06064	2.02217	1.5459	GTAAAGAGAGCGATATTGGTAAGGTTCAATCTGAAGACGGATTTACACATGCCGCTAGTAAAGTACGATCTCAGATTGAGCCGCGCCAATATCACTTTCTATCT	....((((((.(((((((((..((((((((((((.((((..(((((...........)))))...)).))))))))))))))..))))))))).))))))....	-	5	0	0	0	0
novel_mir_1119/novel_mir_5285(*)	AAGGGTTTCTTACAGAGTTTA	novel_mir_1119/novel_mir_5285(*)	AAGGGTTTCTTACAGAGTTTA	21	comp64932_c0_seq1:391:583:+	-73.1	34	4	2	9	2.98811	0.706197	0.269623	1.26483	GGGTTTGTCAAAGGGTTTCTTACAGAGTTTATTGGCATTCTGTCCACCTCCTGCTATGGAATTCCCTTTTTATTTTTTTTAAGAAAAGACTAGAAAGAAAATATTTTAAGCCCCAAAATCATGTGATATTCTGTTATGGAGGAGGTGGGCATACTGCCAACTGAGCTCTGTTGGCTTCTCTTTGCTAAACCCT	(((((((.(((((((...((.((((((((((((((((...((((((((((((.(.(((((((...((((((((((((((...))))))).)))))))....................(((....))))))))))...).))))))))))))...)))))).)))))))))).))...))))))).))))))).	AGCTCTGTTGGCTTCTCTTTG	5	6	4	0	2
					comp64932_c0_seq2:391:583:+	-71.8	34	4	2	9	2.98811	0.706197	0.269623	1.26483	GGGTTTGTCAAAGGGTTTCTTACAGAGTTTATTGGCATTCTGTCCACCTCCTGCTATGGAATTCCCTTTTTATTTTTTTTAAGAAAAGACTAGAAAGAAAATATTTTAAGCCCCAAAATCATGTGATATTCTGTTATGGAGGAGGTGGGCATACTGCCAACTGAGCTCTGTTGGCTTCTCTTTGCAAAACCCT	((((((..(((((((...((.((((((((((((((((...((((((((((((.(.(((((((...((((((((((((((...))))))).)))))))....................(((....))))))))))...).))))))))))))...)))))).)))))))))).))...)))))))..)))))).	AGCTCTGTTGGCTTCTCTTTG	5	6	4	0	2
					comp64932_c0_seq4:391:567:+	-64.9	34	4	0	9	2.98811	0.706197	0	1.26483	GGGTTTGTCAAAGGGTTTCTTACAGAGTTTATTGGCATTCTGTCCACCTCCTGTTATGGGGAAATCTCTTTAACAAAAGACAAGAATGAAATTGTTTTTATTTTACAAAAAAACATGTGTTTTCTCTTATGGAGGAGGTGGGCATACTGCCAACTGAGCTCTGTTGGCTTCTCTTTG	........(((((((...((.((((((((((((((((...((((((((((((.(...(((((((..(((((....)))))...((((((((....))))))))((((........)))).)))))))...).))))))))))))...)))))).)))))))))).))...)))))))	-	5	6	0	0	0
novel_mir_914	TTAAAGTCGTTACCTAGGGTAGC	novel_mir_914	TTAAAGTCGTTACCTAGGGTAGC	23	comp78830_c0_seq1:3001:3266:-	-71	31	6	6	14	2.72445	1.0593	0.808869	1.96751	TAGCGACTATGCAAAGTTGCTATCCTAGGTAGCTACTTTAACCATCATTGCCTAATTAAAATGTTTAAGAAAGTCTAATATTTGCCTAAATTATTACTTAATCATTGCCTAATTGGTAATTATTACCTAATTAAAATGTTTAAAAAATTTAATTATTGCTTAAATCATTGCCAAATTGATAATAAATGCTTAATTAAAATGTTTTAGTAAAAAAAATAATCGGTTAAAGTCGTTACCTAGGGTAGCAATTTTGCAAAAGTTCAAAG	....((((.((((((((((((((((((((((((.(((((((((...((((((.(((((.((((.(((((......(((((.((.....)).)))))))))).))))...))))))))))).........((((((((((((........((((((..((....((((.........)))).......)).)))))))))))))))))).............))))))))).))))))))))))))))))))))))..)))).....	TATCCTAGGTAGCTACTTTAACC	3	3	2	1	1
					comp78830_c0_seq2:3001:3266:-	-71	31	6	6	14	2.72445	1.0593	0.808869	1.96751	TAGCGACTATGCAAAGTTGCTATCCTAGGTAGCTACTTTAACCATCATTGCCTAATTAAAATGTTTAAGAAAGTCTAATATTTGCCTAAATTATTACTTAATCATTGCCTAATTGGTAATTATTACCTAATTAAAATGTTTAAAAAATTTAATTATTGCTTAAATCATTGCCAAATTGATAATAAATGCTTAATTAAAATGTTTTAGTAAAAAAAATAATCGGTTAAAGTCGTTACCTAGGGTAGCAATTTTGCAAAAGTTCAAAG	....((((.((((((((((((((((((((((((.(((((((((...((((((.(((((.((((.(((((......(((((.((.....)).)))))))))).))))...))))))))))).........((((((((((((........((((((..((....((((.........)))).......)).)))))))))))))))))).............))))))))).))))))))))))))))))))))))..)))).....	TATCCTAGGTAGCTACTTTAACC	3	3	2	1	1
					comp78830_c0_seq3:2987:3252:-	-71	31	6	6	14	2.72445	1.0593	0.808869	1.96751	TAGCGACTATGCAAAGTTGCTATCCTAGGTAGCTACTTTAACCATCATTGCCTAATTAAAATGTTTAAGAAAGTCTAATATTTGCCTAAATTATTACTTAATCATTGCCTAATTGGTAATTATTACCTAATTAAAATGTTTAAAAAATTTAATTATTGCTTAAATCATTGCCAAATTGATAATAAATGCTTAATTAAAATGTTTTAGTAAAAAAAATAATCGGTTAAAGTCGTTACCTAGGGTAGCAATTTTGCAAAAGTTCAAAG	....((((.((((((((((((((((((((((((.(((((((((...((((((.(((((.((((.(((((......(((((.((.....)).)))))))))).))))...))))))))))).........((((((((((((........((((((..((....((((.........)))).......)).)))))))))))))))))).............))))))))).))))))))))))))))))))))))..)))).....	TATCCTAGGTAGCTACTTTAACC	3	3	2	1	1
					comp78830_c0_seq4:2987:3252:-	-71	31	6	6	14	2.72445	1.0593	0.808869	1.96751	TAGCGACTATGCAAAGTTGCTATCCTAGGTAGCTACTTTAACCATCATTGCCTAATTAAAATGTTTAAGAAAGTCTAATATTTGCCTAAATTATTACTTAATCATTGCCTAATTGGTAATTATTACCTAATTAAAATGTTTAAAAAATTTAATTATTGCTTAAATCATTGCCAAATTGATAATAAATGCTTAATTAAAATGTTTTAGTAAAAAAAATAATCGGTTAAAGTCGTTACCTAGGGTAGCAATTTTGCAAAAGTTCAAAG	....((((.((((((((((((((((((((((((.(((((((((...((((((.(((((.((((.(((((......(((((.((.....)).)))))))))).))))...))))))))))).........((((((((((((........((((((..((....((((.........)))).......)).)))))))))))))))))).............))))))))).))))))))))))))))))))))))..)))).....	TATCCTAGGTAGCTACTTTAACC	3	3	2	1	1
					comp78830_c0_seq5:2269:2534:-	-71	31	6	6	14	2.72445	1.0593	0.808869	1.96751	TAGCGACTATGCAAAGTTGCTATCCTAGGTAGCTACTTTAACCATCATTGCCTAATTAAAATGTTTAAGAAAGTCTAATATTTGCCTAAATTATTACTTAATCATTGCCTAATTGGTAATTATTACCTAATTAAAATGTTTAAAAAATTTAATTATTGCTTAAATCATTGCCAAATTGATAATAAATGCTTAATTAAAATGTTTTAGTAAAAAAAATAATCGGTTAAAGTCGTTACCTAGGGTAGCAATTTTGCAAAAGTTCAAAG	....((((.((((((((((((((((((((((((.(((((((((...((((((.(((((.((((.(((((......(((((.((.....)).)))))))))).))))...))))))))))).........((((((((((((........((((((..((....((((.........)))).......)).)))))))))))))))))).............))))))))).))))))))))))))))))))))))..)))).....	TATCCTAGGTAGCTACTTTAACC	3	3	2	1	1
					comp78830_c0_seq6:2269:2534:-	-71	31	6	6	14	2.72445	1.0593	0.808869	1.96751	TAGCGACTATGCAAAGTTGCTATCCTAGGTAGCTACTTTAACCATCATTGCCTAATTAAAATGTTTAAGAAAGTCTAATATTTGCCTAAATTATTACTTAATCATTGCCTAATTGGTAATTATTACCTAATTAAAATGTTTAAAAAATTTAATTATTGCTTAAATCATTGCCAAATTGATAATAAATGCTTAATTAAAATGTTTTAGTAAAAAAAATAATCGGTTAAAGTCGTTACCTAGGGTAGCAATTTTGCAAAAGTTCAAAG	....((((.((((((((((((((((((((((((.(((((((((...((((((.(((((.((((.(((((......(((((.((.....)).)))))))))).))))...))))))))))).........((((((((((((........((((((..((....((((.........)))).......)).)))))))))))))))))).............))))))))).))))))))))))))))))))))))..)))).....	TATCCTAGGTAGCTACTTTAACC	3	3	2	1	1
					comp78830_c0_seq7:2255:2520:-	-71	31	6	6	14	2.72445	1.0593	0.808869	1.96751	TAGCGACTATGCAAAGTTGCTATCCTAGGTAGCTACTTTAACCATCATTGCCTAATTAAAATGTTTAAGAAAGTCTAATATTTGCCTAAATTATTACTTAATCATTGCCTAATTGGTAATTATTACCTAATTAAAATGTTTAAAAAATTTAATTATTGCTTAAATCATTGCCAAATTGATAATAAATGCTTAATTAAAATGTTTTAGTAAAAAAAATAATCGGTTAAAGTCGTTACCTAGGGTAGCAATTTTGCAAAAGTTCAAAG	....((((.((((((((((((((((((((((((.(((((((((...((((((.(((((.((((.(((((......(((((.((.....)).)))))))))).))))...))))))))))).........((((((((((((........((((((..((....((((.........)))).......)).)))))))))))))))))).............))))))))).))))))))))))))))))))))))..)))).....	TATCCTAGGTAGCTACTTTAACC	3	3	2	1	1
					comp78830_c0_seq8:2255:2520:-	-71	31	6	6	14	2.72445	1.0593	0.808869	1.96751	TAGCGACTATGCAAAGTTGCTATCCTAGGTAGCTACTTTAACCATCATTGCCTAATTAAAATGTTTAAGAAAGTCTAATATTTGCCTAAATTATTACTTAATCATTGCCTAATTGGTAATTATTACCTAATTAAAATGTTTAAAAAATTTAATTATTGCTTAAATCATTGCCAAATTGATAATAAATGCTTAATTAAAATGTTTTAGTAAAAAAAATAATCGGTTAAAGTCGTTACCTAGGGTAGCAATTTTGCAAAAGTTCAAAG	....((((.((((((((((((((((((((((((.(((((((((...((((((.(((((.((((.(((((......(((((.((.....)).)))))))))).))))...))))))))))).........((((((((((((........((((((..((....((((.........)))).......)).)))))))))))))))))).............))))))))).))))))))))))))))))))))))..)))).....	TATCCTAGGTAGCTACTTTAACC	3	3	2	1	1
					comp78830_c0_seq9:943:1208:-	-71	31	6	6	14	2.72445	1.0593	0.808869	1.96751	TAGCGACTATGCAAAGTTGCTATCCTAGGTAGCTACTTTAACCATCATTGCCTAATTAAAATGTTTAAGAAAGTCTAATATTTGCCTAAATTATTACTTAATCATTGCCTAATTGGTAATTATTACCTAATTAAAATGTTTAAAAAATTTAATTATTGCTTAAATCATTGCCAAATTGATAATAAATGCTTAATTAAAATGTTTTAGTAAAAAAAATAATCGGTTAAAGTCGTTACCTAGGGTAGCAATTTTGCAAAAGTTCAAAG	....((((.((((((((((((((((((((((((.(((((((((...((((((.(((((.((((.(((((......(((((.((.....)).)))))))))).))))...))))))))))).........((((((((((((........((((((..((....((((.........)))).......)).)))))))))))))))))).............))))))))).))))))))))))))))))))))))..)))).....	TATCCTAGGTAGCTACTTTAACC	3	3	2	1	1
novel_mir_1312	GTGTGATTCTCCTTTGGCAGG	novel_mir_1312	GTGTGATTCTCCTTTGGCAGG	21	comp65325_c0_seq1:1183:1271:-	-41.3	25	39	17	7	2.19714	6.88543	2.2918	0.983753	AGAAATAACAGTGTGATTCTCCTTTGGCAGGGAGGACATGCACATGCATACTTCTTTCTTTGCCAAAGGAGAATTGCCCTGCCATTCAT	........(((.((((((((((((((((((((((((.((((....))))...)).)))))))))))))))))))))).)))........	-	5	0	0	0	0
					comp65325_c0_seq3:322:409:-	-43.2	25	39	17	7	2.19714	6.88543	2.2918	0.983753	AGAAATAACAGTGTGATTCTCCTTTGGCAGGGAGGACATGCACATGCATACTTTTTCTTTGCCAAAGGAGAATTGCCCTGCCATTCTG	((((....(((.((((((((((((((((((((((((.((((....))))...)))))))))))))))))))))))).)))...)))).	-	5	0	0	0	0
novel_mir_280	GTGCGGTGATGATGCAAATTATG	novel_mir_280	GTGCGGTGATGATGCAAATTATG	23	comp48889_c0_seq1:12:118:-	-19.6	25	26	0	0	2.19714	4.59028	0	0	TGCTGGTGGGGGTGGTGGTGTTTCAAGTGCTGAAGATTGTATTTCTTATAAAAAAATTATGAATTTGAATCTGTGTGCGGTGATGATGCAAATTATGTGGACTAGAG	..(((((....(((((.((((((((.((((...(((((....(((.((.........)).)))....)))))..))))..))).)))))..)))))....)))))..	-	3	0	0	0	0
novel_mir_2991	AACAGGATCTCGCTTGCGGGC	novel_mir_2991	AACAGGATCTCGCTTGCGGGC	21	comp73553_c0_seq1:1790:1935:-	-76.3	24	0	0	0	2.10925	0	0	0	CGGGGTGGGGGCCCGCAAGCAAGAACCCGACACAATAGGCTCCGCTAGCAAGTACTTCACACTCGTCCTCGCTTTGCTAAAATGGTTAATCCAAGTTGATAGAGGAGCTTGTTGTAACAGGATCTCGCTTGCGGGCCCCCATCCCA	.(((((((((((((((((((.(((.((.(..((((((((((((.((((((((......((....))......))))).....(((.....)))......))).))))))))))))..).)).))).))))))))))))))))))).	-	3	0	0	0	0
					comp73553_c0_seq2:1777:1922:-	-76.3	24	0	0	0	2.10925	0	0	0	CGGGGTGGGGGCCCGCAAGCAAGAACCCGACACAATAGGCTCCGCTAGCAAGTACTTCACACTCGTCCTCGCTTTGCTAAAATGGTTAATCCAAGTTGATAGAGGAGCTTGTTGTAACAGGATCTCGCTTGCGGGCCCCCATCCCA	.(((((((((((((((((((.(((.((.(..((((((((((((.((((((((......((....))......))))).....(((.....)))......))).))))))))))))..).)).))).))))))))))))))))))).	-	3	0	0	0	0
novel_mir_4618	GCATTGGTAAGACTACACTCG	novel_mir_4618	GCATTGGTAAGACTACACTCG	21	comp78553_c0_seq6:232:594:+	-97.8	24	16	9	8	2.10925	2.82479	1.2133	1.12429	CGGTTTCTTGCAAGATGTAATTGAATCTCATGTCATGGATCAAATTCTTGCTGGATCCATTGGTCCTGGGAACACTAGTTCCATTTCCTTGGTTAATCTACATAAAGTAATAGAAGACATGGATTCTGTCAAGGAAAAGGTTATGAAGGTTAAAGAGGAAAGGGGATTCAAAGATCTTCAGCCCACATACTCAATTCCTGCAACTTCATCAAGACCTCTTACCACTGGAAAGAATACTATGGTGGGATTTGATGACGAGTTGATTCAACTTATGGACGGGCTCACTGGACAACAATCTAATCGGCAAATCATCCCTATTGTTGCCATGGGTGGCATTGGTAAGACTACACTCGCTAGAAATGT	..((((((.((.((.((((.((..(((..((((((((((((((((((.....))))...)))))))..(((((....))))).(((((((..(((((((.(((((..........((((.......))))..........))))).))))))).)))))))(((((((....)))))))(((((.((((...........(((((((((((((...((((((((.(((........)))))))))))))))))))..)))))........))))...)))))((.(((.(((((((......((........))..)))))))))))).))))))).)))..)).)))))).)).))))))..	-	3	0	0	0	0
novel_mir_92/novel_mir_4735	TTGGTCGCAGGAGAGATGAGG/TTGGTCGCAGGAGAGATGAGGC	novel_mir_92/novel_mir_4735	TTGGTCGCAGGAGAGATGAGG/TTGGTCGCAGGAGAGATGAGGC	21	comp2287089_c0_seq1:34:127:-	-41.5	24	2	14	8	2.10925	0.353099	1.88736	1.12429	GAAAGGGACTTTGGTCGCAGGAGAGATGAGGCTCCTAGTGCAATTTGATGAATGTTAGATTAAGCCTCATCTCCCCTCGACTCAAGCCCCTCCT	...((((.(((.(((((.(((.(((((((((((........((((((((....)))))))).))))))))))).)))))))).))).))))...	-	5	0	0	0	0
novel_mir_1500	TCGTGTGATGATCAGAAGCATA	novel_mir_1500	TCGTGTGATGATCAGAAGCATA	22	comp79720_c0_seq1:1983:2103:-	-30.8	21	12	22	10	1.8456	2.11859	2.96585	1.40536	TATCTTATGCTGTCTCTTCTGTTATCATTGATGTTGCTTAATTTACCTATACTTATTTCTTAGCTGTGAAAAGTTGAGAAAGGGGGTGGTCGTGTGATGATCAGAAGCATAGTTCAAATGA	........(((((..(((((((((((((((((...........(((((.......((((((((((......))))))))))..))))))))).))))))).)))))).)))))........	-	3	0	0	0	0
					comp79720_c0_seq2:1858:1978:-	-30.8	21	12	22	10	1.8456	2.11859	2.96585	1.40536	TATCTTATGCTGTCTCTTCTGTTATCATTGATGTTGCTTAATTTACCTATACTTATTTCTTAGCTGTGAAAAGTTGAGAAAGGGGGTGGTCGTGTGATGATCAGAAGCATAGTTCAAATGA	........(((((..(((((((((((((((((...........(((((.......((((((((((......))))))))))..))))))))).))))))).)))))).)))))........	-	3	0	0	0	0
					comp79720_c0_seq3:1408:1528:-	-30.8	21	12	22	10	1.8456	2.11859	2.96585	1.40536	TATCTTATGCTGTCTCTTCTGTTATCATTGATGTTGCTTAATTTACCTATACTTATTTCTTAGCTGTGAAAAGTTGAGAAAGGGGGTGGTCGTGTGATGATCAGAAGCATAGTTCAAATGA	........(((((..(((((((((((((((((...........(((((.......((((((((((......))))))))))..))))))))).))))))).)))))).)))))........	-	3	0	0	0	0
					comp79720_c0_seq4:1397:1517:-	-30.8	21	12	22	10	1.8456	2.11859	2.96585	1.40536	TATCTTATGCTGTCTCTTCTGTTATCATTGATGTTGCTTAATTTACCTATACTTATTTCTTAGCTGTGAAAAGTTGAGAAAGGGGGTGGTCGTGTGATGATCAGAAGCATAGTTCAAATGA	........(((((..(((((((((((((((((...........(((((.......((((((((((......))))))))))..))))))))).))))))).)))))).)))))........	-	3	0	0	0	0
					comp79720_c0_seq9:541:661:-	-30.8	21	12	22	10	1.8456	2.11859	2.96585	1.40536	TATCTTATGCTGTCTCTTCTGTTATCATTGATGTTGCTTAATTTACCTATACTTATTTCTTAGCTGTGAAAAGTTGAGAAAGGGGGTGGTCGTGTGATGATCAGAAGCATAGTTCAAATGA	........(((((..(((((((((((((((((...........(((((.......((((((((((......))))))))))..))))))))).))))))).)))))).)))))........	-	3	0	0	0	0
novel_mir_3301	TTGCATTCCCTCAGTCGGACA	novel_mir_3301	TTGCATTCCCTCAGTCGGACA	21	comp74712_c0_seq1:245:481:-	-152.2	20	0	7	15	1.75771	0	0.943681	2.10804	TCTTGACAAATGTCCGACTGAGGGAATGCAACTAACATGAAACGATTGGCACATTCAGCAAAATGAGAGAACCAGAGCCATGCCTTGACATCTTGTTTGCAAAACTCACAGTCTGTTCCCATAAGCTGTGAGTTCTGCGAACAACACATCAATCCACGGCTCTGGCTCTATCATTCTGCTGAATGTGACCAGTCGTTTCATGTTAATTGCATTCCCTCAGTCGGACAATTGTCAAAA	..(((((((.(((((((((((((((((((((.((((((((((((((((((((((((((((.(((((.(((.((((((((.((..((((....(((((((((.((((((((((.(((....))).)))))))))).)))))))))....))))..)).)))))))).))).))))).))))))))))).))))))))))))))))).))))))))))))))))))))).)))))))..	-	3	0	0	0	0
novel_mir_3875	AACCGCCGTTTCAATGTATAAC	novel_mir_3875	AACCGCCGTTTCAATGTATAAC	22	comp76713_c0_seq1:286:407:+	-57.5	17	9	3	13	1.49405	1.58894	0.404435	1.82697	GGGACCCTGATCCATCTCGTTATACATAGAAAGGCGGTGGAGATGGAGGAGATAAAGATAACTCGTTGCCACCCCTTCTCAACCGCCGTTTCAATGTATAACAGGATGAAAAGGGTCCTCCG	((((((((....(((((.(((((((((.((((((((((.((((.((.((.(.(((.((....)).))).).)))).)))).)))))).)))).))))))))).)))))...))))))))...	TATACATAGAAAGGCGGTGG	3	1	2	0	0
					comp76713_c0_seq2:265:386:+	-57.5	17	9	3	13	1.49405	1.58894	0.404435	1.82697	GGGACCCTGATCCATCTCGTTATACATAGAAAGGCGGTGGAGATGGAGGAGATAAAGATAACTCGTTGCCACCCCTTCTCAACCGCCGTTTCAATGTATAACAGGATGAAAAGGGTCCTCCG	((((((((....(((((.(((((((((.((((((((((.((((.((.((.(.(((.((....)).))).).)))).)))).)))))).)))).))))))))).)))))...))))))))...	TATACATAGAAAGGCGGTGG	3	1	2	0	0
novel_mir_1983	GGAGACCTTGGGGGAGAACT	novel_mir_1983	GGAGACCTTGGGGGAGAACT	20	comp68625_c0_seq1:1093:1233:-		16	47	46	26	1.40617	8.29782	6.20133	3.65394	ATTGATTGTTACTCTCCCTCAAGGGCTTCTGGCCTGCTGCATACTCAGTATCATCGATCACAATGATGGTACGTAGAAATGTTATACTTGAAACATGGTGCGTGTGCGCCAGGAGACCTTGGGGGAGAACTAACAAACCAT	.....((((((.((((((((((((.((((((((.....((((((.(((((((((((.......)))))))))......(((((........)))))..)).)))))))))))))).))))))))))))..)))))).....	-	3	0	0	0	0
novel_mir_4478	TAGGCCATCTCCCATCCAACA	novel_mir_4478	TAGGCCATCTCCCATCCAACA	21	comp78289_c0_seq1:1163:1250:+	-41.6	12	0	0	0	1.05463	0	0	0	TGCAGTATCTTAGGCCATCTCCCATCCAACATCATTTTTTATACCAAATTGGTTTTGGTGTGGGAGACGGTGTTGGGTGGGATATGCT	............(((.((.((((((((((((((.((((((((((((((.....)))))))))))))).)))))))))))))).)))))	-	5	0	0	0	0
					comp78289_c0_seq2:1151:1238:+	-48.6	12	0	0	0	1.05463	0	0	0	TGCAGTATCTTAGGCCATCTCCCATCCAACACCATTTTTTATACCAAATTTGTTTTGGTGTGGGAGATGGTGTTGGGTGGGATATGCT	............(((.((.(((((((((((((((((((((((((((((.....))))))))))))))))))))))))))))).)))))	-	5	0	0	0	0
					comp78289_c0_seq3:1064:1151:+	-41.6	12	0	0	0	1.05463	0	0	0	TGCAGTATCTTAGGCCATCTCCCATCCAACATCATTTTTTATACCAAATTGGTTTTGGTGTGGGAGACGGTGTTGGGTGGGATATGCT	............(((.((.((((((((((((((.((((((((((((((.....)))))))))))))).)))))))))))))).)))))	-	5	0	0	0	0
					comp78289_c0_seq4:1052:1139:+	-48.6	12	0	0	0	1.05463	0	0	0	TGCAGTATCTTAGGCCATCTCCCATCCAACACCATTTTTTATACCAAATTTGTTTTGGTGTGGGAGATGGTGTTGGGTGGGATATGCT	............(((.((.(((((((((((((((((((((((((((((.....))))))))))))))))))))))))))))).)))))	-	5	0	0	0	0
					comp78289_c0_seq5:1039:1126:+	-41.6	12	0	0	0	1.05463	0	0	0	TGCAGTATCTTAGGCCATCTCCCATCCAACATCATTTTTTATACCAAATTGGTTTTGGTGTGGGAGACGGTGTTGGGTGGGATATGCT	............(((.((.((((((((((((((.((((((((((((((.....)))))))))))))).)))))))))))))).)))))	-	5	0	0	0	0
					comp78289_c0_seq6:1027:1114:+	-48.6	12	0	0	0	1.05463	0	0	0	TGCAGTATCTTAGGCCATCTCCCATCCAACACCATTTTTTATACCAAATTTGTTTTGGTGTGGGAGATGGTGTTGGGTGGGATATGCT	............(((.((.(((((((((((((((((((((((((((((.....))))))))))))))))))))))))))))).)))))	-	5	0	0	0	0
					comp78289_c0_seq7:762:849:+	-41.6	12	0	0	0	1.05463	0	0	0	TGCAGTATCTTAGGCCATCTCCCATCCAACATCATTTTTTATACCAAATTGGTTTTGGTGTGGGAGACGGTGTTGGGTGGGATATGCT	............(((.((.((((((((((((((.((((((((((((((.....)))))))))))))).)))))))))))))).)))))	-	5	0	0	0	0
					comp78289_c0_seq8:750:837:+	-48.6	12	0	0	0	1.05463	0	0	0	TGCAGTATCTTAGGCCATCTCCCATCCAACACCATTTTTTATACCAAATTTGTTTTGGTGTGGGAGATGGTGTTGGGTGGGATATGCT	............(((.((.(((((((((((((((((((((((((((((.....))))))))))))))))))))))))))))).)))))	-	5	0	0	0	0
novel_mir_7375	TTGGGTGGGATATGCTCTTGC	novel_mir_7375	TTGGGTGGGATATGCTCTTGC	21	comp78289_c0_seq1:1153:1275:+	-48.6	0	20	0	16	0	3.53099	0	2.24858	TGCAGACAGATGCAGTATCTTAGGCCATCTCCCATCCAACATCATTTTTTATACCAAATTGGTTTTGGTGTGGGAGACGGTGTTGGGTGGGATATGCTCTTGCCATGCAAATCATTCTCAAGT	((.(((..((((((.......(((.(((.((((((((((((((.((((((((((((((.....)))))))))))))).)))))))))))))).))).))).....))))..))..)))))...	TAGGCCATCTCCCATCCAACA	3	0	13	0	4
					comp78289_c0_seq3:1054:1176:+	-48.6	0	20	0	16	0	3.53099	0	2.24858	TGCAGACAGATGCAGTATCTTAGGCCATCTCCCATCCAACATCATTTTTTATACCAAATTGGTTTTGGTGTGGGAGACGGTGTTGGGTGGGATATGCTCTTGCCATGCAAATCATTCTCAAGT	((.(((..((((((.......(((.(((.((((((((((((((.((((((((((((((.....)))))))))))))).)))))))))))))).))).))).....))))..))..)))))...	TAGGCCATCTCCCATCCAACA	3	0	13	0	4
					comp78289_c0_seq5:1029:1151:+	-48.6	0	20	0	16	0	3.53099	0	2.24858	TGCAGACAGATGCAGTATCTTAGGCCATCTCCCATCCAACATCATTTTTTATACCAAATTGGTTTTGGTGTGGGAGACGGTGTTGGGTGGGATATGCTCTTGCCATGCAAATCATTCTCAAGT	((.(((..((((((.......(((.(((.((((((((((((((.((((((((((((((.....)))))))))))))).)))))))))))))).))).))).....))))..))..)))))...	TAGGCCATCTCCCATCCAACA	3	0	13	0	4
					comp78289_c0_seq7:752:874:+	-48.6	0	20	0	16	0	3.53099	0	2.24858	TGCAGACAGATGCAGTATCTTAGGCCATCTCCCATCCAACATCATTTTTTATACCAAATTGGTTTTGGTGTGGGAGACGGTGTTGGGTGGGATATGCTCTTGCCATGCAAATCATTCTCAAGT	((.(((..((((((.......(((.(((.((((((((((((((.((((((((((((((.....)))))))))))))).)))))))))))))).))).))).....))))..))..)))))...	TAGGCCATCTCCCATCCAACA	3	0	13	0	4
novel_mir_844	CGGGTGACTTGGGTGTTGCAA	novel_mir_844	CGGGTGACTTGGGTGTTGCAA	21	comp78699_c2_seq1:56:189:+	-60.7	12	13	9	11	1.05463	2.29514	1.2133	1.5459	ACATGCATCAAACAAGATCATCAACCGACACCCAAGTCACCCGGGCCGATCATGCTCCTAACGAAGTACTTAACAGCTTCCTTAGCAGTTTGAGTGGGTGTGCCGGGTGACTTGGGTGTTGCAACTGGTGCTGC	.((.((((((...............((((((((((((((((((((((.((((.(((.((((.(((((........))))).)))).))).))).).)))...)))))))))))))))))))....)))))))).	CGACACCCAAGTCACCCGGGC	3	0	6	0	1
novel_mir_2377	GGGCTACTCTTATTTGGCATG	novel_mir_2377	GGGCTACTCTTATTTGGCATG	21	comp70862_c1_seq1:1448:1722:+	-71.4	11	0	0	0	0.966741	0	0	0	AAGGCTAAGAAATGCATGTTATGACCAAGAAAAAGAAGCCTCTGAGAGGATATCCATAGCATAAGCCTCCAAGCATATGCTATTTCTCCATTGGTTTATTCCATCTGTGCAAGCCTAGTCAAAGCTTATATAGCTAAAACCAGCACTAGGGTTCACTCAAGAGTGCCAGGAGCAGCAGTAAATAGGGAAACAGAGTCTGGAAGAGGGAATGGTTCAGTAAGCAAACCACTCATAGGGCTACTCTTATTTGGCATGCAATGCTGCTTGGTACAATG	...((((((....((((..((((.(((((.((.((.(((((.((((.((......((((((((.((......)).))))))))....(((((......((((((((((.....((((......(((......(((....((.(((((.(((....)))...)))))..))))))))......))))...)))))...))))).....))))).............)).))))..))))).)).)).)))))))))..))))..))))))......	ATGACCAAGAAAAAGAAGCCT	3	1	0	0	0
					comp70862_c1_seq2:1433:1707:+	-71.4	11	0	0	0	0.966741	0	0	0	AAGGCTAAGAAATGCATGTTATGACCAAGAAAAAGAAGCCTCTGAGAGGATATCCATAGCATAAGCCTCCAAGCATATGCTATTTCTCCATTGGTTTATTCCATCTGTGCAAGCCTAGTCAAAGCTTATATAGCTAAAACCAGCACTAGGGTTCACTCAAGAGTGCCAGGAGCAGCAGTAAATAGGGAAACAGAGTCTGGAAGAGGGAATGGTTCAGTAAGCAAACCACTCATAGGGCTACTCTTATTTGGCATGCAATGCTGCTTGGTACAATG	...((((((....((((..((((.(((((.((.((.(((((.((((.((......((((((((.((......)).))))))))....(((((......((((((((((.....((((......(((......(((....((.(((((.(((....)))...)))))..))))))))......))))...)))))...))))).....))))).............)).))))..))))).)).)).)))))))))..))))..))))))......	ATGACCAAGAAAAAGAAGCCT	3	1	0	0	0
					comp70862_c1_seq3:1349:1623:+	-71.4	11	0	0	0	0.966741	0	0	0	AAGGCTAAGAAATGCATGTTATGACCAAGAAAAAGAAGCCTCTGAGAGGATATCCATAGCATAAGCCTCCAAGCATATGCTATTTCTCCATTGGTTTATTCCATCTGTGCAAGCCTAGTCAAAGCTTATATAGCTAAAACCAGCACTAGGGTTCACTCAAGAGTGCCAGGAGCAGCAGTAAATAGGGAAACAGAGTCTGGAAGAGGGAATGGTTCAGTAAGCAAACCACTCATAGGGCTACTCTTATTTGGCATGCAATGCTGCTTGGTACAATG	...((((((....((((..((((.(((((.((.((.(((((.((((.((......((((((((.((......)).))))))))....(((((......((((((((((.....((((......(((......(((....((.(((((.(((....)))...)))))..))))))))......))))...)))))...))))).....))))).............)).))))..))))).)).)).)))))))))..))))..))))))......	ATGACCAAGAAAAAGAAGCCT	3	1	0	0	0
					comp70862_c1_seq4:1334:1608:+	-71.4	11	0	0	0	0.966741	0	0	0	AAGGCTAAGAAATGCATGTTATGACCAAGAAAAAGAAGCCTCTGAGAGGATATCCATAGCATAAGCCTCCAAGCATATGCTATTTCTCCATTGGTTTATTCCATCTGTGCAAGCCTAGTCAAAGCTTATATAGCTAAAACCAGCACTAGGGTTCACTCAAGAGTGCCAGGAGCAGCAGTAAATAGGGAAACAGAGTCTGGAAGAGGGAATGGTTCAGTAAGCAAACCACTCATAGGGCTACTCTTATTTGGCATGCAATGCTGCTTGGTACAATG	...((((((....((((..((((.(((((.((.((.(((((.((((.((......((((((((.((......)).))))))))....(((((......((((((((((.....((((......(((......(((....((.(((((.(((....)))...)))))..))))))))......))))...)))))...))))).....))))).............)).))))..))))).)).)).)))))))))..))))..))))))......	ATGACCAAGAAAAAGAAGCCT	3	1	0	0	0
					comp70862_c1_seq5:1289:1563:+	-71.4	11	0	0	0	0.966741	0	0	0	AAGGCTAAGAAATGCATGTTATGACCAAGAAAAAGAAGCCTCTGAGAGGATATCCATAGCATAAGCCTCCAAGCATATGCTATTTCTCCATTGGTTTATTCCATCTGTGCAAGCCTAGTCAAAGCTTATATAGCTAAAACCAGCACTAGGGTTCACTCAAGAGTGCCAGGAGCAGCAGTAAATAGGGAAACAGAGTCTGGAAGAGGGAATGGTTCAGTAAGCAAACCACTCATAGGGCTACTCTTATTTGGCATGCAATGCTGCTTGGTACAATG	...((((((....((((..((((.(((((.((.((.(((((.((((.((......((((((((.((......)).))))))))....(((((......((((((((((.....((((......(((......(((....((.(((((.(((....)))...)))))..))))))))......))))...)))))...))))).....))))).............)).))))..))))).)).)).)))))))))..))))..))))))......	ATGACCAAGAAAAAGAAGCCT	3	1	0	0	0
					comp70862_c1_seq6:1274:1548:+	-71.4	11	0	0	0	0.966741	0	0	0	AAGGCTAAGAAATGCATGTTATGACCAAGAAAAAGAAGCCTCTGAGAGGATATCCATAGCATAAGCCTCCAAGCATATGCTATTTCTCCATTGGTTTATTCCATCTGTGCAAGCCTAGTCAAAGCTTATATAGCTAAAACCAGCACTAGGGTTCACTCAAGAGTGCCAGGAGCAGCAGTAAATAGGGAAACAGAGTCTGGAAGAGGGAATGGTTCAGTAAGCAAACCACTCATAGGGCTACTCTTATTTGGCATGCAATGCTGCTTGGTACAATG	...((((((....((((..((((.(((((.((.((.(((((.((((.((......((((((((.((......)).))))))))....(((((......((((((((((.....((((......(((......(((....((.(((((.(((....)))...)))))..))))))))......))))...)))))...))))).....))))).............)).))))..))))).)).)).)))))))))..))))..))))))......	ATGACCAAGAAAAAGAAGCCT	3	1	0	0	0
					comp70862_c1_seq7:1190:1464:+	-71.4	11	0	0	0	0.966741	0	0	0	AAGGCTAAGAAATGCATGTTATGACCAAGAAAAAGAAGCCTCTGAGAGGATATCCATAGCATAAGCCTCCAAGCATATGCTATTTCTCCATTGGTTTATTCCATCTGTGCAAGCCTAGTCAAAGCTTATATAGCTAAAACCAGCACTAGGGTTCACTCAAGAGTGCCAGGAGCAGCAGTAAATAGGGAAACAGAGTCTGGAAGAGGGAATGGTTCAGTAAGCAAACCACTCATAGGGCTACTCTTATTTGGCATGCAATGCTGCTTGGTACAATG	...((((((....((((..((((.(((((.((.((.(((((.((((.((......((((((((.((......)).))))))))....(((((......((((((((((.....((((......(((......(((....((.(((((.(((....)))...)))))..))))))))......))))...)))))...))))).....))))).............)).))))..))))).)).)).)))))))))..))))..))))))......	ATGACCAAGAAAAAGAAGCCT	3	1	0	0	0
					comp70862_c1_seq8:1175:1449:+	-71.4	11	0	0	0	0.966741	0	0	0	AAGGCTAAGAAATGCATGTTATGACCAAGAAAAAGAAGCCTCTGAGAGGATATCCATAGCATAAGCCTCCAAGCATATGCTATTTCTCCATTGGTTTATTCCATCTGTGCAAGCCTAGTCAAAGCTTATATAGCTAAAACCAGCACTAGGGTTCACTCAAGAGTGCCAGGAGCAGCAGTAAATAGGGAAACAGAGTCTGGAAGAGGGAATGGTTCAGTAAGCAAACCACTCATAGGGCTACTCTTATTTGGCATGCAATGCTGCTTGGTACAATG	...((((((....((((..((((.(((((.((.((.(((((.((((.((......((((((((.((......)).))))))))....(((((......((((((((((.....((((......(((......(((....((.(((((.(((....)))...)))))..))))))))......))))...)))))...))))).....))))).............)).))))..))))).)).)).)))))))))..))))..))))))......	ATGACCAAGAAAAAGAAGCCT	3	1	0	0	0
novel_mir_3856	ATGGGTGTCAAAGGCATATGGTA	novel_mir_3856	ATGGGTGTCAAAGGCATATGGTA	23	comp76635_c1_seq1:1860:1944:+	-22.4	10	0	0	0	0.878856	0	0	0	CTACTATGTATTTGGTGTTCCTTTGGGTCTCATACTGGGGTATCCACTTAACATGGGTGTCAAAGGCATATGGTATGGAATGGTA	.((((((.(((.(.((((.(((((((..(((((..((((.......))))..)))))..))))))).)))).).)))..))))))	-	3	0	0	0	0
					comp76635_c1_seq2:1737:1821:+	-22.4	10	0	0	0	0.878856	0	0	0	CTACTATGTATTTGGTGTTCCTTTGGGTCTCATACTGGGGTATCCACTTAACATGGGTGTCAAAGGCATATGGTATGGAATGGTA	.((((((.(((.(.((((.(((((((..(((((..((((.......))))..)))))..))))))).)))).).)))..))))))	-	3	0	0	0	0
novel_mir_2212	ATGTCTTGTCAATGTTATTTGTT	novel_mir_2212	ATGTCTTGTCAATGTTATTTGTT	223	comp70013_c0_seq15:201:498:-	-63.3	9	0	0	1	0.79097	0	0	0.140536	CCAAGAAACTTCAGGTGACATACTATGAGACATTTTACTCACGAAGATGCAAAAACACACAGCTACTTGCACAAGTTTACTCCTTTCATCGTGCTTCTTTAGATAGAGGAACTATCAAGGCTTTGTTTTGGGAAATTATTTTGGGAGAATGTATTTTGGGTAGTGGGATAGGGGAAGTGTGGAGAATGAGAATATGTTTGGATTTTTGTCGGAAAAAAAAATGATAATGATAATGATGTATTTTGGGAGACATTCTCAACAGTAAATGTCTTGTCAATGTTATTTGTTAGTAGTAGAC	.......(((.((((((((((...(((((((((((.(((................(((((..(((((.((.((((..(((..((((((..(((.(((((.((((((((............)))))))).)))))..)))..))))))...))).)))).)))))))..........)))))(((((((((((((((((...(((.((((((..........)))))).)))...))))))))))......)))))))...))))))))))))))..))))))))))..))).......	-	3	0	0	0	0
					comp70013_c0_seq16:201:485:-	-64.2	9	0	0	1	0.79097	0	0	0.140536	CCAAGAAACTTCAGGTGACATACTATGAGACATTTTACTCACGAAGATGCAAAAACACACAGCTACTTGCACAAGTTTACTCCTTTCATCGTGCTTCTTTAGATAGAGGAACTAACAAGGCTTTGTTTTGGGAGAATGTATTTTGGGTAGTGGGATAGGGGAAGTGTGGAGAATGAGAATATGTTTGGATTTTTGTCGGAAAAAAAAATGATAATGATAATGATGTATTTTGGGAGACATTCTCAACAGTAAATGTCTTGTCAATGTTATTTGTTAGTAGTAGAC	.......(((.((((((((((...(((((((((((.(((................(((((.((.....))..........((((((.(((.((((.(((.(((((.(....((..((((((...))))))..))..).))))).))).)))).))))))))).)))))(((((((((((((((((...(((.((((((..........)))))).)))...))))))))))......)))))))...))))))))))))))..))))))))))..))).......	-	3	0	0	0	0
					comp70013_c0_seq6:201:292:-	-18.2	9	0	0	1	0.79097	0	0	0.140536	TGTCGGAAAAAAAAATGATAATGATAATGATGTATTTTGGGAGACATTCTCAACAGTAAATGTCTTGTCAATGTTATTTGTTAGTAGTAGAC	.(((........((((((((.((((((.(((((...(((.((((...))))..)))...))))))))))).))))))))..........)))	-	3	0	0	0	0
novel_mir_86/novel_mir_4732	TCTTGTCTCTCATGCCAGGCCT/CTTGTCTCTCATGCCAGGCCT	novel_mir_86/novel_mir_4732	TCTTGTCTCTCATGCCAGGCCT/CTTGTCTCTCATGCCAGGCCT	22	comp22016_c0_seq1:71:251:+	-87.5	9	3	2	0	0.79097	0.529648	0.269623	0	TGAGGAAAGGGGTTCTTGCATGAAGATAAGAGTATTAACAGTTTGATAGCCAAGGATGACTTGCCTGCACCATGCCAAAACGGGTTTCAATTTATTTAGGACCCTTTTGAGGTTGGATTCAGGCAGTCTCCTTGGCTAATTAGACGTGCTCTTGTCTCTCATGCCAGGCCTCCTTTTCACT	...(((((((((.(((.((((((((((((((((((.....((((((((((((((((.((((.(((((..(((..((((((.((((((.((.....)).))))))))))).)..)))...)))))))))))))))))).))))))))))))))))))).)))))).))).)))))))))...	-	3	0	0	0	0
novel_mir_1501	AACAATGATGAGTTATACAGACC	novel_mir_1501	AACAATGATGAGTTATACAGACC	23	comp79720_c0_seq5:597:761:-	-32.2	7	0	0	0	0.615199	0	0	0	TGTGCAAAACAACAATGATGAGTTATACAGACCTGTAATGATTTGCGAATATGATCGCAAATTTTAATGAACATCTAAGGGACTGAGTTGTTATTGTCTGTATCACTCCCATGTTATTTTCTTCAATTTCTATTTATCGCCATTTGTTTAGTTATTCTTGCACAT	(((((((...((((.((..((((.((((((((..((((((((((((((......)))))))))......(((.((.........)))))))))).)))))))).)))).)))))).........(((..(((..((........))..)))..))).))))))).	-	5	0	0	0	0
					comp79720_c0_seq6:597:761:-	-32.2	7	0	0	0	0.615199	0	0	0	TGTGCAAAACAACAATGATGAGTTATACAGACCTGTAATGATTTGCGAATATGATCGCAAATTTTAATGAACATCTAAGGGACTGAGTTGTTATTGTCTGTATCACTCCCATGTTATTTTCTTCAATTTCTATTTATCGCCATTTGTTTAGTTATTCTTGCACAT	(((((((...((((.((..((((.((((((((..((((((((((((((......)))))))))......(((.((.........)))))))))).)))))))).)))).)))))).........(((..(((..((........))..)))..))).))))))).	-	5	0	0	0	0
novel_mir_201	AATGGAAGCGCAAGTTGAACTTG	novel_mir_201	AATGGAAGCGCAAGTTGAACTTG	23	comp40848_c0_seq1:215:303:-	-30.7	7	0	0	0	0.615199	0	0	0	TTTTAATCTAAATGGAAGCGCAAGTTGAACTTGCCCATCTTCTATGGACAAAAGTGCAAGGTTGACTTGCGCTTTCTGTGTGGTCCTCA	.....(((..(..(((((((((((((((.(((((((((.....))))........))))).)))))))))))))))..)..))).....	-	5	0	0	0	0
novel_mir_4048	GGGATTGGTGGATTGGAAATC	novel_mir_4048	GGGATTGGTGGATTGGAAATC	21	comp77231_c2_seq5:852:952:-	-30.1	7	0	0	9	0.615199	0	0	1.26483	GAAGTCTGTTGGGATTGGTGGATTGGAAATCAATTCACCATTAAGAAAAGGAAAAGGAGAAAGAAATAGATTTCCAACTCCACCCATTCCTATGGGTTTTG	(((((((((.(((((.(((((((((((((((.((((.((................)).)).....)).))))))))).)))))).))))).))))))))).	-	5	0	0	0	0
					comp77231_c2_seq6:800:900:-	-30.1	7	0	0	9	0.615199	0	0	1.26483	GAAGTCTGTTGGGATTGGTGGATTGGAAATCAATTCACCATTAAGAAAAGGAAAAGGAGAAAGAAATAGATTTCCAACTCCACCCATTCCTATGGGTTTTG	(((((((((.(((((.(((((((((((((((.((((.((................)).)).....)).))))))))).)))))).))))).))))))))).	-	5	0	0	0	0
					comp77231_c2_seq8:108:208:-	-30.1	7	0	0	9	0.615199	0	0	1.26483	GAAGTCTGTTGGGATTGGTGGATTGGAAATCAATTCACCATTAAGAAAAGGAAAAGGAGAAAGAAATAGATTTCCAACTCCACCCATTCCTATGGGTTTTG	(((((((((.(((((.(((((((((((((((.((((.((................)).)).....)).))))))))).)))))).))))).))))))))).	-	5	0	0	0	0
											0	0	0	0
novel_mir_10774	TTTCCAACTCCACCCATTCCTA	novel_mir_10774	TTTCCAACTCCACCCATTCCTA	22	comp77231_c2_seq5:841:962:-	-36.1	0	0	2274	0	0	0	306.561	0	GATTTTGGCCGAAGTCTGTTGGGATTGGTGGATTGGAAATCAATTCACCATTAAGAAAAGGAAAAGGAGAAAGAAATAGATTTCCAACTCCACCCATTCCTATGGGTTTTGGGAATTTCCCC	........(((((((((((.(((((.(((((((((((((((.((((.((................)).)).....)).))))))))).)))))).))))).)))))))))))..........	GGGATTGGTGGATTGGAAATC	3	0	0	5	0
					comp77231_c2_seq6:789:910:-	-36.1	0	0	2274	0	0	0	306.561	0	GATTTTGGCCGAAGTCTGTTGGGATTGGTGGATTGGAAATCAATTCACCATTAAGAAAAGGAAAAGGAGAAAGAAATAGATTTCCAACTCCACCCATTCCTATGGGTTTTGGGAATTTCCCC	........(((((((((((.(((((.(((((((((((((((.((((.((................)).)).....)).))))))))).)))))).))))).)))))))))))..........	GGGATTGGTGGATTGGAAATC	3	0	0	5	0
					comp77231_c2_seq7:138:267:-	-64	0	0	2274	0	0	0	306.561	0	GATTGCGGCCGAAATCTGTTGGGATGGGTGGATTGGGAATCGAATTCGCCGTTGATTGAGCAGTAATCTCTCAATGTTTGTGGGTCGATTTCCAACTCCACCCATTCCTATGGGTTTCGGGATTACCCCC	........(((((((((((.(((((((((((((((((((((((.(((((.....((((((.((....))))))))....)))))))))))))))).)))))))))))).)))))))))))..........	GGGATGGGTGGATTGGGAATC	3	0	0	17	0
					comp77231_c2_seq8:97:218:-	-36.1	0	0	2274	0	0	0	306.561	0	GATTTTGGCCGAAGTCTGTTGGGATTGGTGGATTGGAAATCAATTCACCATTAAGAAAAGGAAAAGGAGAAAGAAATAGATTTCCAACTCCACCCATTCCTATGGGTTTTGGGAATTTCCCC	........(((((((((((.(((((.(((((((((((((((.((((.((................)).)).....)).))))))))).)))))).))))).)))))))))))..........	GGGATTGGTGGATTGGAAATC	3	0	0	5	0
novel_mir_4049	GGGATGGGTGGATTGGGAATC	novel_mir_4049	GGGATGGGTGGATTGGGAATC	21	comp77231_c2_seq7:149:257:-	-58	55	0	0	29	4.83371	0	0	4.07555	GAAATCTGTTGGGATGGGTGGATTGGGAATCGAATTCGCCGTTGATTGAGCAGTAATCTCTCAATGTTTGTGGGTCGATTTCCAACTCCACCCATTCCTATGGGTTTCG	(((((((((.(((((((((((((((((((((((.(((((.....((((((.((....))))))))....)))))))))))))))).)))))))))))).))))))))).	-	5	0	0	0	0
novel_mir_5105/novel_mir_598	TGTTTGTGTGTGTATCTATCA/TTGTGTGTGTATCTATCATCC	novel_mir_5105/novel_mir_598	TGTTTGTGTGTGTATCTATCA/TTGTGTGTGTATCTATCATCC	21	comp60636_c0_seq3:13:182:+	-62.1	7	20	14	0	0.615199	3.53099	1.88736	0	ATATATTTCGTGTTTGTGTGTGTATCTATCATCCATTTAGCACATACTCCTATCTATGTGTATACAGATAATGGGGGGGATTTTGATCCGTCAATTAGTTGACAAAATTTCCCCCCTATTTGGTATTTGGTAATTGAGTGGTAGATTCACGCACAAACTCGTAATTTGTC	(((.(((.((.(((((((((((.(((((((((.((.(((.((.(((((......(((.((....)).)))((((((((((..((.....(((((....)))))..))..))))))))))..))))).)).))).)).))))))))).))))))))))).)).))).))).	-	5	0	0	0	0
novel_mir_121	ACTTTGTTCTCCACGCCAAC	novel_mir_121	ACTTTGTTCTCCACGCCAAC	20	comp27926_c0_seq1:1:170:-	-45.6	6	2	0	0	0.527314	0.353099	0	0	GGGGCTGGCGCGGGCGGCAAACGCGGCGGCGGCGGCGGTGGAAATCATTGAGGAAGCCATTGTTACAAATTTCTTTCCTTTTCTTTTTGTACTGTTTTTACCCCTTAGCCCTTCTTCGCTGCTACTCAACTCTCTTCACTGGCCTTCACTTTGTTCTCCACGCCAACCTT	.(((.(((((.(((.((((((.(.((.(((((((((((.((((....((((((..........((((((................))))))...........))))))...))))))))))))..................))).)).))))))).))).))))).))).	-	3	0	0	0	0
novel_mir_2374	CTTCACAGACAAGGATAAGGCTG	novel_mir_2374	CTTCACAGACAAGGATAAGGCTG	23	comp70846_c1_seq1:230:309:-	-30.1	6	0	0	0	0.527314	0	0	0	CCATGGGCTGAAGCTGGTGCTGAGTTTGTCGTGGAGTCTACCGGAGTCTTCACAGACAAGGATAAGGCTGCTGCCCATCT	..((((((...((((.((.((..((((((.(.(((.(((...))).))).))))))).)).))..))))...))))))..	-	3	0	0	0	0
novel_mir_307	GAGGATTGGAGAGAGGAGAGG	novel_mir_307	GAGGATTGGAGAGAGGAGAGG	21	comp51239_c0_seq1:72:284:-	-55.7	6	0	0	0	0.527314	0	0	0	AATTTTGATTGAGGATTGGAGAGAGGAGAGGTAAAGAAAGGCTCAGGATGGATTTAGTACTTTGCGAGCCGTATGTGGTGGGAATCACACGTACGGTATAGTATGGTGGTATAATGTGGTGCTTATCAAACATGAATGATAAGAATCATCATAAGCAAGTCTAAAATAATGTATGTTATGTATTCTTTTCATCTGGAGTCTTTCTCAAAGTTA	((((((((..(((((((..(((((((((((..........((......((((((((.((((.(((..((((((((((.((.....))))))))))))...))).)))).))...((((((((((((((........)))))))...)))))))....)))))).......))..........)))))))).)))..))))))).)))))))).	-	5	0	0	0	0
novel_mir_3645	AATTTAATTTGGACTCACCCT	novel_mir_3645	AATTTAATTTGGACTCACCCT	21	comp76073_c0_seq1:716:900:+	-40.5	6	0	2	0	0.527314	0	0.269623	0	AGAAAAGTTTGGGTAGAGCTGGATCGAAGTGTTGGCATGGTTAGTGTCTTGTGTTGGGTGTTAAATATAATTGAAAGAGAAATTGAATAAATGGAGGTTAAAATATATCTTTAAATTACAATATTTTTTCAAAGTTTATGCACTACAACTTTATAATTTAATTTGGACTCACCCTTGACTTTTTC	.((((((((.((((.(((((((((.(((.(((.(((((.....)))))....((((((((((((((....(((((((((..(((((((...(((((((........))))))).))).)))).))))))))).))))).))))).))))...))).))).)))))).)))))))..)))))))).	-	3	0	0	0	0
					comp76073_c0_seq2:716:900:+	-40.5	6	0	2	0	0.527314	0	0.269623	0	AGAAAAGTTTGGGTAGAGCTGGATCGAAGTGTTGGCATGGTTAGTGTCTTGTGTTGGGTGTTAAATATAATTGAAAGAGAAATTGAATAAATGGAGGTTAAAATATATCTTTAAATTACAATATTTTTTCAAAGTTTATGCACTACAACTTTATAATTTAATTTGGACTCACCCTTGACTTTTTC	.((((((((.((((.(((((((((.(((.(((.(((((.....)))))....((((((((((((((....(((((((((..(((((((...(((((((........))))))).))).)))).))))))))).))))).))))).))))...))).))).)))))).)))))))..)))))))).	-	3	0	0	0	0
novel_mir_4243	TCAATATCCCTACTCTGGAAT	novel_mir_4243	TCAATATCCCTACTCTGGAAT	21	comp77749_c0_seq1:589:735:+	-28	6	1	2	0	0.527314	0.176549	0.269623	0	TCGTGGACGCATTCCACTGGAGGAGTATTACAATCAACTCTATTGTGCTTTGCAATCAGCATCAACTCTATTGTGCTTGCGAAAATCTTTTAATCTCCAAATATAATCTTCCTTTGTCAATATCCCTACTCTGGAATGTGCAAACAT	..((...(((((((((..(.(((.(((((((((........((((((.((((((...((((.(((.....)))))))))))))..................))))))......)))).))))).))).)..)))))))))...))..	-	3	0	0	0	0
					comp77749_c0_seq2:589:735:+	-28	6	1	2	0	0.527314	0.176549	0.269623	0	TCGTGGACGCATTCCACTGGAGGAGTATTACAATCAACTCTATTGTGCTTTGCAATCAGCATCAACTCTATTGTGCTTGCGAAAATCTTTTAATCTCCAAATATAATCTTCCTTTGTCAATATCCCTACTCTGGAATGTGCAAACAT	..((...(((((((((..(.(((.(((((((((........((((((.((((((...((((.(((.....)))))))))))))..................))))))......)))).))))).))).)..)))))))))...))..	-	3	0	0	0	0
novel_mir_97	CAGTGTTGCCTCTTTATTTAGT	novel_mir_97	CAGTGTTGCCTCTTTATTTAGT	22	comp2445218_c0_seq1:39:254:-	-32.9	6	1	1	1	0.527314	0.176549	0.134812	0.140536	TCAGTGTTGCCTCTTTATTTAGTTTCATAGCAATGCTTAGATAGTACTTCCAATTTGCAATTCACTACGAGATCGAAGTTCACCATACTTGGACTTTTGAAGCTGTGTGATCATTATCCTATGCTGTCATTAATCTTAACATCATGTTCTCAATTTAAAGGGAGAATAAAAAACGATATCAAAATTACATACTCAAAGATAATAGGCAAAAGTGGC	(((.(.((((((..(((((((((..(((((.((((.(((.((((..((((..........(((.....)))...((((((((.......)))))))).)))))))).))).))))...))))).....................(((((((..........)))))))......................)))...)))))).)))))).).))).	-	5	0	0	0	0
novel_mir_1882	TCTGGACGTTAAGGGAATAACA	novel_mir_1882	TCTGGACGTTAAGGGAATAACA	22	comp67886_c1_seq1:452:553:+	-26.1	5	0	0	0	0.439428	0	0	0	TATGCAACTTTGTACATGAAGCAAGAGCAAATATTCTCCTTAATACCAGTGCATTTTTGTCTATGGTGCATCTGGACGTTAAGGGAATAACATAGTGAACAC	..(((...(((((.......))))).)))..(((((.(((((((.((((((((((.........)))))).))))..)))))))))))).............	-	3	0	0	0	0
novel_mir_2263	CTTCTTTGAACTTTAAATGCCT	novel_mir_2263	CTTCTTTGAACTTTAAATGCCT	22	comp70323_c0_seq1:1116:1396:-	-61.7	5	2	3	1	0.439428	0.353099	0.404435	0.140536	TGGTGCGAAAGTGGCATCTTAATGTTTCAAGTTGATGCAGATAGACGAGATTGTAAAGACAATAGAATGACCACTCCTGTGTGTTGGAGTTTATGTCATATATAATTCCCAGTTTCTTTACATTTGGGATGCTCTTAAAGACATCCTCAGTAACTCTAAAGTCTCTTATCCCCAAAAGTGTCTGCAGATTTTCTAGACAAAAAGTCTTTTTCCCATAAAATAGTGTATCAGGATAATCAGGGAAAAAAACTTCTTTGAACTTTAAATGCCTTAATCGTGGC	.(.(((((....(((((.((((.((((.(((..(.((((((((.........((((((((..(((((((((.(((((........)))))....)))))..................((((....((((((.(((...)))))))))..)))).))))..)))).)))).........))))))))((((((........))))))((((((((.........................))))))))..)..))).)))).)))))))))....))))).)	-	3	0	0	0	0
					comp70323_c0_seq2:1116:1396:-	-61.7	5	2	3	1	0.439428	0.353099	0.404435	0.140536	TGGTGCGAAAGTGGCATCTTAATGTTTCAAGTTGATGCAGATAGACGAGATTGTAAAGACAATAGAATGACCACTCCTGTGTGTTGGAGTTTATGTCATATATAATTCCCAGTTTCTTTACATTTGGGATGCTCTTAAAGACATCCTCAGTAACTCTAAAGTCTCTTATCCCCAAAAGTGTCTGCAGATTTTCTAGACAAAAAGTCTTTTTCCCATAAAATAGTGTATCAGGATAATCAGGGAAAAAAACTTCTTTGAACTTTAAATGCCTTAATCGTGGC	.(.(((((....(((((.((((.((((.(((..(.((((((((.........((((((((..(((((((((.(((((........)))))....)))))..................((((....((((((.(((...)))))))))..)))).))))..)))).)))).........))))))))((((((........))))))((((((((.........................))))))))..)..))).)))).)))))))))....))))).)	-	3	0	0	0	0
novel_mir_2656	TCTCGGCGTCTCCCATTGCACC	novel_mir_2656	TCTCGGCGTCTCCCATTGCACC	22	comp72245_c0_seq1:50:134:-	-50.2	5	0	0	0	0.439428	0	0	0	TGGTTGTCAGTGGTGCAATGACGACGCCGGGTTGGACTGCAGAAATGGTACCATCTCGGCGTCTCCCATTGCACCACAAACAACC	.((((((..(((((((((((..(((((((((.((((((........))).))).)))))))))...)))))))))))..))))))	-	3	0	0	0	0
novel_mir_2841	AACAGGCTGGAGAAATGTTAG	novel_mir_2841	AACAGGCTGGAGAAATGTTAG	21	comp73058_c0_seq1:267:606:-	-88.9	5	1	1	0	0.439428	0.176549	0.134812	0	GGCTCCATTTCACAAGTGCTGACATTCTAGCTTGTCTAAAGGAATCAAATGTGATTGGCATTGGTGGGACTGGAATTGTGTACAAGGCTGAAATTCAAAGGCCACACACTGTAGTAGCTGTTAAAAAGTTGTGGAGATCAGAAGCAGATGTTGAAACTGGAGACGACCTCTTTGCAGAGGTGGACCTTTTAGGCAAACTGAGGCATAGGAACATAGTGAGACTGTTGGGGTATCTTCATAATGAGACAGATGTTATGATGGTATACGAATACATGCCTAATGGGAGTCTTGGCGCAGCATTGCATGGGAAACAGGCTGGAGAAATGTTAGTGGATTGGGT	.((.(((.(((......(((((((((((((((((((((.....(((((.(((.....)))))))).....))))..(((((....((((..........))))))))).((((((.(((((.........((.((((((((...((.....))...)))....(.((((((....)))))).).(((.(((((((.((((.(.........).)))).....((((.(.(((((.(((((((.........))))))).))))).).))))..))))))).))).))))).))))))))))))).......)))))))))...))))))))))).)))))	-	3	0	0	0	0
novel_mir_796	CGAAAATCATTCTTGTGGCAC	novel_mir_796	CGAAAATCATTCTTGTGGCAC	21	comp63885_c0_seq1:842:977:-	-62.2	5	0	0	1	0.439428	0	0	0.140536	GTGATTTGTACGAAAATCATTCTTGTGGCACATGCACAGTTCCTTATATTGGTGAATCAAACGGATGGCTCTAAGGGGAGTAACTTTCGTATAGAGACTGTGCATGTGCCACAAGAATAATTTTCAGGCAAATCGT	.((((((((..((((((.((((((((((((((((((((((......((((.((.......)).)))).((((((.(((((...))))).).))))))))))))))))))))))))))).))))))..)))))))).	-	5	0	0	0	0
					comp63885_c0_seq2:842:977:-	-62.2	5	0	0	1	0.439428	0	0	0.140536	GTGATTTGTACGAAAATCATTCTTGTGGCACATGCACAGTTCCTTATATTGGTGAATCAAACGGATGGCTCTAAGGGGAGTAACTTTCGTATAGAGACTGTGCATGTGCCACAAGAATAATTTTCAGGCAAATCGT	.((((((((..((((((.((((((((((((((((((((((......((((.((.......)).)))).((((((.(((((...))))).).))))))))))))))))))))))))))).))))))..)))))))).	-	5	0	0	0	0
					comp63885_c0_seq3:842:977:-	-62.2	5	0	0	1	0.439428	0	0	0.140536	GTGATTTGTACGAAAATCATTCTTGTGGCACATGCACAGTTCCTTATATTGGTGAATCAAACGGATGGCTCTAAGGGGAGTAACTTTCGTATAGAGACTGTGCATGTGCCACAAGAATAATTTTCAGGCAAATCGT	.((((((((..((((((.((((((((((((((((((((((......((((.((.......)).)))).((((((.(((((...))))).).))))))))))))))))))))))))))).))))))..)))))))).	-	5	0	0	0	0
					comp63885_c0_seq4:842:977:-	-62.2	5	0	0	1	0.439428	0	0	0.140536	GTGATTTGTACGAAAATCATTCTTGTGGCACATGCACAGTTCCTTATATTGGTGAATCAAACGGATGGCTCTAAGGGGAGTAACTTTCGTATAGAGACTGTGCATGTGCCACAAGAATAATTTTCAGGCAAATCGT	.((((((((..((((((.((((((((((((((((((((((......((((.((.......)).)))).((((((.(((((...))))).).))))))))))))))))))))))))))).))))))..)))))))).	-	5	0	0	0	0
novel_mir_869	TGCCGGTGATGTATTTGCTA	novel_mir_869	TGCCGGTGATGTATTTGCTA	20	comp78751_c0_seq1:1094:1280:-	-42.2	5	0	0	0	0.439428	0	0	0	TTCTGTGGAAACCATTTCCACTATAGCTGAATAGGTTTGCTGGTTTGGCATGAGTGCGATTAACCTGGATGAAATTTTGCTCAACTGAGAAGATTAGTTTTGTTTGTGTTTTTTCCCCGACAGTTTCCCTACTTTTGGTACAATTCCAGTATTGGTTTGCCGGTGATGTATTTGCTATTGCACATAT	....(((((((...))))))).(((((.(((((.(((.((((((..(.((..(.((.((((.....(((.(((((...((..((((((.....))))))..))....))))).)))((((.(((......))).))))...)))).)).)..)).)..))))))))).)))))))))).........	-	3	0	0	0	0
novel_mir_1768	ATACCAGCAACAGTGGTAGCT	novel_mir_1768	ATACCAGCAACAGTGGTAGCT	21	comp66971_c0_seq1:362:495:+	-68.1	4	5	1	2	0.351542	0.882747	0.134812	0.281072	CGGCGGCGGCGGCGGCGGCGCCGCCACCATTGATGGTATCAAGATCGACCGAGTTAATTAGGCAAGCATGTGTGGGGAAACTGCTCGATTTTGATACCAGCAACAGTGGTAGCTCCGCCGTTGAGCCTCCACAT	.((.(((..(((((((((.((.(((((..(((.(((((((((((((((.(.((((..(((.(((....))).)))...))))).))))))))))))))).)))..))))).)).))))))))).))).))....	CCGCCACCATTGATGGTATCA	3	1	0	0	1
					comp66971_c0_seq2:360:493:+	-68.1	4	5	1	2	0.351542	0.882747	0.134812	0.281072	CGGCGGCGGCGGCGGCGGCGCCGCCACCATTGATGGTATCAAGATCGACCGAGTTAATTAGGCAAGCATGTGTGGGGAAACTGCTCGATTTTGATACCAGCAACAGTGGTAGCTCCGCCGTTGAGCCTCCACAT	.((.(((..(((((((((.((.(((((..(((.(((((((((((((((.(.((((..(((.(((....))).)))...))))).))))))))))))))).)))..))))).)).))))))))).))).))....	CCGCCACCATTGATGGTATCA	3	1	0	0	1
					comp66971_c0_seq3:362:495:+	-68.1	4	5	1	2	0.351542	0.882747	0.134812	0.281072	CGGCGGCGGCGGCGGCGGCGCCGCCACCATTGATGGTATCAAGATCGACCGAGTTAATTAGGCAAGCATGTGTGGGGAAACTGCTCGATTTTGATACCAGCAACAGTGGTAGCTCCGCCGTTGAGCCTCCACAT	.((.(((..(((((((((.((.(((((..(((.(((((((((((((((.(.((((..(((.(((....))).)))...))))).))))))))))))))).)))..))))).)).))))))))).))).))....	CCGCCACCATTGATGGTATCA	3	1	0	0	1
					comp66971_c0_seq4:360:493:+	-68.1	4	5	1	2	0.351542	0.882747	0.134812	0.281072	CGGCGGCGGCGGCGGCGGCGCCGCCACCATTGATGGTATCAAGATCGACCGAGTTAATTAGGCAAGCATGTGTGGGGAAACTGCTCGATTTTGATACCAGCAACAGTGGTAGCTCCGCCGTTGAGCCTCCACAT	.((.(((..(((((((((.((.(((((..(((.(((((((((((((((.(.((((..(((.(((....))).)))...))))).))))))))))))))).)))..))))).)).))))))))).))).))....	CCGCCACCATTGATGGTATCA	3	1	0	0	1
novel_mir_293	TTTCATTGTCATGGATTCAGG	novel_mir_293	TTTCATTGTCATGGATTCAGG	21	comp50241_c0_seq1:631:869:-	-67.2	4	2	0	1	0.351542	0.353099	0	0.140536	TGCTTTCATTGTCATGGATTCAGGCCTCTACTTACCTAAATGGATCACCACCCTCACCAATCTCAGGAAACTCACCATCATTGGTGACGACGACGCATTGGCACGTTACCCCGACATGGGAGGCTTTCCTTCATTGCCTCCTCTCGGAAAACTACTGCCCTTCTTAGAGGTTCTTTGTCTACAAGAAATGTCTGGAATGGAACGTCTGAGCCATGGATTCTTGGGGATAGATACAGCAG	((((.(((((.(((.((((((((((.........((.....))..........((((((((....((.......))...))))))))((....))....((((.(((...((((...(((((((...........))))))).))))..)))...))))....(((((.(((((...((.(((.....)))..))...))))).)))))))).))))))).))).))).))...)))).	-	5	0	0	0	0
novel_mir_2965	TGAGAACTTAGTGGACAAACTT	novel_mir_2965	TGAGAACTTAGTGGACAAACTT	22	comp73480_c0_seq1:644:939:-	-58.7	4	0	1	1	0.351542	0	0.134812	0.140536	TTGAAAGGTCTGAGAACTTAGTGGACAAACTTAAGACAATGGCAGATGAAGTGAGAGGGAAATGCAGAGATACAATTACGAAAATCATTGAGATGATAGTCTTATTGATATCAAATTTGAAGGAAAAGGCAGGAGAGCTAAAAGAAGCAGCCAAATCAAGGTTGGACAGTTCTTTACAAGGTGCGCAGAATAACTCTACTGGATTCAGTTCAGCTGTTAAGGAAGGTGTGAAACGAGTTGCTGGAGATTGGAAAGAAGGAGTTGAGAGATTGTCACAGAAGTTCAAGACATGATTT	.......((((..((((((..(((((((.(((..(((..((((((.((((.(((.......((.((((((.............((((.((((((....)))))).)))).(((....)))........(((((((((((........(((((.......)))))...))))))))......)))..........))).))).))))).)))).))))))..............(.((((......)))).).........)))..))).))))).)).)))))).)))).......	-	5	0	0	0	0
novel_mir_682	TCAACTTTTGAGCTCGGGAGA	novel_mir_682	TCAACTTTTGAGCTCGGGAGA	21	comp62415_c1_seq1:2433:2524:-	-43.1	4	44	12	22	0.351542	7.76817	1.61774	3.0918	CTCCCGAGCTCAAAAGTTTATTGAAGATGAGATGAGAGGAGCATCATTTCAAAAGCTGCGGTCAACTTTTGAGCTCGGGAGAAAATTTTCTC	((((((((((((((((((.((((.((.((((((((........))))))))....)).)))).))))))))))))))))))...........	-	3	0	1	0	0
					comp62415_c1_seq2:2057:2148:-	-43.1	4	44	12	22	0.351542	7.76817	1.61774	3.0918	CTCCCGAGCTCAAAAGTTTATTGAAGATGAGATGAGAGGAGCATCATTTCAAAAGCTGCGGTCAACTTTTGAGCTCGGGAGAAAATTTTCTC	((((((((((((((((((.((((.((.((((((((........))))))))....)).)))).))))))))))))))))))...........	-	3	0	1	0	0
					comp62415_c1_seq3:1776:1867:-	-43.1	4	44	12	22	0.351542	7.76817	1.61774	3.0918	CTCCCGAGCTCAAAAGTTTATTGAAGATGAGATGAGAGGAGCATCATTTCAAAAGCTGCGGTCAACTTTTGAGCTCGGGAGAAAATTTTCTC	((((((((((((((((((.((((.((.((((((((........))))))))....)).)))).))))))))))))))))))...........	-	3	0	1	0	0
					comp62415_c1_seq4:1400:1491:-	-43.1	4	44	12	22	0.351542	7.76817	1.61774	3.0918	CTCCCGAGCTCAAAAGTTTATTGAAGATGAGATGAGAGGAGCATCATTTCAAAAGCTGCGGTCAACTTTTGAGCTCGGGAGAAAATTTTCTC	((((((((((((((((((.((((.((.((((((((........))))))))....)).)))).))))))))))))))))))...........	-	3	0	1	0	0
novel_mir_85	AGGTGCAGGTGCTGGTGCAGA	novel_mir_85	AGGTGCAGGTGCTGGTGCAGA	21	comp2186659_c0_seq1:121:260:-	-57.8	4	2	0	1	0.351542	0.353099	0	0.140536	GCCTTTATTTTTTCTGCATTTGCACCTGCACCTCGCCAGCTCTGTGTTTATCATTTTCATCATGCATCCTCATCCTTTAATGGCTGCTGCGTAGACACGAGATCAAGAGAGGTGCAGGTGCTGGTGCAGACGAAATATGG	.((..((((((.((((((((.(((((((((((((.....(((.((((((((((..........(((.((............)).))))).))))))))))).......))))))))))))).)))))))).)))))).))	-	3	0	0	0	0
novel_mir_1170/novel_mir_5291	CGTAGATGGCGTATGAGGAGC/GTAGATGGCGTATGAGGAGCC	novel_mir_1170/novel_mir_5291	CGTAGATGGCGTATGAGGAGC/GTAGATGGCGTATGAGGAGCC	21	comp65050_c0_seq1:883:972:-	-47.9	3	6	1	3	0.263657	1.0593	0.134812	0.421608	TATATGCCTGGCTCCCTGTATGCCATTTGCAGAGCCCACCGGAGAAATCGATGGCCCTCCGTAGATGGCGTATGAGGAGCCAAGCATATT	.((((((.(((((((.((((((((((((((.(((.(((.(((.....))).)))..))).)))))))))))))).))))))).)))))).	CTCCCTGTATGCCATTTGCAG	3	0	1	1	0
					comp65050_c0_seq2:562:651:-	-47.9	3	6	1	3	0.263657	1.0593	0.134812	0.421608	TATATGCCTGGCTCCCTGTATGCCATTTGCAGAGCCCACCGGAGAAATCGATGGCCCTCCGTAGATGGCGTATGAGGAGCCAAGCATATT	.((((((.(((((((.((((((((((((((.(((.(((.(((.....))).)))..))).)))))))))))))).))))))).)))))).	CTCCCTGTATGCCATTTGCAG	3	0	1	1	0
novel_mir_1982	AGCCCTTGGGGGGGAGGGAAC	novel_mir_1982	AGCCCTTGGGGGGGAGGGAAC	21	comp68625_c0_seq1:955:1052:-	-50.3	3	9	5	3	0.263657	1.58894	0.674058	0.421608	GGAAGCTTTTGTTCTCTCTTCCTTAAGGGCTTCTGGTACAGCATATTTAGATTGTGCAAAAGCCCTAAGCCCTTGGGGGGGAGGGAACAAAATCTGTC	...((.((((((((((((((((((((((((((..(((...(((((.......)))))....)))..)))))))))))))))))))))))))).))...	-	3	0	0	0	0
novel_mir_684	TGATATGCCATGAACATCGATC	novel_mir_684	TGATATGCCATGAACATCGATC	22	comp6243_c0_seq1:1:91:+	-42	3	3	3	4	0.263657	0.529648	0.404435	0.562145	GCAATCCGATCATGTTCATGGCATCTCATTACTTAAGTTTTTCACAAGAATGTTAGTGATGATATGCCATGAACATCGATCAGTTTGCAGG	((((.(.(((((((((((((((((.((((((((...((((((...))))))...)))))))).))))))))))))).)))).).))))...	-	3	0	0	0	0
novel_mir_314	TTATATGATGATTGATGCTGATT	novel_mir_314	TTATATGATGATTGATGCTGATT	23	comp51984_c0_seq1:133:320:-	-30	2	0	2	1	0.175771	0	0.269623	0.140536	TCATGGCTAGTCTTTTGTATTGATTAGGTGTATACAATTGCCTTTTGCTTTTGATTCTCTAATGTTGTTGGTGTGTTTGTTTGTTTTGTTTTCTTGATTCTAAAAGAAGTGAGATGTTAGCTCTCTAATTACTTATTACTGGCCCAACTCACTGGTTATATGATGATTGATGCTGATTATAAGCAATG	.(((.(((.((..((.((((((((((.(((((..((...(((....((.((.((...)).)).))....)))..................(((((........)))))(((((.((...((.(..((((.....))))..))).)).)))))))..)))))..)))))))))).))..)).))).)))	-	3	0	0	0	0
novel_mir_3896	AGATACTCTTTTGGACAGGATC	novel_mir_3896	AGATACTCTTTTGGACAGGATC	22	comp76760_c0_seq12:1331:1440:-	-37.2	2	4	1	0	0.175771	0.706197	0.134812	0	TCTTTGGAAGGCATCCTGCTCAAATGAGTATTCCACAATTTCAGAAGGGAAGCTATGTGCTTCTAATTTTCATGACTGAGATACTCTTTTGGACAGGATCTTTTGCAAGG	.(((((.((((.((((((.(((((.(((((((...((...(((((((((((((.....))))))...)))).))).)).))))))).))))).)))))).)))).)))))	-	3	0	0	0	0
					comp76760_c0_seq18:1105:1214:-	-37.2	2	4	1	0	0.175771	0.706197	0.134812	0	TCTTTGGAAGGCATCCTGCTCAAATGAGTATTCCACAATTTCAGAAGGGAAGCTATGTGCTTCTAATTTTCATGACTGAGATACTCTTTTGGACAGGATCTTTTGCAAGG	.(((((.((((.((((((.(((((.(((((((...((...(((((((((((((.....))))))...)))).))).)).))))))).))))).)))))).)))).)))))	-	3	0	0	0	0
					comp76760_c0_seq20:1037:1146:-	-37.2	2	4	1	0	0.175771	0.706197	0.134812	0	TCTTTGGAAGGCATCCTGCTCAAATGAGTATTCCACAATTTCAGAAGGGAAGCTATGTGCTTCTAATTTTCATGACTGAGATACTCTTTTGGACAGGATCTTTTGCAAGG	.(((((.((((.((((((.(((((.(((((((...((...(((((((((((((.....))))))...)))).))).)).))))))).))))).)))))).)))).)))))	-	3	0	0	0	0
					comp76760_c0_seq26:655:764:-	-37.2	2	4	1	0	0.175771	0.706197	0.134812	0	TCTTTGGAAGGCATCCTGCTCAAATGAGTATTCCACAATTTCAGAAGGGAAGCTATGTGCTTCTAATTTTCATGACTGAGATACTCTTTTGGACAGGATCTTTTGCAAGG	.(((((.((((.((((((.(((((.(((((((...((...(((((((((((((.....))))))...)))).))).)).))))))).))))).)))))).)))).)))))	-	3	0	0	0	0
					comp76760_c0_seq27:565:674:-	-37.2	2	4	1	0	0.175771	0.706197	0.134812	0	TCTTTGGAAGGCATCCTGCTCAAATGAGTATTCCACAATTTCAGAAGGGAAGCTATGTGCTTCTAATTTTCATGACTGAGATACTCTTTTGGACAGGATCTTTTGCAAGG	.(((((.((((.((((((.(((((.(((((((...((...(((((((((((((.....))))))...)))).))).)).))))))).))))).)))))).)))).)))))	-	3	0	0	0	0
					comp76760_c0_seq34:429:538:-	-37.2	2	4	1	0	0.175771	0.706197	0.134812	0	TCTTTGGAAGGCATCCTGCTCAAATGAGTATTCCACAATTTCAGAAGGGAAGCTATGTGCTTCTAATTTTCATGACTGAGATACTCTTTTGGACAGGATCTTTTGCAAGG	.(((((.((((.((((((.(((((.(((((((...((...(((((((((((((.....))))))...)))).))).)).))))))).))))).)))))).)))).)))))	-	3	0	0	0	0
					comp76760_c0_seq39:361:470:-	-37.2	2	4	1	0	0.175771	0.706197	0.134812	0	TCTTTGGAAGGCATCCTGCTCAAATGAGTATTCCACAATTTCAGAAGGGAAGCTATGTGCTTCTAATTTTCATGACTGAGATACTCTTTTGGACAGGATCTTTTGCAAGG	.(((((.((((.((((((.(((((.(((((((...((...(((((((((((((.....))))))...)))).))).)).))))))).))))).)))))).)))).)))))	-	3	0	0	0	0
					comp76760_c0_seq40:339:448:-	-37.2	2	4	1	0	0.175771	0.706197	0.134812	0	TCTTTGGAAGGCATCCTGCTCAAATGAGTATTCCACAATTTCAGAAGGGAAGCTATGTGCTTCTAATTTTCATGACTGAGATACTCTTTTGGACAGGATCTTTTGCAAGG	.(((((.((((.((((((.(((((.(((((((...((...(((((((((((((.....))))))...)))).))).)).))))))).))))).)))))).)))).)))))	-	3	0	0	0	0
					comp76760_c0_seq41:330:439:-	-37.2	2	4	1	0	0.175771	0.706197	0.134812	0	TCTTTGGAAGGCATCCTGCTCAAATGAGTATTCCACAATTTCAGAAGGGAAGCTATGTGCTTCTAATTTTCATGACTGAGATACTCTTTTGGACAGGATCTTTTGCAAGG	.(((((.((((.((((((.(((((.(((((((...((...(((((((((((((.....))))))...)))).))).)).))))))).))))).)))))).)))).)))))	-	3	0	0	0	0
					comp76760_c0_seq44:271:380:-	-37.2	2	4	1	0	0.175771	0.706197	0.134812	0	TCTTTGGAAGGCATCCTGCTCAAATGAGTATTCCACAATTTCAGAAGGGAAGCTATGTGCTTCTAATTTTCATGACTGAGATACTCTTTTGGACAGGATCTTTTGCAAGG	.(((((.((((.((((((.(((((.(((((((...((...(((((((((((((.....))))))...)))).))).)).))))))).))))).)))))).)))).)))))	-	3	0	0	0	0
novel_mir_4	TCATTCATCCAAGGAGGTACT	novel_mir_4	TCATTCATCCAAGGAGGTACT	21	comp10504_c0_seq1:43:169:+	-53.8	2	1	1	1	0.175771	0.176549	0.134812	0.140536	GGAGAGGTCCAGTACCTCCTTGGATTAGTGCCACGTTGCCTAGCGACGAATTGACCATATCCATCTCTTCATCATCCTTATTTACTAGGCCATGTGTCATTCATCCAAGGAGGTACTGATCCTTGTT	...((((..((((((((((((((((.((((.(((((.((((((.((.((..((........))..)).))..............)))))).))))).)))).))))))))))))))))..))))...	-	3	0	0	0	0
novel_mir_4017	ATTCGGTGATGAAGCTGAGAAAC	novel_mir_4017	ATTCGGTGATGAAGCTGAGAAAC	23	comp77171_c0_seq1:2567:2857:+	-63.08	2	7	0	0	0.175771	1.23585	0	0	TTTGAGTTCTGTCTAGCTCATTTTTATCTCTGAAGTTATTTCCTGCACATAAGTATTGAGTTATCACTGTAGGTTCTTGTTCTTACCTTCTAAACCTTTACCATTATCTAAATTACTGCAAGTTATTCTATGCTAGCTCATTCTAGAGCCCCCACCCAAACTCTTGAAATGAGTCAGTTAATGAAGAAAAGTTGGCAATGAATTTTTCTGTATGTGCAATCCGTGTTGGCTCTTGTTTTGTCATGTTGGATTGTGCGGATTCGGTGATGAAGCTGAGAAACCCTGTTCGAC	.(((((....((....((((.(((((((.(((((.......((((((.((((........))))...))))))..(((((.....................................)))))...(((...(((.((((((((.((((............)))).).))))))).)))....)))((((((((.......))))))))....(((((((((((...((((.........))))...)))))))))))..))))).))))))).))))..))....))))).	-	3	0	0	0	0
					comp77171_c0_seq2:2567:2857:+	-63.08	2	7	0	0	0.175771	1.23585	0	0	TTTGAGTTCTGTCTAGCTCATTTTTATCTCTGAAGTTATTTCCTGCACATAAGTATTGAGTTATCACTGTAGGTTCTTGTTCTTACCTTCTAAACCTTTACCATTATCTAAATTACTGCAAGTTATTCTATGCTAGCTCATTCTAGAGCCCCCACCCAAACTCTTGAAATGAGTCAGTTAATGAAGAAAAGTTGGCAATGAATTTTTCTGTATGTGCAATCCGTGTTGGCTCTTGTTTTGTCATGTTGGATTGTGCGGATTCGGTGATGAAGCTGAGAAACCCTGTTCGAC	.(((((....((....((((.(((((((.(((((.......((((((.((((........))))...))))))..(((((.....................................)))))...(((...(((.((((((((.((((............)))).).))))))).)))....)))((((((((.......))))))))....(((((((((((...((((.........))))...)))))))))))..))))).))))))).))))..))....))))).	-	3	0	0	0	0
					comp77171_c0_seq3:2536:2826:+	-63.08	2	7	0	0	0.175771	1.23585	0	0	TTTGAGTTCTGTCTAGCTCATTTTTATCTCTGAAGTTATTTCCTGCACATAAGTATTGAGTTATCACTGTAGGTTCTTGTTCTTACCTTCTAAACCTTTACCATTATCTAAATTACTGCAAGTTATTCTATGCTAGCTCATTCTAGAGCCCCCACCCAAACTCTTGAAATGAGTCAGTTAATGAAGAAAAGTTGGCAATGAATTTTTCTGTATGTGCAATCCGTGTTGGCTCTTGTTTTGTCATGTTGGATTGTGCGGATTCGGTGATGAAGCTGAGAAACCCTGTTCGAC	.(((((....((....((((.(((((((.(((((.......((((((.((((........))))...))))))..(((((.....................................)))))...(((...(((.((((((((.((((............)))).).))))))).)))....)))((((((((.......))))))))....(((((((((((...((((.........))))...)))))))))))..))))).))))))).))))..))....))))).	-	3	0	0	0	0
					comp77171_c0_seq4:2536:2826:+	-63.08	2	7	0	0	0.175771	1.23585	0	0	TTTGAGTTCTGTCTAGCTCATTTTTATCTCTGAAGTTATTTCCTGCACATAAGTATTGAGTTATCACTGTAGGTTCTTGTTCTTACCTTCTAAACCTTTACCATTATCTAAATTACTGCAAGTTATTCTATGCTAGCTCATTCTAGAGCCCCCACCCAAACTCTTGAAATGAGTCAGTTAATGAAGAAAAGTTGGCAATGAATTTTTCTGTATGTGCAATCCGTGTTGGCTCTTGTTTTGTCATGTTGGATTGTGCGGATTCGGTGATGAAGCTGAGAAACCCTGTTCGAC	.(((((....((....((((.(((((((.(((((.......((((((.((((........))))...))))))..(((((.....................................)))))...(((...(((.((((((((.((((............)))).).))))))).)))....)))((((((((.......))))))))....(((((((((((...((((.........))))...)))))))))))..))))).))))))).))))..))....))))).	-	3	0	0	0	0
					comp77171_c0_seq5:2520:2810:+	-63.08	2	7	0	0	0.175771	1.23585	0	0	TTTGAGTTCTGTCTAGCTCATTTTTATCTCTGAAGTTATTTCCTGCACATAAGTATTGAGTTATCACTGTAGGTTCTTGTTCTTACCTTCTAAACCTTTACCATTATCTAAATTACTGCAAGTTATTCTATGCTAGCTCATTCTAGAGCCCCCACCCAAACTCTTGAAATGAGTCAGTTAATGAAGAAAAGTTGGCAATGAATTTTTCTGTATGTGCAATCCGTGTTGGCTCTTGTTTTGTCATGTTGGATTGTGCGGATTCGGTGATGAAGCTGAGAAACCCTGTTCGAC	.(((((....((....((((.(((((((.(((((.......((((((.((((........))))...))))))..(((((.....................................)))))...(((...(((.((((((((.((((............)))).).))))))).)))....)))((((((((.......))))))))....(((((((((((...((((.........))))...)))))))))))..))))).))))))).))))..))....))))).	-	3	0	0	0	0
					comp77171_c0_seq6:2520:2810:+	-63.08	2	7	0	0	0.175771	1.23585	0	0	TTTGAGTTCTGTCTAGCTCATTTTTATCTCTGAAGTTATTTCCTGCACATAAGTATTGAGTTATCACTGTAGGTTCTTGTTCTTACCTTCTAAACCTTTACCATTATCTAAATTACTGCAAGTTATTCTATGCTAGCTCATTCTAGAGCCCCCACCCAAACTCTTGAAATGAGTCAGTTAATGAAGAAAAGTTGGCAATGAATTTTTCTGTATGTGCAATCCGTGTTGGCTCTTGTTTTGTCATGTTGGATTGTGCGGATTCGGTGATGAAGCTGAGAAACCCTGTTCGAC	.(((((....((....((((.(((((((.(((((.......((((((.((((........))))...))))))..(((((.....................................)))))...(((...(((.((((((((.((((............)))).).))))))).)))....)))((((((((.......))))))))....(((((((((((...((((.........))))...)))))))))))..))))).))))))).))))..))....))))).	-	3	0	0	0	0
					comp77171_c0_seq7:1371:1661:+	-63.08	2	7	0	0	0.175771	1.23585	0	0	TTTGAGTTCTGTCTAGCTCATTTTTATCTCTGAAGTTATTTCCTGCACATAAGTATTGAGTTATCACTGTAGGTTCTTGTTCTTACCTTCTAAACCTTTACCATTATCTAAATTACTGCAAGTTATTCTATGCTAGCTCATTCTAGAGCCCCCACCCAAACTCTTGAAATGAGTCAGTTAATGAAGAAAAGTTGGCAATGAATTTTTCTGTATGTGCAATCCGTGTTGGCTCTTGTTTTGTCATGTTGGATTGTGCGGATTCGGTGATGAAGCTGAGAAACCCTGTTCGAC	.(((((....((....((((.(((((((.(((((.......((((((.((((........))))...))))))..(((((.....................................)))))...(((...(((.((((((((.((((............)))).).))))))).)))....)))((((((((.......))))))))....(((((((((((...((((.........))))...)))))))))))..))))).))))))).))))..))....))))).	-	3	0	0	0	0
					comp77171_c0_seq8:1371:1661:+	-63.08	2	7	0	0	0.175771	1.23585	0	0	TTTGAGTTCTGTCTAGCTCATTTTTATCTCTGAAGTTATTTCCTGCACATAAGTATTGAGTTATCACTGTAGGTTCTTGTTCTTACCTTCTAAACCTTTACCATTATCTAAATTACTGCAAGTTATTCTATGCTAGCTCATTCTAGAGCCCCCACCCAAACTCTTGAAATGAGTCAGTTAATGAAGAAAAGTTGGCAATGAATTTTTCTGTATGTGCAATCCGTGTTGGCTCTTGTTTTGTCATGTTGGATTGTGCGGATTCGGTGATGAAGCTGAGAAACCCTGTTCGAC	.(((((....((....((((.(((((((.(((((.......((((((.((((........))))...))))))..(((((.....................................)))))...(((...(((.((((((((.((((............)))).).))))))).)))....)))((((((((.......))))))))....(((((((((((...((((.........))))...)))))))))))..))))).))))))).))))..))....))))).	-	3	0	0	0	0
novel_mir_584	TTCAAGTTGTTGTTCACGACT	novel_mir_584	TTCAAGTTGTTGTTCACGACT	21	comp60393_c0_seq1:569:931:-	-82.3	2	4	0	3	0.175771	0.706197	0	0.421608	TGGAAGCAGTAAAGTCAACAGCAACCATGAAACTAAGTTCAAATCCACTGGAGATATAGTCAAGAAAGCTGTACAATTGTTTCTCAACAAATCCATCGACAAAAAATTCACTCTTCAGAACCTTTTCATGATGCCGGAATCCGGAAGATGGCGATATGAAATTTGAACCAGCTTTACTTTGGTAAAGGGTTTCCAGTTCCGCCACTGATTTTTGTAATTTTCCGATTAGCAGATGATTTCCACTGCTATTGAAATCAAAGCACTCAATCACCAAAGGGTTCTCCTTGCTCACAAATTGTTGCATTGTCAGACATACAGGTTTCCAAGTTGGATTCAAGTTGTTGTTCACGACTTCTGTCTTGC	.(.((((((..((((((((((((((..((((.((((.((.......((((......))))...((((.(((((....(((((..(((.........((((((..............((((((((((..((((.((((...))))....(((((....(((....(((((..((((((....)))))))))))....)))))))).(((((((..............((((((.((.....))))))))..))))))).........))))..)))))))))).............))))))..)))..)))))))))).)))).)).)))).)))).)))))))))...)))))))).))).)	-	3	0	0	0	0
novel_mir_181	TAGCCAAGAATGACTTGCCTGT	novel_mir_181	TAGCCAAGAATGACTTGCCTGT	22	comp38321_c0_seq1:216:324:-	-41.7	1	26	1	0	0.0878856	4.59028	0.134812	0	CCATGTTTGCTAGCCAAGAATGACTTGCCTGTAATCCTCTCAACTCCTGATAATGGAAGAACGCGTTGTGGGTGGTTTTCAGGCAGTTATCTTGGCTTAGTTGACGAGC	...((((.(((((((((((.(((((.(((((.(((((((.(((((((.......))).......)))).))).))))..))))))))))))))))).)))).))))...	-	5	0	0	0	0
					comp38321_c0_seq2:58:166:-	-41.7	1	26	1	0	0.0878856	4.59028	0.134812	0	CCATGTTTGCTAGCCAAGAATGACTTGCCTGTAATCCTCTCAACTCCTGATAATGGAAGAACGCGTTGTGGGTGGTTTTCAGGCAGTTATCTTGGCTTAGTTGACGAGC	...((((.(((((((((((.(((((.(((((.(((((((.(((((((.......))).......)))).))).))))..))))))))))))))))).)))).))))...	-	5	0	0	0	0
novel_mir_2632	TTGAAGTGTTTGGATAAAATA	novel_mir_2632	TTGAAGTGTTTGGATAAAATA	21	comp72151_c0_seq3:96:305:-	-46.7	1	3	0	2	0.0878856	0.529648	0	0.281072	TTTCAGAAATATTTTTTTATCCGCCACCTTAAAGTTAAAGCTTCTAAAAGGATCAACTATGGTGACTCTTGCACTTAGAGAGTGTTTAGCTAAACTTATTTAGAAAAATTTATAAGCTCTTATAAGATGTTTTTGGAATATCTTGTAAGATGCTTAGATCTTATTTTATAAATTAATTTTTGAAGTGTTTGGATAAAATAAAATCATGGA	.((((.........(((((((((.(((.((((((((((.......((.((((((..(((.....((((((.......))))))...)))(((((....))))).........((((((((((((((((((((...))))))))))))))).))))))))))).)).......)))).)))))).)))..)))))))))........))))	-	3	0	0	0	0
					comp72151_c0_seq4:96:305:-	-46.7	1	3	0	2	0.0878856	0.529648	0	0.281072	TTTCAGAAATATTTTTTTATCCGCCACCTTAAAGTTAAAGCTTCTAAAAGGATCAACTATGGTGACTCTTGCACTTAGAGAGTGTTTAGCTAAACTTATTTAGAAAAATTTATAAGCTCTTATAAGATGTTTTTGGAATATCTTGTAAGATGCTTAGATCTTATTTTATAAATTAATTTTTGAAGTGTTTGGATAAAATAAAATCATGGA	.((((.........(((((((((.(((.((((((((((.......((.((((((..(((.....((((((.......))))))...)))(((((....))))).........((((((((((((((((((((...))))))))))))))).))))))))))).)).......)))).)))))).)))..)))))))))........))))	-	3	0	0	0	0
					comp72151_c0_seq5:96:305:-	-46.7	1	3	0	2	0.0878856	0.529648	0	0.281072	TTTCAGAAATATTTTTTTATCCGCCACCTTAAAGTTAAAGCTTCTAAAAGGATCAACTATGGTGACTCTTGCACTTAGAGAGTGTTTAGCTAAACTTATTTAGAAAAATTTATAAGCTCTTATAAGATGTTTTTGGAATATCTTGTAAGATGCTTAGATCTTATTTTATAAATTAATTTTTGAAGTGTTTGGATAAAATAAAATCATGGA	.((((.........(((((((((.(((.((((((((((.......((.((((((..(((.....((((((.......))))))...)))(((((....))))).........((((((((((((((((((((...))))))))))))))).))))))))))).)).......)))).)))))).)))..)))))))))........))))	-	3	0	0	0	0
					comp72151_c0_seq6:96:305:-	-46.7	1	3	0	2	0.0878856	0.529648	0	0.281072	TTTCAGAAATATTTTTTTATCCGCCACCTTAAAGTTAAAGCTTCTAAAAGGATCAACTATGGTGACTCTTGCACTTAGAGAGTGTTTAGCTAAACTTATTTAGAAAAATTTATAAGCTCTTATAAGATGTTTTTGGAATATCTTGTAAGATGCTTAGATCTTATTTTATAAATTAATTTTTGAAGTGTTTGGATAAAATAAAATCATGGA	.((((.........(((((((((.(((.((((((((((.......((.((((((..(((.....((((((.......))))))...)))(((((....))))).........((((((((((((((((((((...))))))))))))))).))))))))))).)).......)))).)))))).)))..)))))))))........))))	-	3	0	0	0	0
novel_mir_4688	CGAATCCTATGCTAGTAGTT	novel_mir_4688	CGAATCCTATGCTAGTAGTT	20	comp1290_c0_seq1:111:214:+	-18.4	0	2	1	1	0	0.353099	0.134812	0.140536	CACTCGCAAGCGAATCCTATGCTAGTAGTTTTTGATTCGATAATTCTATCCTAAAACGATTTTGTTTGGAACAAAAACACACTAACAATTAGTATTTTGAGTGT	((((((.....((((.(((((.((((.(((((((.(((.(.(((...(((.......)))...)))).))))))))))..)))).))..))).)))))))))).	-	5	0	0	0	0
novel_mir_4691	TGTTGGCTCGGCTCACTCAGA	novel_mir_4691	TGTTGGCTCGGCTCACTCAGA	21	comp1376659_c0_seq1:77:206:+	-60.9	0	65	28	0	0	11.4757	3.77472	0	GTCACTGTGATGTTGGCTCGGCTCACTCAGACATGACTTGTAACTTTATAAGCTATTATGCCAAAAGGCTATAATGGTGAGTTAGAGTTGGTTTGCGTTTTTGATTGAGCCGTGCCAATATCTTAGTGCT	..(((((.(((((((((.(((((((.(((((.(((.....((((((((...(((((((((((....))).))))))))....)))))))).....))).))))).))))))).))))))))).)))))..	-	5	0	0	0	0
novel_mir_4694	CAGGAGGGATAGCGCCACTACC	novel_mir_4694	CAGGAGGGATAGCGCCACTACC	22	comp1399222_c0_seq1:173:299:-	-55.1	0	3	2	0	0	0.529648	0.269623	0	TAGGAAGGATCTGTAAAGCTCAGGAGGGATAGCGCCACTACCGGTTTTCGATGGATTATATTGCTCGTTCATAGACTCAGTAATCGAGTGGCGCTATCTATCCTGAGTTGCACGGCTCCCTCTTGCT	(((((.(((.((((..(((((((((.(((((((((((((..(((((.((.((((((..........)))))).))......)))))))))))))))))).)))))))))..)))).))).)))))..	CGAGTGGCGCTATCTATCCTGAG	5	0	1	0	0
novel_mir_4709	GACTTTGAACTTAGAGAATTAAGGA	novel_mir_4709	GACTTTGAACTTAGAGAATTAAGGA	24	comp1797085_c0_seq1:56:217:-	-52.1	0	6	0	0	0	1.0593	0	0	GTTATTGTTAGCGACTTTGAACTTAGAGAATTAAGGACCCCAAATTCAAGGTAACTGTGTATCTATTAAAAAAGCCTGAAAATCCATAAAACTGCAATTATCTATTAAAAAAGCCTGAATTTGGGAGTCCTTAATTTTCTACGTAAAGTCGCTAAATTACAA	.......((((((((((((....(((((((((((((((((((((((((((((((.(((((..............................)).))).))))))............)))))))))).)))))))))))))))..)))))))))))).......	CTTAATTTTCTACGTAAAGTCGC	5	0	2	0	0
novel_mir_4750	TGAGCCGAATCAATATCACTC	novel_mir_4750	TGAGCCGAATCAATATCACTC	21	comp2638948_c0_seq1:49:168:+	-50	0	9	0	4	0	1.58894	0	0.562145	TTTCTGAGAAGTAGACATGGTGTGATATTGCTTTTGGCTCAGCTCCATATGCTGCATTCAAATAAGCAGTTTTGGGGGATGAGCCGAATCAATATCACTCTTGTATTCTTCTCTGCAAAT	...(.((((((...(((.((.(((((((((..(((((((((.((((....(((((..........)))))....)))).))))))))).))))))))).)))))...)))))).).....	TGTGATATTGCTTTTGGCTCAGC	3	0	3	0	0
novel_mir_4776	TTGTCGAGACAGTAATGTGAC	novel_mir_4776	TTGTCGAGACAGTAATGTGAC	21	comp32987_c0_seq1:3:95:-	-19.9	0	2	1	2	0	0.353099	0.134812	0.281072	ACAGCCAAGATTGTCGAGACAGTAATGTGACTCTTCCTCACATTCCATGGATAAATCGTTATAAATAAGTCGCAATTTCTTGACATTGGGGAT	....((((...((((((((.(((..(((((((..(((...........)))................))))))))))))))))))))))....	-	5	0	0	0	0
novel_mir_4801	CAAAGTAGGGTTGCAGAGCTATT	novel_mir_4801	CAAAGTAGGGTTGCAGAGCTATT	23	comp36310_c1_seq1:93:236:+	-23	0	4	1	1	0	0.706197	0.134812	0.140536	TATAACCGTAGCATCTGGAGTTGCTTTCATAATAAGGTTAAGGGGTAGAACAAAATATTCTCATTTCAAAATATCAATATATGCAATTGAATCAAGTCAGTGCAATATTTTTAAGCAAAGTAGGGTTGCAGAGCTATTACGTAA	.......(((((.((((.(((((((((..............((((((........))))))..............(((((.((((.((((......))))))))))))).......)))))))..)).))))))))).......	-	3	0	0	0	0
novel_mir_4850	CTGGAATGATGTACTTTAGCC	novel_mir_4850	CTGGAATGATGTACTTTAGCC	21	comp44406_c0_seq1:190:369:+	-58.6	0	5	0	0	0	0.882747	0	0	TTCGCTTGCTCTGGAATGATGTACTTTAGCCAAATCAGACACCGATGTGCTCCAAAAGTGTTGTCTAGTAAAGCTTTTGTCAACTGTCATTTGGAGGCTTCTAAATTACCTGCTTCTGTGCAGTGGCAGAAGCTTCAACTGAGGCACCTTTTGTTGAAGTGCATCTATCTGACGATGAAA	((((.(((.((.(((..(((((((((((((.......(((((....))).)).(((((.((.(((((((.((((((((((((.(((.(((..((((((.............))))))))))))))))))))))))..))).))))))))))))))))))))))))..)))))))))))).	TTGAAGTGCATCTATCTGAC	5	0	1	0	0
novel_mir_4894	TTGGAAGCTGTTATTTGAACC	novel_mir_4894	TTGGAAGCTGTTATTTGAACC	21	comp50203_c0_seq1:466:656:+	-38.3	0	5	0	2	0	0.882747	0	0.281072	CCAAAAAGCTGGTTCACCTTTCAAGTATTGCTTCTTATTAGTAATTTATTATGGTGAATTGGGTTAAATGTTACTGGTATTCCATGTTCTACTATTATGGTGGGCAAGAAGATTTGTTTTTCTTTGTGTTCTTTAATTTTACTCTTTTTCCCTCCAAGAGTTGGAAGCTGTTATTTGAACCAAATATATTC	(((......)))((((((........((((((.......)))))).......))))))((((.(((((((..((.(((.(((((..((((.......(((.(((.(((((((..............................)))))))))).))))))).))))))))))))))))).))))........	-	3	0	0	0	0
					comp50203_c0_seq2:357:547:+	-38.3	0	5	0	2	0	0.882747	0	0.281072	CCAAAAAGCTGGTTCACCTTTCAAGTATTGCTTCTTATTAGTAATTTATTATGGTGAATTGGGTTAAATGTTACTGGTATTCCATGTTCTACTATTATGGTGGGCAAGAAGATTTGTTTTTCTTTGTGTTCTTTAATTTTACTCTTTTTCCCTCCAAGAGTTGGAAGCTGTTATTTGAACCAAATATATTC	(((......)))((((((........((((((.......)))))).......))))))((((.(((((((..((.(((.(((((..((((.......(((.(((.(((((((..............................)))))))))).))))))).))))))))))))))))).))))........	-	3	0	0	0	0
novel_mir_4954	TATTGAAAGATCTCTGGGGACC	novel_mir_4954	TATTGAAAGATCTCTGGGGACC	22	comp55561_c0_seq1:276:435:-	-45.8	0	4	1	4	0	0.706197	0.134812	0.562145	CTTGATTTGTGGGGTTTCTATTAGTCTTGATCAGAGGGATACTGCTAGATGGAAACTCACACCTCATGGTGAATTTTCTATTGCTTCAGCTAGGGAATCTGTGAGGTAGGGTAGGGTCAAGAGCATGTTATTGAAAGATCTCTGGGGACCTCATCTCACC	..(((...((((((((((((...(((((..((((...((((.((((.(((....((((..(((((((((...((((((((..((....))))))))))))))))))).))))...)))...)))))))).)))))))))...)))))))))))).)))..	-	3		0	0	0
novel_mir_4966	TGTATCGTGAGTTGTGCACT	novel_mir_4966	TGTATCGTGAGTTGTGCACT	20	comp56322_c0_seq1:1260:1577:-	-76.5	0	4	2	0	0	0.706197	0.269623	0	AGTCCAGAATTTGCAGTTCAGAACTTGCATAGGTCAGTGAATCAACAGATACGTATTTTTTTAAGGAGTACTAAAATCAACTCTCAAATAGGGCAACAGAGATAAAGCCGAAGCTCAGATGGTTGTTACTGTGGTTTTCTGGAAAAACAGTTGGCATGTGATCGAAAGGAATGTCTTGAATGAAGCTCAAACTTCAAAGAACAGAGACGTTTGAGAGACTGAGAGTACTCTGTCAGAGACTGAAACAGGTTGTTGGCTAGTATCTTGAAATCTAATGTTTTTACAGCATGTATCGTGAGTTGTGCACTGCATCGGATA	.((((.((...((((((.((.((((((((((.(((.((((((((..((((((............((((((((....(((.(((((((((((((((((........(((....)))......)))))).)))).(((..(((......)))..)))......((.....))(((((((...(((((......))))).......))))))))))))))..))).))))))))(((((.((((......)))).)))))..)))))))))...........))))).).)).))).))))))).)).)))))))))))).	-	3	0	0	0	0
					comp56322_c0_seq2:1176:1493:-	-76.5	0	4	2	0	0	0.706197	0.269623	0	AGTCCAGAATTTGCAGTTCAGAACTTGCATAGGTCAGTGAATCAACAGATACGTATTTTTTTAAGGAGTACTAAAATCAACTCTCAAATAGGGCAACAGAGATAAAGCCGAAGCTCAGATGGTTGTTACTGTGGTTTTCTGGAAAAACAGTTGGCATGTGATCGAAAGGAATGTCTTGAATGAAGCTCAAACTTCAAAGAACAGAGACGTTTGAGAGACTGAGAGTACTCTGTCAGAGACTGAAACAGGTTGTTGGCTAGTATCTTGAAATCTAATGTTTTTACAGCATGTATCGTGAGTTGTGCACTGCATCGGATA	.((((.((...((((((.((.((((((((((.(((.((((((((..((((((............((((((((....(((.(((((((((((((((((........(((....)))......)))))).)))).(((..(((......)))..)))......((.....))(((((((...(((((......))))).......))))))))))))))..))).))))))))(((((.((((......)))).)))))..)))))))))...........))))).).)).))).))))))).)).)))))))))))).	-	3	0	0	0	0
novel_mir_4998	CTTCAATGTTGAGACTTGGTA	novel_mir_4998	CTTCAATGTTGAGACTTGGTA	21	comp57905_c0_seq1:215:556:+	-90.4	0	6	0	0	0	1.0593	0	0	CACTTATTTTCTTCAATGTTGAGACTTGGTATATATGCAGCAGTGTATTTGAGTCCAAATTCCCTTGAAATTGGATCTTGGTTATTACTAAGTAGGTCGTTGCAAGCAGTTCGAAGTTCCCCTTGCTATTTGCCGTATCCCACCACCTCCTATAGGATTTTCCCCCTCATTTCTCGGTCTGCTTTGAGTGTTTAATACTGTAGGGATTAGGGTTATAAGAAGGGGTAGGGCGATTTGATACGCTTGGTCCACATTATGTTCTTTCGGAGCTGTGGATTTGATGTTTTTGGAGACGTGGGTTTTAACAATTGGAGGAGGAGAGCAGTAAGAGACAGTGGGTGG	(((((((((((((((((((((((((((.......(((((....)))))....((((((.(((....))).))))))((((((....))))))((((.(((..((((..((((......((((((..(((...((..(((((((..........(((........))).....(((((......)))))...........)).)))))..))...)))..))))))..))))..))))..)))))))(((((((....(((((...))))))))))))...((((((....)))))))))))))))).))))))))).................)))))))).	-	5	0	0	0	0
novel_mir_5033	AAAATTCTAAGTTCTGAAACCT	novel_mir_5033	AAAATTCTAAGTTCTGAAACCT	22	comp59636_c0_seq2:6:224:+	-44.1	0	8	1	3	0	1.41239	0.134812	0.421608	GAGAGAATGAGGGTTTTTGAGAGAGAGTTTAAAATTATGGAAACAACAACATTTCTAGCTACTAGTTGGAATACTATTTGATGGTTATTCTTAAAAGGTTTAGGGCCCTAAGTTATGGGACGACCACAACTATCTATGTGGTGAGGCTCTTGTGGTGTCCGCTATCTACGGATAATTGTAATTATTTAAAATTCTAAGTTCTGAAACCTCCTAAAGTGA	..........(((((((.(((..(((((((.((((........(((......((((((((...))))))))......)))((((((((((.....((((...((((((((((....((....((((((........))))))....)))))).)).))))...))))..))))))))))....)))).)))))))...))).)))))))..........	-	3	0	0	0	0
novel_mir_5060	TCGGGTTGCTGGCCCACGGCGCC	novel_mir_5060	TCGGGTTGCTGGCCCACGGCGCC	23	comp60028_c0_seq1:2148:2293:-	-83.2	0	979	0	0	0	172.842	0	0	CGATCGGCCCGAACGTCCCGTTTCCGCCTTGTGCCGCGCCCCTCGGGGCTGCGGCGCGGGGTGGACCTCAAAGCGTCCGCCGTGTTCCACGTCCCGTGCACGCACACACGTGCTCGGGTTGCTGGCCCACGGCGCCGCGCTCGATC	.(((((.....((((...))))(((((((((((((((((((....)))).)))))))))))))))......(((((.(((((((..(((((.((((.(((((......))))).)))).)).)))..)))))))..))))))))))	CGCCGTGTTCCACGTCCCGTGC	3	0	2	0	0
novel_mir_5160	TTAGTGATTGTCTCTTTGGTT	novel_mir_5160	TTAGTGATTGTCTCTTTGGTT	21	comp62581_c0_seq1:946:1168:+	-41.5	0	2	2	1	0	0.353099	0.269623	0.140536	GTATAGTTCAAAAACTAAAGGGACTTTAATTAATCAATTCAAAATGTAACAAAAATTCAAATTGTGTTTCCTATGTTCAGACATTGTGTGTTTGTGTGTTGGGTGTTCAGTTGCTCTTCTATTTAAGGGTCTCTTGCATTCTCATCTCTTAGAACAAAATTCATTACATTCTTGAAAATGAAGAAATTCTTGTTAGTGATTGTCTCTTTGGTTCTGATTATTG	..(((((.((..((((((((((((....((((((...((((((((((((..........((((.(((((........(((((((...))))))).(((..((((((..((..((((((......))))))..)).)))))).)))......))))).))))..))))))).)))))....((((...))))))))))....)))))))))))).)))))))..	-	3	0	0	0	0
novel_mir_5278	ACCATTGGTGGTATCAAGATC	novel_mir_5278	ACCATTGGTGGTATCAAGATC	21	comp64783_c0_seq1:107:204:-	-53.2	0	5	0	0	0	0.882747	0	0	CGGCGCCGCCACCATTGGTGGTATCAAGATCTGCCGAGGGTTCCTTAACAGTGAACTCCAGTGCCCGATTTTGATACCATCAACGGTGGTAGCTCCGC	(((.((.((((((.(((((((((((((((((.(((..((((((((....)).))))))..).))..))))))))))))))))).)))))).)).))).	-	5	0	0	0	0
					comp64783_c0_seq2:107:204:-	-53.2	0	5	0	0	0	0.882747	0	0	CGGCGCCGCCACCATTGGTGGTATCAAGATCTGCCGAGGGTTCCTTAACAGTGAACTCCAGTGCCCGATTTTGATACCATCAACGGTGGTAGCTCCGC	(((.((.((((((.(((((((((((((((((.(((..((((((((....)).))))))..).))..))))))))))))))))).)))))).)).))).	-	5	0	0	0	0
					comp69997_c0_seq9:586:706:+	-40.2	0	4	0	0	0	0.706197	0	0	AAGCTGACAGATTTGTATGACGACATGGATGTTGGTGATGATGACACCATTGTGGTGACGCTGGTGCCGAGGCATCAGGGCCCTGGAGTTACCATTGGTGGTATCAAGATCATTGAGGCTC	.((((..((...........(((((....)))))(((((..(((.(((((.((((((((.((((.(((..(....)..))).)))).))))))))..))))).)))..))))))).)))).	-	3	0	0	0	0
novel_mir_5349	GTCCTCGGGCTGCAGATTACC	novel_mir_5349	GTCCTCGGGCTGCAGATTACC	21	comp65932_c0_seq1:133:209:+	-38.2	4	4	11	14	0.351542	0.706197	1.48293	1.96751	CAGGTAATCTGCATCCTGAGGTTTAGATGATTATTACATCTATTGTGTCACCTAGTCCTCGGGCTGCAGATTACCCG	..(((((((((((.(((((((.((((.((((....(((.....))))))).)))).))))))).)))))))))))..	-	3	0	0	0	0
novel_mir_5413	TGACGAAGTGAAGTGAAGCCT	novel_mir_5413	TGACGAAGTGAAGTGAAGCCT	21	comp66880_c2_seq1:1049:1138:+	-19.1	0	13	7	16	0	2.29514	0.943681	2.24858	AATTTGCAAATGACGAAGTGAAGTGAAGCCTTGTAATTGTCCGCCACTTGGATATGGCATTGACTTCAGATTTGGGCACCGTTGTATAAC	....(((((.((.((((.((((((.(((((.......((((((.....)))))).))).)).))))))..))))..))...)))))....	-	5	0	0	0	0
novel_mir_5434	AGCTGCTGACTCGTTGGTTCA	novel_mir_5434	AGCTGCTGACTCGTTGGTTCA	21	comp67109_c0_seq1:624:717:-	-39.9	0	39	0	0	0	6.88543	0	0	GAAAATTCAGCTGCTGACTCGTTGGTTCATGAACTCATCGAATTCTTTACGTTGTGATGGGTTTTTGATCCAACGATGCGGGAGCTGTGTTCAG	...(((.(((((.(((..(((((((.(((.(((((((((((((.......))).)))))))))).))).)))))))..))).))))).)))...	-	5	0	0	0	0
					comp67109_c0_seq2:536:629:-	-39.9	0	39	0	0	0	6.88543	0	0	GAAAATTCAGCTGCTGACTCGTTGGTTCATGAACTCATCGAATTCTTTACGTTGTGATGGGTTTTTGATCCAACGATGCGGGAGCTGTGTTCAG	...(((.(((((.(((..(((((((.(((.(((((((((((((.......))).)))))))))).))).)))))))..))).))))).)))...	-	5	0	0	0	0
novel_mir_5448	CAAGAGATGGAATGTAAGGCC	novel_mir_5448	CAAGAGATGGAATGTAAGGCC	21	comp67297_c0_seq12:202:270:+	-20.3	0	2	0	7	0	0.353099	0	0.983753	CAGCAGAAGGCAAGAGATGGAATGTAAGGCCTTGCAATCAGCGGCACTTAATCGGTCTTTGCTAAGCTA	.(((....((((.(((((.((...(((((((..((.....))))).)))).)).)))))))))..))).	-	5	0	0	0	0
					comp67297_c0_seq13:202:571:+	-94.2	0	2	0	7	0	0.353099	0	0.983753	CAGCAGAAGGCAAGAGATGGAATGTAAGGCCTTGCAATCAGCGGCACTTAATCGGTCTTTGCTAAGCTACTTTACATGGAATTCAAATCCCATTGCCCGTAGTTTTAGGTTACTACGGGTTTTGGAAGTGGTGGATCAATATTCTGCAAAAGAAATTCTACAGCTAGTTAACTTACGCATTCTTTAGTTCTACGGGATCCTCAGCATTCTTCAGAGGATGGGAGTTCTAACGGAAGAAACGATGTGGACGCAAAGGAGAAAAAGAAGAGACACGACGGTCAAGTGTGTCACAATCGAAGAGGCGCCATGATTTTGCTGCATCCTAAACCCTAACACCACTGTTGAAGAAGAAGAGACACGGTTTTGCTGA	((((((((((((.(((((.((...(((((((..((.....))))).)))).)).)))))))))...((.((((........(((((...(((..(((((((((........)))))))))..))).(((((((........((((.....))))......((((.(((((.....(((.((((((..((((...(..(((.((...((((((..(((((....)))))....))))))....)).)))..)...))))..))))))..(((((.((......)))))))............)))...)))))..))))...............))))))).))))))))).))........)))))))).	-	5	0	0	0	0
					comp67297_c0_seq18:202:270:+	-20.3	0	2	0	7	0	0.353099	0	0.983753	CAGCAGAAGGCAAGAGATGGAATGTAAGGCCTTGCAATCAGCGGCACTTAATCGGTCTTTGCTAAGCTA	.(((....((((.(((((.((...(((((((..((.....))))).)))).)).)))))))))..))).	-	5	0	0	0	0
					comp67297_c0_seq1:202:270:+	-20.3	0	2	0	7	0	0.353099	0	0.983753	CAGCAGAAGGCAAGAGATGGAATGTAAGGCCTTGCAATCAGCGGCACTTAATCGGTCTTTGCTAAGCTA	.(((....((((.(((((.((...(((((((..((.....))))).)))).)).)))))))))..))).	-	5	0	0	0	0
					comp67297_c0_seq2:202:270:+	-20.3	0	2	0	7	0	0.353099	0	0.983753	CAGCAGAAGGCAAGAGATGGAATGTAAGGCCTTGCAATCAGCGGCACTTAATCGGTCTTTGCTAAGCTA	.(((....((((.(((((.((...(((((((..((.....))))).)))).)).)))))))))..))).	-	5	0	0	0	0
					comp67297_c0_seq4:202:270:+	-20.3	0	2	0	7	0	0.353099	0	0.983753	CAGCAGAAGGCAAGAGATGGAATGTAAGGCCTTGCAATCAGCGGCACTTAATCGGTCTTTGCTAAGCTA	.(((....((((.(((((.((...(((((((..((.....))))).)))).)).)))))))))..))).	-	5	0	0	0	0
					comp67297_c0_seq5:202:571:+	-94.2	0	2	0	7	0	0.353099	0	0.983753	CAGCAGAAGGCAAGAGATGGAATGTAAGGCCTTGCAATCAGCGGCACTTAATCGGTCTTTGCTAAGCTACTTTACATGGAATTCAAATCCCATTGCCCGTAGTTTTAGGTTACTACGGGTTTTGGAAGTGGTGGATCAATATTCTGCAAAAGAAATTCTACAGCTAGTTAACTTACGCATTCTTTAGTTCTACGGGATCCTCAGCATTCTTCAGAGGATGGGAGTTCTAACGGAAGAAACGATGTGGACGCAAAGGAGAAAAAGAAGAGACACGACGGTCAAGTGTGTCACAATCGAAGAGGCGCCATGATTTTGCTGCATCCTAAACCCTAACACCACTGTTGAAGAAGAAGAGACACGGTTTTGCTGA	((((((((((((.(((((.((...(((((((..((.....))))).)))).)).)))))))))...((.((((........(((((...(((..(((((((((........)))))))))..))).(((((((........((((.....))))......((((.(((((.....(((.((((((..((((...(..(((.((...((((((..(((((....)))))....))))))....)).)))..)...))))..))))))..(((((.((......)))))))............)))...)))))..))))...............))))))).))))))))).))........)))))))).	-	5	0	0	0	0
					comp67297_c0_seq9:202:571:+	-94.2	0	2	0	7	0	0.353099	0	0.983753	CAGCAGAAGGCAAGAGATGGAATGTAAGGCCTTGCAATCAGCGGCACTTAATCGGTCTTTGCTAAGCTACTTTACATGGAATTCAAATCCCATTGCCCGTAGTTTTAGGTTACTACGGGTTTTGGAAGTGGTGGATCAATATTCTGCAAAAGAAATTCTACAGCTAGTTAACTTACGCATTCTTTAGTTCTACGGGATCCTCAGCATTCTTCAGAGGATGGGAGTTCTAACGGAAGAAACGATGTGGACGCAAAGGAGAAAAAGAAGAGACACGACGGTCAAGTGTGTCACAATCGAAGAGGCGCCATGATTTTGCTGCATCCTAAACCCTAACACCACTGTTGAAGAAGAAGAGACACGGTTTTGCTGA	((((((((((((.(((((.((...(((((((..((.....))))).)))).)).)))))))))...((.((((........(((((...(((..(((((((((........)))))))))..))).(((((((........((((.....))))......((((.(((((.....(((.((((((..((((...(..(((.((...((((((..(((((....)))))....))))))....)).)))..)...))))..))))))..(((((.((......)))))))............)))...)))))..))))...............))))))).))))))))).))........)))))))).	-	5	0	0	0	0
novel_mir_5641	CACCATATTTATCCAAAGGACTA	novel_mir_5641	CACCATATTTATCCAAAGGACTA	23	comp69151_c0_seq4:483:598:-	-23.3	0	8	0	1	0	1.41239	0	0.140536	TATGTTGTATCACCATATTTATCCAAAGGACTAGTAGTAAGTAGCAAATAGTAATCCTAGTTCCAAAATTAGTTTCACTTACTTTTGACTTTTGTGGTGAATAGGTAAGCAAGAAA	..(.((((...(((.((((((((((((((.(....(((((((.(.(((........((((((....)))))))))))))))))...).)))))).)))))))))))..)))).)..	-	5	0	0	0	0
novel_mir_5648	CGTTGATACTCGAAAATTAGCCT	novel_mir_5648	CGTTGATACTCGAAAATTAGCCT	23	comp69235_c0_seq1:146:501:+	-99.7	0	9	1	4	0	1.58894	0.134812	0.562145	GGAATGTTGTCGTTGATACTCGAAAATTAGCCTTTTGTACTTTGATCACATCTATTCAGTAATCGTGAAGAAGTACAAGAAATTAATTTTGGTGTGCCAGTGACACTCCTCAGTTTTGCGAACATCTGCTCTGTACTCGCATTCTTTATAAGGATGGGGGGCTGGAGCCTGAGAATGAAGGGAAAGCCGAAAGTAAAGGACAGGCAGAGGTCAACAGAAGAGGTGTGCCAAAGGGTGTTCATCATGATCATCTTGGAAGCTCAAGATCACCCGATAATGACAAGGGCAAGGATCCAGCTATATTTTCGGCTTCAGTAATCCATGACGTTTTTGGAGACTCTGACGATGATGAACCA	.......((((((((.(((.(.((((((((..(((((((((((..((((...............)))).)))))))))))..)))))))).).))).))))))))(.((((..(((((...((.(((((.((((.(((.(((((((...))))))))))((((....(((........)))...))))...........))))))))).))...))))))))).).(((....)))((((((((((((((((((((....)))))))..(((...........)))....)))).((((........))))((((...((((.........))))....))))..)))))))))..	-	5	0	0	0	0
novel_mir_5840	CGTGATTGTAATGCACGGTCATG	novel_mir_5840	CGTGATTGTAATGCACGGTCATG	23	comp70793_c0_seq1:1411:1508:-	-42.2	0	15	32	0	0	2.64824	4.31397	0	GCCTGTTATTGTGACCGTGTGCTGCATTCATGTGTCAAATCTGTGCTTGCACGTGATTGTGCACACGTGATTGTAATGCACGGTCATGATTGTAGTGA	.((((..((((((((((((((.((((.((((((((((((((((((....)))).)))).)).)))))))).)))).))))))))))))))..))).).	-	3	0	0	0	0
					comp70793_c0_seq3:215:312:-	-42.2	0	15	32	0	0	2.64824	4.31397	0	GCCTGTTATTGTGACCGTGTGCTGCATTCATGTGTCAAATCTGTGCTTGCACGTGATTGTGCACACGTGATTGTAATGCACGGTCATGATTGTAGTGA	.((((..((((((((((((((.((((.((((((((((((((((((....)))).)))).)).)))))))).)))).))))))))))))))..))).).	-	3	0	0	0	0
novel_mir_6139	TGTAGAATGAGCTTGCGATAGT	novel_mir_6139	TGTAGAATGAGCTTGCGATAGT	22	comp72776_c1_seq6:1057:1414:-	-110.1	0	4	4	0	0	0.706197	0.539246	0	GTTGAAGTGGTGTAGAATGAGCTTGCGATAGTTGGGATTTCTGGGTTTTTCTTTTCTTGTAGTGTGATTGTAAAGATGGCGTCCGAGGAGGTGGCTGCGGCTGCTACGTCGGATTCGTATAAGGGGATGTCGTCCGACAATATAAAAGGGTTGGTTTTGGCTCTGTCTTCCAGCTTCTTCATTGGCGCCAGTTTCATTGTTAAGAAAAAGGGATTAAAGAAAGCCGGTGCTTCTGGCATCAGGGCTGGAGTTGGAGGGTATTCATATCTGTACGAGCCACTGTGGTGGACGGGCATGATAACAATGATTGTTGGAGAAATTGCAAATTTTGCAGCTTATGCATTTGCGCCAGCCATTC	.......((((((((((((((((.((((...(((.((((((..........((((((((((..((.(((.....))).))((((((.(.((((((....)))))).).))))))...)))))))))).....(((((((((.....((((((......))))))..((((((((((((((.((((..((..((((........))))..))..)))).)))((((((((((...))))))..)))))))))))))))((..((((.(((((....((((...))))..))))).))))..))....))))))))))))))).)))...)))))))))))...))))))))).......	-	5	0	0	0	0
novel_mir_6447	ATGATCATCCTGTGACTTTGA	novel_mir_6447	ATGATCATCCTGTGACTTTGA	21	comp74429_c0_seq4:6:285:-	-72.3	0	4	0	2	0	0.706197	0	0.281072	CCTCGCTACCATGATCATCCTGTGACTTTGACTCGGATGCTTATGGAGGGAAGCCAGAGGTGTGGACGATGCAAGAAAATCATTAAGGGCTTTGTAGATGATATGGCTTTTCAATGTTCTAAGTGTTATTTTTGGATCCACTTTTCCTGTGCAAGGGGTTGGGCTAGTGATGGTAAATCTCGGTTGTTTTTTTGGGAAGCTCCTTCAGCAAATGTAGAAGGCTTAGTTGCAGAGGATTAATGGCTGAAATGTTTCAACTTAGAGGATGTATGGAGTGTCA	...((((.(((((..((((((.(((..(((((((...........)))...(((((((((((.....(((.((((((...((((.(((((.(((.(((.(......).)))))).))))).))))...)))))).)))))))))((((.(((((((((((..((((....)))).))))))....((((((...)))))).(((((.((....)).))))).....))))).))))....)))))........)))).))).)))))))))))))))...	-	5	0	0	0	0
novel_mir_6814	TTTCGGAACCAGTGCAATCAC	novel_mir_6814	TTTCGGAACCAGTGCAATCAC	21	comp76150_c0_seq1:1944:2010:+	-22	0	6	0	0	0	1.0593	0	0	CATGTTGTGCTTTCGGAACCAGTGCAATCACCGTATGATTGCACTGTTTAAGCAAGGATCCGGATGA	(((.(.(..(((((..((.(((((((((((.....))))))))))).))..).))))..).).))).	-	5	0	0	0	0
					comp76150_c0_seq2:1944:2010:+	-22	0	6	0	0	0	1.0593	0	0	CATGTTGTGCTTTCGGAACCAGTGCAATCACCGTATGATTGCACTGTTTAAGCAAGGATCCGGATGA	(((.(.(..(((((..((.(((((((((((.....))))))))))).))..).))))..).).))).	-	5	0	0	0	0
novel_mir_6815	TCGAATAACACAGTTTGGAGC	novel_mir_6815	TCGAATAACACAGTTTGGAGC	21	comp76150_c0_seq3:90:183:-	-22.9	0	6	0	0	0	1.0593	0	0	CTTTACTTGGTCGAATAACACAGTTTGGAGCAAAATTGATAGAATCATTGTGAACAATCTTTGGTTGCAAGCTGGTTTCTTTGGCCTTGCCAAT	.....(..(((((((.(((.(((((((.(((......(((....(((...)))...)))....))).))))))))))..)))))))..).....	-	5	0	0	0	0
novel_mir_6818	CGGAAGCGCTCGGGTTGGGAG	novel_mir_6818	CGGAAGCGCTCGGGTTGGGAG	21	comp76183_c0_seq12:1068:1177:-	-57	0	17	0	0	0	3.00134	0	0	AAGAGGTGTCGGAAGCGCTCGGGTTGGGAGTGATGGGAAAGGCTTCCTTCAAATTACTGAATATTCCTTTCCGATGCCTCCCATACCGAAGGCTTCCGATCTATCCTCCC	..((((.(((((((((..((((..((((((..((.(((((((.....((((......))))....))))))).))..))))))..))))..)))))))))....))))..	CCCATACCGAAGGCTTCCGAT	5	0	1	0	0
					comp76183_c0_seq14:987:1096:-	-57	0	17	0	0	0	3.00134	0	0	AAGAGGTGTCGGAAGCGCTCGGGTTGGGAGTGATGGGAAAGGCTTCCTTCAAATTACTGAATATTCCTTTCCGATGCCTCCCATACCGAAGGCTTCCGATCTATCCTCCC	..((((.(((((((((..((((..((((((..((.(((((((.....((((......))))....))))))).))..))))))..))))..)))))))))....))))..	CCCATACCGAAGGCTTCCGAT	5	0	1	0	0
novel_mir_7492	AGAATTTCAAGCTTAACAAAT	novel_mir_7492	AGAATTTCAAGCTTAACAAAT	21	comp78665_c0_seq10:1:157:+	-45.3	0	4	3	2	0	0.706197	0.404435	0.281072	GAGAATTTCAAGCTTAACAAATACGTCTTTGATGGCGTCCGTCCGAAACCAACCTTTCTTTTCGCACAAAGACTACACAATAGACTAGTAAAATAGTCAACAGTGATCTTTCCTATTTTTAGGAGGTGAGTCTTATTTGTCAGGCTTGTCATTCTCC	((((((..(((((((.(((((((((((......)))))..((.(((((...........))))).)).((((((.(((....(((((......)))))...........((((((....))))))))))))))))))))).)))))))..)))))).	-	5	0	0	0	0
					comp78665_c0_seq11:1:157:+	-45.3	0	4	3	2	0	0.706197	0.404435	0.281072	GAGAATTTCAAGCTTAACAAATACGTCTTTGATGGCGTCCGTCCGAAACCAACCTTTCTTTTCGCACAAAGACTACACAATAGACTAGTAAAATAGTCAACAGTGATCTTTCCTATTTTTAGGAGGTGAGTCTTATTTGTCAGGCTTGTCATTCTCC	((((((..(((((((.(((((((((((......)))))..((.(((((...........))))).)).((((((.(((....(((((......)))))...........((((((....))))))))))))))))))))).)))))))..)))))).	-	5	0	0	0	0
					comp78665_c0_seq12:1:157:+	-45.3	0	4	3	2	0	0.706197	0.404435	0.281072	GAGAATTTCAAGCTTAACAAATACGTCTTTGATGGCGTCCGTCCGAAACCAACCTTTCTTTTCGCACAAAGACTACACAATAGACTAGTAAAATAGTCAACAGTGATCTTTCCTATTTTTAGGAGGTGAGTCTTATTTGTCAGGCTTGTCATTCTCC	((((((..(((((((.(((((((((((......)))))..((.(((((...........))))).)).((((((.(((....(((((......)))))...........((((((....))))))))))))))))))))).)))))))..)))))).	-	5	0	0	0	0
					comp78665_c0_seq13:1:157:+	-45.3	0	4	3	2	0	0.706197	0.404435	0.281072	GAGAATTTCAAGCTTAACAAATACGTCTTTGATGGCGTCCGTCCGAAACCAACCTTTCTTTTCGCACAAAGACTACACAATAGACTAGTAAAATAGTCAACAGTGATCTTTCCTATTTTTAGGAGGTGAGTCTTATTTGTCAGGCTTGTCATTCTCC	((((((..(((((((.(((((((((((......)))))..((.(((((...........))))).)).((((((.(((....(((((......)))))...........((((((....))))))))))))))))))))).)))))))..)))))).	-	5	0	0	0	0
					comp78665_c0_seq1:1:157:+	-45.3	0	4	3	2	0	0.706197	0.404435	0.281072	GAGAATTTCAAGCTTAACAAATACGTCTTTGATGGCGTCCGTCCGAAACCAACCTTTCTTTTCGCACAAAGACTACACAATAGACTAGTAAAATAGTCAACAGTGATCTTTCCTATTTTTAGGAGGTGAGTCTTATTTGTCAGGCTTGTCATTCTCC	((((((..(((((((.(((((((((((......)))))..((.(((((...........))))).)).((((((.(((....(((((......)))))...........((((((....))))))))))))))))))))).)))))))..)))))).	-	5	0	0	0	0
					comp78665_c0_seq2:1:157:+	-45.3	0	4	3	2	0	0.706197	0.404435	0.281072	GAGAATTTCAAGCTTAACAAATACGTCTTTGATGGCGTCCGTCCGAAACCAACCTTTCTTTTCGCACAAAGACTACACAATAGACTAGTAAAATAGTCAACAGTGATCTTTCCTATTTTTAGGAGGTGAGTCTTATTTGTCAGGCTTGTCATTCTCC	((((((..(((((((.(((((((((((......)))))..((.(((((...........))))).)).((((((.(((....(((((......)))))...........((((((....))))))))))))))))))))).)))))))..)))))).	-	5	0	0	0	0
					comp78665_c0_seq3:1:157:+	-45.3	0	4	3	2	0	0.706197	0.404435	0.281072	GAGAATTTCAAGCTTAACAAATACGTCTTTGATGGCGTCCGTCCGAAACCAACCTTTCTTTTCGCACAAAGACTACACAATAGACTAGTAAAATAGTCAACAGTGATCTTTCCTATTTTTAGGAGGTGAGTCTTATTTGTCAGGCTTGTCATTCTCC	((((((..(((((((.(((((((((((......)))))..((.(((((...........))))).)).((((((.(((....(((((......)))))...........((((((....))))))))))))))))))))).)))))))..)))))).	-	5	0	0	0	0
					comp78665_c0_seq4:1:157:+	-45.3	0	4	3	2	0	0.706197	0.404435	0.281072	GAGAATTTCAAGCTTAACAAATACGTCTTTGATGGCGTCCGTCCGAAACCAACCTTTCTTTTCGCACAAAGACTACACAATAGACTAGTAAAATAGTCAACAGTGATCTTTCCTATTTTTAGGAGGTGAGTCTTATTTGTCAGGCTTGTCATTCTCC	((((((..(((((((.(((((((((((......)))))..((.(((((...........))))).)).((((((.(((....(((((......)))))...........((((((....))))))))))))))))))))).)))))))..)))))).	-	5	0	0	0	0
					comp78665_c0_seq5:1:157:+	-45.3	0	4	3	2	0	0.706197	0.404435	0.281072	GAGAATTTCAAGCTTAACAAATACGTCTTTGATGGCGTCCGTCCGAAACCAACCTTTCTTTTCGCACAAAGACTACACAATAGACTAGTAAAATAGTCAACAGTGATCTTTCCTATTTTTAGGAGGTGAGTCTTATTTGTCAGGCTTGTCATTCTCC	((((((..(((((((.(((((((((((......)))))..((.(((((...........))))).)).((((((.(((....(((((......)))))...........((((((....))))))))))))))))))))).)))))))..)))))).	-	5	0	0	0	0
					comp78665_c0_seq6:1:157:+	-45.3	0	4	3	2	0	0.706197	0.404435	0.281072	GAGAATTTCAAGCTTAACAAATACGTCTTTGATGGCGTCCGTCCGAAACCAACCTTTCTTTTCGCACAAAGACTACACAATAGACTAGTAAAATAGTCAACAGTGATCTTTCCTATTTTTAGGAGGTGAGTCTTATTTGTCAGGCTTGTCATTCTCC	((((((..(((((((.(((((((((((......)))))..((.(((((...........))))).)).((((((.(((....(((((......)))))...........((((((....))))))))))))))))))))).)))))))..)))))).	-	5	0	0	0	0
					comp78665_c0_seq7:1:157:+	-45.3	0	4	3	2	0	0.706197	0.404435	0.281072	GAGAATTTCAAGCTTAACAAATACGTCTTTGATGGCGTCCGTCCGAAACCAACCTTTCTTTTCGCACAAAGACTACACAATAGACTAGTAAAATAGTCAACAGTGATCTTTCCTATTTTTAGGAGGTGAGTCTTATTTGTCAGGCTTGTCATTCTCC	((((((..(((((((.(((((((((((......)))))..((.(((((...........))))).)).((((((.(((....(((((......)))))...........((((((....))))))))))))))))))))).)))))))..)))))).	-	5	0	0	0	0
					comp78665_c0_seq8:1:157:+	-45.3	0	4	3	2	0	0.706197	0.404435	0.281072	GAGAATTTCAAGCTTAACAAATACGTCTTTGATGGCGTCCGTCCGAAACCAACCTTTCTTTTCGCACAAAGACTACACAATAGACTAGTAAAATAGTCAACAGTGATCTTTCCTATTTTTAGGAGGTGAGTCTTATTTGTCAGGCTTGTCATTCTCC	((((((..(((((((.(((((((((((......)))))..((.(((((...........))))).)).((((((.(((....(((((......)))))...........((((((....))))))))))))))))))))).)))))))..)))))).	-	5	0	0	0	0
					comp78665_c0_seq9:1:157:+	-45.3	0	4	3	2	0	0.706197	0.404435	0.281072	GAGAATTTCAAGCTTAACAAATACGTCTTTGATGGCGTCCGTCCGAAACCAACCTTTCTTTTCGCACAAAGACTACACAATAGACTAGTAAAATAGTCAACAGTGATCTTTCCTATTTTTAGGAGGTGAGTCTTATTTGTCAGGCTTGTCATTCTCC	((((((..(((((((.(((((((((((......)))))..((.(((((...........))))).)).((((((.(((....(((((......)))))...........((((((....))))))))))))))))))))).)))))))..)))))).	-	5	0	0	0	0
novel_mir_7518	TAAGAGGATACGTATGCAACTTA	novel_mir_7518	TAAGAGGATACGTATGCAACTTA	23	comp78759_c0_seq9:294:411:+	-30.1	0	26	14	34	0	4.59028	1.88736	4.77823	TGGGAATGATTGAGCCATGCTACTCCTTAAGGTAAGAAGGGTTAAAAGATAAGAGAACTACGTGGGTTTTGATTCTTCTATACCTTAAGAGGATACGTATGCAACTTAAATTTAAGTT	.........(((((.(((((((((.((((((((((((((((((((((...................))))))))))))).))))))))).)).)).)))))...))))).........	-	3	0	2	0	0
novel_mir_7691	CGGGAAGATCTTACAAAATGT	novel_mir_7691	CGGGAAGATCTTACAAAATGT	21	comp79245_c1_seq9:324:430:-	-48.1	0	9	0	0	0	1.58894	0	0	GAAAATTCACATTTTGTAAGATGTTCTCACATAAGAACTTCAAAGTTTTCTTCTTTGAATCCGCATTCGGCTCTTATGCGGGAAGATCTTACAAAATGTGAATTTTA	.(((((((((((((((((((((.(((((.(((((((..(((((((.......))))))).(((....))).))))))).))))).))))))))))))))))))))).	ATTTTGTAAGATGTTCTCACA	3	0	2	0	0
novel_mir_7722	TTGTTGACTGTTAACTAGCCT	novel_mir_7722	TTGTTGACTGTTAACTAGCCT	21	comp79328_c0_seq1:215:310:-	-21.1	0	2	4	0	0	0.353099	0.539246	0	TTAAGCTTGCTTGTTGACTGTTAACTAGCCTCATGATACAAGAAACCGTAAATAAAGATGGTAAGTTAACAGGAGGAAGAGGGAAAGAGGGCTTCA	..((((((.(((.((..(((((((((.(((((....(((........)))......)).))).)))))))))....)).))).).....)))))..	-	5	0	0	0	0
					comp79328_c0_seq2:215:310:-	-21.1	0	2	4	0	0	0.353099	0.539246	0	TTAAGCTTGCTTGTTGACTGTTAACTAGCCTCATGATACAAGAAACCGTAAATAAAGATGGTAAGTTAACAGGAGGAAGAGGGAAAGAGGGCTTCA	..((((((.(((.((..(((((((((.(((((....(((........)))......)).))).)))))))))....)).))).).....)))))..	-	5	0	0	0	0
					comp79328_c0_seq3:215:310:-	-21.1	0	2	4	0	0	0.353099	0.539246	0	TTAAGCTTGCTTGTTGACTGTTAACTAGCCTCATGATACAAGAAACCGTAAATAAAGATGGTAAGTTAACAGGAGGAAGAGGGAAAGAGGGCTTCA	..((((((.(((.((..(((((((((.(((((....(((........)))......)).))).)))))))))....)).))).).....)))))..	-	5	0	0	0	0
					comp79328_c0_seq4:215:310:-	-21.1	0	2	4	0	0	0.353099	0.539246	0	TTAAGCTTGCTTGTTGACTGTTAACTAGCCTCATGATACAAGAAACCGTAAATAAAGATGGTAAGTTAACAGGAGGAAGAGGGAAAGAGGGCTTCA	..((((((.(((.((..(((((((((.(((((....(((........)))......)).))).)))))))))....)).))).).....)))))..	-	5	0	0	0	0
novel_mir_10182	CATCAGGTCATCTGGCAGCTTCA	novel_mir_10182	CATCAGGTCATCTGGCAGCTTCA	23	comp74875_c0_seq1:1152:1406:-	-69.8	0	0	3	13	0	0	0.404435	1.82697	TGGTTTGAGAGGTTAAGCTGCCAGCTTGATCTGGTTAGAAACAAGTCCATCTTATGAAATTCTTCAATCCCTTCTAAAACTGCTGCATACTCAATAAAAAAAAAAACAAAAAACAAAATGGTTTTAGGGATTCGATTTCGAGTATTCAATCAGCAGAAGTTTTTATATGAATCCTTGTATGTAGAATTACTGGAGTTGAAGTGAACTTTCAAGATTTGGTTCCATCAGGTCATCTGGCAGCTTCAATCACTCACC	.(((..(((.((((((((((((((..(((((((((..((..((((((..((....))....(((((((....((((......((((((((...................(((((......)))))((((((((((((((..((.........)).)))))).......))))))))))))))))......)))))))))))(((....))).))))))..)).))))))))).)))))))))).)))).))))))	-	3	0	0	0	0
					comp74875_c0_seq2:1115:1369:-	-69.8	0	0	3	13	0	0	0.404435	1.82697	TGGTTTGAGAGGTTAAGCTGCCAGCTTGATCTGGTTAGAAACAAGTCCATCTTATGAAATTCTTCAATCCCTTCTAAAACTGCTGCATACTCAATAAAAAAAAAAACAAAAAACAAAATGGTTTTAGGGATTCGATTTCGAGTATTCAATCAGCAGAAGTTTTTATATGAATCCTTGTATGTAGAATTACTGGAGTTGAAGTGAACTTTCAAGATTTGGTTCCATCAGGTCATCTGGCAGCTTCAATCACTCACC	.(((..(((.((((((((((((((..(((((((((..((..((((((..((....))....(((((((....((((......((((((((...................(((((......)))))((((((((((((((..((.........)).)))))).......))))))))))))))))......)))))))))))(((....))).))))))..)).))))))))).)))))))))).)))).))))))	-	3	0	0	0	0
					comp74875_c0_seq3:1152:1255:-	-41.7	0	0	3	13	0	0	0.404435	1.82697	TGGTTTGAGAGGTTAAGCTGCCAGCTTGATCTGAATTACTGGAGTTGAAGTGAACTTTCAAGATTTGGTTCCATCAGGTCATCTGGCAGCTTCAATCACTCACC	.(((..(((.((((((((((((((..((((((((...((((((.((((((.....))))))..))))))....)))))))).)))))))))).)))).))))))	-	3	0	0	0	0
					comp74875_c0_seq4:1115:1218:-	-41.7	0	0	3	13	0	0	0.404435	1.82697	TGGTTTGAGAGGTTAAGCTGCCAGCTTGATCTGAATTACTGGAGTTGAAGTGAACTTTCAAGATTTGGTTCCATCAGGTCATCTGGCAGCTTCAATCACTCACC	.(((..(((.((((((((((((((..((((((((...((((((.((((((.....))))))..))))))....)))))))).)))))))))).)))).))))))	-	3	0	0	0	0
novel_mir_11319	ACATACTTTTGGATGCTGAAA	novel_mir_11319	ACATACTTTTGGATGCTGAAA	21	comp78852_c1_seq1:790:905:-	-40.3	0	0	2	4	0	0	0.269623	0.562145	ATTGCCCTTGGGGTGGCACAAGGGATATGTTATCTTCATCACGATTGCGATCCAGTGATCGTGCATCGTGATTTGAAGCCGAGTAACATACTTTTGGATGCTGAAATGGAGGCTCG	...(((((.....(((((((((((.(((((((((((((((((((((((((((....))))))).)))))))..)))))....))))))))))))))..)))))....)).)))...	-	3	0	0	0	0
					comp78852_c1_seq2:546:661:-	-40.3	0	0	2	4	0	0	0.269623	0.562145	ATTGCCCTTGGGGTGGCACAAGGGATATGTTATCTTCATCACGATTGCGATCCAGTGATCGTGCATCGTGATTTGAAGCCGAGTAACATACTTTTGGATGCTGAAATGGAGGCTCG	...(((((.....(((((((((((.(((((((((((((((((((((((((((....))))))).)))))))..)))))....))))))))))))))..)))))....)).)))...	-	3	0	0	0	0
novel_mir_11361	GAGAATCGATCGAGTGTTGGAT	novel_mir_11361	GAGAATCGATCGAGTGTTGGAT	22	comp78971_c0_seq2:258:352:+	-23.4	0	0	6	0	0	0	0.808869	0	CCATCTGGTCGTTCAATTTCTTGGTGTTTGTATGATCTATTCGTTTTGTATGTAGATCTGGTGGAGAATCGATCGAGTGTTGGATGACAATTTAT	.......((((((((((..((((((((((.((((((((((...........)))))))..))).)))..).)))))).)))))))))).......	-	3	0	0	0	0
novel_mir_7994	CATGTAGACCTGACCACGGTTCA	novel_mir_7994	CATGTAGACCTGACCACGGTTCA	23	comp1032048_c0_seq1:218:538:+	-68.3	0	0	2	7	0	0	0.269623	0.983753	ACCTCAATTTGGAATTAGGTCACCCTAGAGCTCGAATGATATGTCTCTAAGCATATCCACACCTTGAATGTTCATTGGCAATTAATTCTATGTTAGACAGACTAAAATGAAAGTTCTATGCTTAGGTTACATATGTTTTGAAACAACACTAACTTGTATATATGTATGTGATTTCTAATGTACGAATTGGGAAAGATTGATACTCACAATTTTAAGGCTGTTTTGCAAAGGATAAAACTAATAATTTTCTCTGGCTGAAAATGTGTCCTATTTATAGCTAGTAAGTGCTGCTAGCCATGTAGACCTGACCACGGTTCAGGA	.(((.(((((((..(((((((((.((((((((((((..((((((.((((((((((..........((((.((((((..........((((...))))........)))))).))))))))))))))..))))))..))))).....(((..((..........))..))).((((((((......))))))))((((((.......))))))....((......))..((((..............))))(((((((.(((((.....))))).))))))).....))).))))....)).)))))))))).)))).))).	-	3	0	0	0	0
novel_mir_8152	TATCATCTTGTAAACATCTGCCC	novel_mir_8152	TATCATCTTGTAAACATCTGCCC	23	comp45719_c0_seq1:550:662:+	-56.3	0	0	5	0	0	0	0.674058	0	GGCTAATAGCTATCATCTTGTAAACATCTGCCCTGGAACTTTGCATATTGAACAGACTGATTGCAAGATAATAGTTCCATGGAAGATGATGACAAGATGATAGCTATTAGCCT	(((((((((((((((((((((...(((((.((.((((((((((((................)))))......))))))).)).)))))...))))))))))))))))))))).	GAAGATGATGACAAGATGATAGC	5	0	0	1	0
novel_mir_8336	TTTTGATGATTTGAATGCCT	novel_mir_8336	TTTTGATGATTTGAATGCCT	20	comp59049_c0_seq1:802:1114:+	-90.7	2	2	2	3	0.175771	0.353099	0.269623	0.421608	AGGGATATGAGAATTATCAGAAGACGTGTGTTTAGGGGTACCTGGACGAGTCTCCCACATGAAGGGAACAGCACTGGAAACATCCCCATAGTACACTCTAAAAGAAGGGATGGATTTTGAACTTTCCTTGGATAGAAGCCTGGTGAAGAACTTGTCATCATCATGCTTAATTCTGAATGATTTCTGATGAATATCAGGGCTACTACAAGGCATCTTGGGTGCTTAGAAGTAGAAGTGGAGTGAATGCTGCAGGAAACAAGACTGAAAGTGGGGATCTGAAGTTTGTTATTTTTTTTGATGATTTGAATGCCTA	.(((.(((..(((((((((((((((...((((((((....)))))))).)))((((.......))))((((.(((......(((((((((((((((((((.....(((((.((........)).)))))(((...((((.((((((.((.....)).)))))).))))...))).......(((((((....)))))))(((((.(.(((((((...))))))).).)))))...)))))))..)))))(((.........)))....)))))))....)))))))......))))))))))))..)))))).	-	3	0	0	0	0
novel_mir_8498	AGATATTGGTGCGGTTCAATT	novel_mir_8498	AGATATTGGTGCGGTTCAATT	21	comp63070_c0_seq2:1:91:-	-47	0	0	18	22	0	0	2.42661	3.0918	TAACCATACGAGATATTGGTGCGGTTCAATTAGAAAGCCGTGCTCCATAGGCATAGAGCTCGGTTATTTGATTGAGCCGTGCCAATATCAC	...........(((((((((((((((((((((((.(((((.((((.((....)).)))).))))).)))))))))))))))))))))))..	-	5	0	0	0	0
novel_mir_8603	CAAGGAGATTTGAGAATTCTAGA	novel_mir_8603	CAAGGAGATTTGAGAATTCTAGA	23	comp64650_c0_seq1:546:742:-	-38.9	0	0	9	5	0	0	1.2133	0.702681	AGCACACTTTCTACTACACATCCAAGAATCTTTGTGCTATTTTTATATTTTCCCAAAAAGGATATTTTAACTGTTTTAAGGATCATTACTAATATGTTCCTCATGTTACAGAATACAGTGTTTTTTCATTTAATTTACGTGCAGAATGAGAAAATAAAATATCTCAAGGAGATTTGAGAATTCTAGAGAAAGATGGC	.((.((((((((.(((....((((((..((((((.(.(((((........(((......)))........((((....((((.(((.......))).))))......)))).......(((((((((((((............)))))))))))))))))).).))))))..)))).))....))))))))).))))	-	3	0	0	0	0
					comp64650_c0_seq2:546:742:-	-38.9	0	0	9	5	0	0	1.2133	0.702681	AGCACACTTTCTACTACACATCCAAGAATCTTTGTGCTATTTTTATATTTTCCCAAAAAGGATATTTTAACTGTTTTAAGGATCATTACTAATATGTTCCTCATGTTACAGAATACAGTGTTTTTTCATTTAATTTACGTGCAGAATGAGAAAATAAAATATCTCAAGGAGATTTGAGAATTCTAGAGAAAGATGGC	.((.((((((((.(((....((((((..((((((.(.(((((........(((......)))........((((....((((.(((.......))).))))......)))).......(((((((((((((............)))))))))))))))))).).))))))..)))).))....))))))))).))))	-	3	0	0	0	0
novel_mir_8924	AATGGAGGCTGTTCCAAGATC	novel_mir_8924	AATGGAGGCTGTTCCAAGATC	21	comp67200_c1_seq3:218:318:+	-50.4	0	0	33	0	0	0	4.44878	0	GGGCGTTTGGAATGGAGGCTGTTCCAAGATCCTTGTTCCATGCAGCTACTCATCGGTTCACCATGGGATGATCTCGGACCAGGCTTCATTCCTCACGCCTT	((((((..(((((((((.(((.(((.(((((...((((((((.((((.......))))...))))))))))))).))).))).)))))))))..)))))).	-	5	0	0	0	0
novel_mir_9088	GGTCATGCTCTGACAGCATCACT	novel_mir_9088	GGTCATGCTCTGACAGCATCACT	23	comp68941_c0_seq1:366:509:+	-47.47	0	0	24	0	0	0	3.23548	0	AAGGGGAACAAGTGAAGCTGCCAGCATGATCTATCTTGGGATGGTTTTGAATTTAAAGGAAAAAAAAAAAAGGAAAGATACCATGAAAAAATATAAAATTAACCCTGGCTAGGTCATGCTCTGACAGCATCACTCCTTCCTCTT	.(((((((..(((((.(((((.(((((((((((.((.(((.((((((((.((((..................................)))).)))))))).))).)).)))))))))))..).)))).)))))..))))))).	-	3	0	0	0	0
					comp68941_c0_seq2:366:509:+	-47.47	0	0	24	0	0	0	3.23548	0	AAGGGGAACAAGTGAAGCTGCCAGCATGATCTATCTTGGGATGGTTTTGAATTTAAAGGAAAAAAAAAAAAGGAAAGATACCATGAAAAAATATAAAATTAACCCTGGCTAGGTCATGCTCTGACAGCATCACTCCTTCCTCTT	.(((((((..(((((.(((((.(((((((((((.((.(((.((((((((.((((..................................)))).)))))))).))).)).)))))))))))..).)))).)))))..))))))).	-	3	0	0	0	0
					comp68941_c0_seq3:366:509:+	-47.47	0	0	24	0	0	0	3.23548	0	AAGGGGAACAAGTGAAGCTGCCAGCATGATCTATCTTGGGATGGTTTTGAATTTAAAGGAAAAAAAAAAAAGGAAAGATACCATGAAAAAATATAAAATTAACCCTGGCTAGGTCATGCTCTGACAGCATCACTCCTTCCTCTT	.(((((((..(((((.(((((.(((((((((((.((.(((.((((((((.((((..................................)))).)))))))).))).)).)))))))))))..).)))).)))))..))))))).	-	3	0	0	0	0
novel_mir_9365	TTAGTCGACAATGGCAACAATAA	novel_mir_9365	TTAGTCGACAATGGCAACAATAA	23	comp70823_c0_seq1:67:278:+	-49.3	0	0	5	0	0	0	0.674058	0	AAGTGTTCTCTCCATTTTTGCTAGCTAGTAACTAAGTTTTTGTGTTTACAATGTCAAAGTCCAGTGAATTTGTAATGTGGGTTGTTTTTACTTTCTGGTGTTTAACAGCAAGTAAGGCCTATTCACAGCCGAATAGTCAAGCGCCCCAAGTGCCATGCCTTTTTATATTTGGGGATTCTTTAGTCGACAATGGCAACAATAATGGAATACTC	.((((((((....(((.((((((....((.((((((.........((((((..(((........)))..))))))(((((((.(.((((((((.(((........))).)))))))).).)))))))((.((....))..)).(((((((((.............)))))))))....))))))..))..)))))).)))...)))))))).	-	3	0	0	0	0
					comp70823_c0_seq2:67:278:+	-49.3	0	0	5	0	0	0	0.674058	0	AAGTGTTCTCTCCATTTTTGCTAGCTAGTAACTAAGTTTTTGTGTTTACAATGTCAAAGTCCAGTGAATTTGTAATGTGGGTTGTTTTTACTTTCTGGTGTTTAACAGCAAGTAAGGCCTATTCACAGCCGAATAGTCAAGCGCCCCAAGTGCCATGCCTTTTTATATTTGGGGATTCTTTAGTCGACAATGGCAACAATAATGGAATACTC	.((((((((....(((.((((((....((.((((((.........((((((..(((........)))..))))))(((((((.(.((((((((.(((........))).)))))))).).)))))))((.((....))..)).(((((((((.............)))))))))....))))))..))..)))))).)))...)))))))).	-	3	0	0	0	0
					comp70823_c0_seq3:67:278:+	-49.3	0	0	5	0	0	0	0.674058	0	AAGTGTTCTCTCCATTTTTGCTAGCTAGTAACTAAGTTTTTGTGTTTACAATGTCAAAGTCCAGTGAATTTGTAATGTGGGTTGTTTTTACTTTCTGGTGTTTAACAGCAAGTAAGGCCTATTCACAGCCGAATAGTCAAGCGCCCCAAGTGCCATGCCTTTTTATATTTGGGGATTCTTTAGTCGACAATGGCAACAATAATGGAATACTC	.((((((((....(((.((((((....((.((((((.........((((((..(((........)))..))))))(((((((.(.((((((((.(((........))).)))))))).).)))))))((.((....))..)).(((((((((.............)))))))))....))))))..))..)))))).)))...)))))))).	-	3	0	0	0	0
					comp70823_c0_seq5:67:278:+	-49.3	0	0	5	0	0	0	0.674058	0	AAGTGTTCTCTCCATTTTTGCTAGCTAGTAACTAAGTTTTTGTGTTTACAATGTCAAAGTCCAGTGAATTTGTAATGTGGGTTGTTTTTACTTTCTGGTGTTTAACAGCAAGTAAGGCCTATTCACAGCCGAATAGTCAAGCGCCCCAAGTGCCATGCCTTTTTATATTTGGGGATTCTTTAGTCGACAATGGCAACAATAATGGAATACTC	.((((((((....(((.((((((....((.((((((.........((((((..(((........)))..))))))(((((((.(.((((((((.(((........))).)))))))).).)))))))((.((....))..)).(((((((((.............)))))))))....))))))..))..)))))).)))...)))))))).	-	3	0	0	0	0
novel_mir_12088	ATAACTAGTTGGCATGCCACT	novel_mir_12088	ATAACTAGTTGGCATGCCACT	21	comp59670_c2_seq1:436:577:-	-58.9	0	0	0	13	0	0	0	1.82697	AGGAGTAACTAGTGGCATCCAATTAATTATTCTCCGACCATTTGCAAGTATACACATGTAAAACAAGGTGCCCAAAAATACTAGAATGTTTACCTTGCTATTAGTTGGGGAATAACTAGTTGGCATGCCACTAGTTATGCCG	.((.(((((((((((((((((((((.((((((((((((..((((((.((....)).)))))).(((((((..((............))..)))))))......)))))))))))).))))))).)))))))))))))).)).	TGGCATCCAATTAATTATTC	3	0	0	0	1
novel_mir_12214	TACTGGAGAATTCCCCGGAG	novel_mir_12214	TACTGGAGAATTCCCCGGAG	20	comp63234_c0_seq2:912:1221:-	-72.3	0	0	0	5	0	0	0	0.702681	TAGTTTTATGTACTGGAGAATTCCCCGGAGTCCCTTTGGATAACTGTAGTACCGACTCCCATTGCTCCCTTGTTCCCCAATAGGTATGCCATCTTTTTCTCCTGTGGAAATAGCCCCGGAATCTGTGATGTAGCTCACATGATCAGTAGGCTGAGCTATATTAATTGCATATTTCGCACTGTAATAGTTGAGTCCTAGAAAGTCCAAGGATCCTTTCACCATGTCTGCTTCCTCTTTGGTGAATTCAGGCAATCGGTCTCCTACTCGTGTTCTCATACTTTCGGGATATTTACCAAATGTTATGGGATCC	..((((((((.(((((.((((..(((((((.......(((((...((((.(((((......(((((.....((((.((((.(((.....((((......(((.(.((......))).)))......)))).(((..(((((.....((((((.((((((......(((.......))).....)))))).)).))))(((((((....))..)))))..)))))..))).)))..)))).))))...))))))))))...))))...)))))......)))))))..)))).)))...))))))))))..	-	5	0	0	0	0
novel_mir_12371	ATGTAGGAACCCAATACAGATC	novel_mir_12371	ATGTAGGAACCCAATACAGATC	22	comp65879_c0_seq1:462:648:+	-52.5	0	0	0	10	0	0	0	1.40536	GCATAATCCCACGTACGAGGATGTGTGTTCGGGTACCACGAAGCACTCGGAGGTGGTTCGGGTACAATATGACCCGAAAGAGTGCAGCTTTGAGACCCTGCTTGATGTCTTCTGGGCGAGACATGATCCCACAACTCTCAATCGCCAGGGAAATGATGTAGGAACCCAATACAGATCTGGAATTTAC	......(((.........((((.((((((.((((.(((((((((((((((((.((.(((((((........)))))))......)).)))))))....))))).(((((((......)))))))..((((.................)))).....))).)).)))))))))).)))))))......	-	3	0	0	0	0
novel_mir_12428	GGAGTGAAGCTGAGAACACAGG	novel_mir_12428	GGAGTGAAGCTGAGAACACAGG	22	comp66634_c0_seq1:1468:1560:-	-51.4	0	0	0	5	0	0	0	0.702681	AAATTCCAGAGGAGTGAAGCTGAGAACACAGGTGGATTGAGGAAATTGGGTGCACCAATGCACTTGTGTTCTCAGGTCACCCCTTTGGGATTC	.(((((((((((.((((..(((((((((((((((.((((..(..........)..)))).))))))))))))))).)))).))))))))))).	-	5	0	0	0	0
					comp66634_c0_seq2:1356:1448:-	-51.4	0	0	0	5	0	0	0	0.702681	AAATTCCAGAGGAGTGAAGCTGAGAACACAGGTGGATTGAGGAAATTGGGTGCACCAATGCACTTGTGTTCTCAGGTCACCCCTTTGGGATTC	.(((((((((((.((((..(((((((((((((((.((((..(..........)..)))).))))))))))))))).)))).))))))))))).	-	5	0	0	0	0
					comp66634_c0_seq3:1261:1353:-	-51.4	0	0	0	5	0	0	0	0.702681	AAATTCCAGAGGAGTGAAGCTGAGAACACAGGTGGATTGAGGAAATTGGGTGCACCAATGCACTTGTGTTCTCAGGTCACCCCTTTGGGATTC	.(((((((((((.((((..(((((((((((((((.((((..(..........)..)))).))))))))))))))).)))).))))))))))).	-	5	0	0	0	0
					comp66634_c0_seq4:1149:1241:-	-51.4	0	0	0	5	0	0	0	0.702681	AAATTCCAGAGGAGTGAAGCTGAGAACACAGGTGGATTGAGGAAATTGGGTGCACCAATGCACTTGTGTTCTCAGGTCACCCCTTTGGGATTC	.(((((((((((.((((..(((((((((((((((.((((..(..........)..)))).))))))))))))))).)))).))))))))))).	-	5	0	0	0	0
					comp66634_c0_seq5:1110:1202:-	-51.4	0	0	0	5	0	0	0	0.702681	AAATTCCAGAGGAGTGAAGCTGAGAACACAGGTGGATTGAGGAAATTGGGTGCACCAATGCACTTGTGTTCTCAGGTCACCCCTTTGGGATTC	.(((((((((((.((((..(((((((((((((((.((((..(..........)..)))).))))))))))))))).)))).))))))))))).	-	5	0	0	0	0
					comp66634_c0_seq6:903:995:-	-51.4	0	0	0	5	0	0	0	0.702681	AAATTCCAGAGGAGTGAAGCTGAGAACACAGGTGGATTGAGGAAATTGGGTGCACCAATGCACTTGTGTTCTCAGGTCACCCCTTTGGGATTC	.(((((((((((.((((..(((((((((((((((.((((..(..........)..)))).))))))))))))))).)))).))))))))))).	-	5	0	0	0	0
novel_mir_12774	ATGAGCCGTTGGTTACTGGAGA	novel_mir_12774	ATGAGCCGTTGGTTACTGGAGA	22	comp70253_c0_seq2:428:633:+	-57	0	0	0	5	0	0	0	0.702681	ACCAATTCCTTCAATCGGTGTTCTTCGGCGTCGTTTTCTCATTCCTGCTCGCGAAGCTCTTCTCTGTAATCTTCGCCTTCCGTGAAGAGAATCTTCGAATCACGCGCTCTCATTCTCCCGAACCCATAGACGAACAGAGATCTGTAGATTCTTCGTCTAGTAATTTGGAAGAAAATGAGCCGTTGGTTACTGGAGATGGAAAATCG	.....((((.((..((((((.((..((((.(((((((((.......((.(((((((...((((((.......((((.....)))))))))).))))).....)).))..........(((((....(((((((((((....)))).......)))))))....))))).)))))))))))))..)).)))))).)).)))).....	-	3	0	0	0	0
novel_mir_13429	AGGGATGACAATAGGACGAATTT	novel_mir_13429	AGGGATGACAATAGGACGAATTT	23	comp74306_c3_seq3:196:373:+	-40.1	0	0	0	14	0	0	0	1.96751	TTTTACCTGTATCTTTGTTTTGTTGCTGCCTGCAGGTGGTATCACTTAACATTTCTTATGATGTTTGCATGTGTGCCCTCATAGCACTATTCAAAGCTCTCAAACTTCCTTTATAGTTCAAAGGGTGCTGTGTAAAAATGTTGGTAGGGATGACAATAGGACGAATTTTTAAATTATA	.............((((((((((((((.(((((.((.((((.(((..((((((......)))))).....)))))))))(((((((((......((((................)))).....)))))))))...........))))).).).)))))))))))).............	-	3	0	0	0	0
novel_mir_14038	GAATGACATGTTGCACTTTGATA	novel_mir_14038	GAATGACATGTTGCACTTTGATA	23	comp77127_c0_seq14:158:299:-	-45.8	0	0	0	7	0	0	0	0.983753	GTAACCTTGTGAATGACATGTTGCACTTTGATATGTTTTCCGATTGCATGATAATCATAAAAGGGACTTTGATATGTTTCCCGATTACATGCCAATCATAAGGGAACATGTTGAGTGTAATATCTTCATGTATGGAGGTTAA	.(((((((....((((.(((((((((((.(((((((((((.(((((((((.(((((......((((............))))))))))))).)))))....))))))))))))))))))))))..)))).....))))))).	-	5	0	0	0	0
					comp77127_c0_seq17:158:299:-	-45.8	0	0	0	7	0	0	0	0.983753	GTAACCTTGTGAATGACATGTTGCACTTTGATATGTTTTCCGATTGCATGATAATCATAAAAGGGACTTTGATATGTTTCCCGATTACATGCCAATCATAAGGGAACATGTTGAGTGTAATATCTTCATGTATGGAGGTTAA	.(((((((....((((.(((((((((((.(((((((((((.(((((((((.(((((......((((............))))))))))))).)))))....))))))))))))))))))))))..)))).....))))))).	-	5	0	0	0	0

## Sheet: Sheet4
										1	2	4	5		1	2	4	5
Name	Sequence	miRNA				miRNA std				PTFI/PTF	PTFI30/PTFI15	PTFI15/PTFI	PTFI30/PTF		PTFI/PTF	PTFI30/PTFI15	PTFI15/PTFI	PTFI30/PTF
		PTF	PTFI	PTFI15	PTFI30	PTF	PTFI	PTFI15	PTFI30
novel_mir_3738	GGTAGTTCGATCGTGGAATT	24822	10757	0	11333	2181.5	1899.14	0.01	1592.7	-0.19997	17.2811	-17.535	-0.453847
		24822	10757	0	11333	2181.5	1899.14	0.01	1592.7	-0.19997	17.2811	-17.535	-0.453847
novel_mir_832	TAAGTAATGCAAATCAACGACC	18190	6056	2565	13985	1598.64	1069.18	345.792	1965.4	-0.580335	2.50685	-1.62853	0.297977
		18190	6056	2565	13985	1598.64	1069.18	345.792	1965.4	-0.580335	2.50685	-1.62853	0.297977
novel_mir_4390	GGAATGTTGTCTGGCTCGAGG	2803	2076	1345	1780	246.343	366.516	181.322	250.154	0.573208	0.464268	-1.01533	0.0221483
		2803	2076	1345	1780	246.343	366.516	181.322	250.154	0.573208	0.464268	-1.01533	0.0221483
		3603	2938	1555	2167	316.652	518.702	209.632	304.542	0.712009	0.538782	-1.30705	-0.0562567
		3603	2938	1555	2167	316.652	518.702	209.632	304.542	0.712009	0.538782	-1.30705	-0.0562567
		2803	2076	1345	1780	246.343	366.516	181.322	250.154	0.573208	0.464268	-1.01533	0.0221483
		3603	2938	1555	2167	316.652	518.702	209.632	304.542	0.712009	0.538782	-1.30705	-0.0562567
novel_mir_2654	CCGGCGTCGTCATTGCACCAC	2480	1143	654	1550	217.956	201.796	88.1667	217.831	-0.111142	1.3049	-1.19459	-0.000829134
novel_mir_1660	TCCAAAGTCACCAACACACTG	927	1681	1295	2640	81.4699	296.779	174.581	371.015	1.86505	1.08758	-0.765495	2.18714
novel_mir_1315	GTGTAGTTCTCCTTTGGCAGA	793	645	349	828	69.6933	113.874	47.0492	116.364	0.708351	1.3064	-1.2752	0.739553
		793	645	349	828	69.6933	113.874	47.0492	116.364	0.708351	1.3064	-1.2752	0.739553
		793	645	349	828	69.6933	113.874	47.0492	116.364	0.708351	1.3064	-1.2752	0.739553
novel_mir_434	GGGATGTTGGCTGGCTCGACG	504	556	465	391	44.2943	98.1615	62.6874	54.9496	1.14803	-0.190065	-0.646982	0.310988
novel_mir_1797	AATGGAGGCTGTTCCTAGATC	389	298	234	329	34.1875	52.6117	31.5459	46.2364	0.621915	0.551576	-0.737932	0.43556
		389	298	234	329	34.1875	52.6117	31.5459	46.2364	0.621915	0.551576	-0.737932	0.43556
novel_mir_2210	AGCTGCTGATTTATGGATCCC	343	292	213	193	30.1448	51.5524	28.7149	27.1235	0.774133	-0.0822552	-0.844243	-0.152365
		343	292	213	193	30.1448	51.5524	28.7149	27.1235	0.774133	-0.0822552	-0.844243	-0.152365
novel_mir_352/novel_mir_4934	TTTCGCTCTCGTATTCACATG/GGCAAGTCATTTTTGGTTAC	311	0	10	0	27.3324	0.01	1.34812	0.01	-11.4164	-7.0748	7.0748	-11.4164
novel_mir_12804/novel_mir_2307	TTTCCAATTCCACCCATCCCAA/GTTTCCAATTCCACCCATCCCA	289	0	0	4739	25.3989	0.01	0.01	666.001	-11.3106	16.0232	0	4.71268
novel_mir_1437	CGCAGAAATCTTTGGTTATC	243	137	80	144	21.3562	24.1873	10.7849	20.2372	0.179593	0.907994	-1.16523	-0.0776447
		243	137	80	144	21.3562	24.1873	10.7849	20.2372	0.179593	0.907994	-1.16523	-0.0776447
novel_mir_2994	TCATGCTTTTCCACAGCTTTC	202	91	43	136	17.7529	16.066	5.7969	19.1129	-0.144044	1.7212	-1.47066	0.106494
novel_mir_4341	TTGCATCAACTGAATCGGAGA	185	0	0	130	16.2588	0.01	0.01	18.2697	-10.667	10.8352	0	0.168229
		185	0	0	130	16.2588	0.01	0.01	18.2697	-10.667	10.8352	0	0.168229
		185	0	0	130	16.2588	0.01	0.01	18.2697	-10.667	10.8352	0	0.168229
		185	0	0	130	16.2588	0.01	0.01	18.2697	-10.667	10.8352	0	0.168229
		185	0	0	130	16.2588	0.01	0.01	18.2697	-10.667	10.8352	0	0.168229
		185	0	0	130	16.2588	0.01	0.01	18.2697	-10.667	10.8352	0	0.168229
		185	0	0	130	16.2588	0.01	0.01	18.2697	-10.667	10.8352	0	0.168229
novel_mir_366	CACTCGTAGAATGGACAGACC	179	218	172	192	15.7315	38.4878	23.1876	26.9829	1.29074	0.218695	-0.731047	0.778389
novel_mir_597/novel_mir_12135	GGTTTGTGCGGGAATCTAACG/TTTGTGCGGGAATCTAACGTC	137	0	0	65	12.0403	0.01	0.01	9.13485	-10.2337	9.83524	0	-0.398421
novel_mir_3876	ACCGCCTTTCTATGTATAACG	129	9	3	61	11.3372	1.58894	0.404435	8.57271	-2.83493	4.40577	-1.97409	-0.403247
		129	9	3	13	11.3372	1.58894	0.404435	1.82697	-2.83493	2.17547	-1.97409	-2.63354
novel_mir_6947	TTATACATTGAAACGGCGGTTG	0	339	183	0	0.01	59.8502	24.6705	0.01	12.5471	-11.2686	-1.27857	0
		0	339	183	0	0.01	59.8502	24.6705	0.01	12.5471	-11.2686	-1.27857	0
novel_mir_1616	TCAAGTGATGATCAGAAGCATA	98	54	0	59	8.61279	9.53367	0.01	8.29163	0.146551	9.69551	-9.89689	-0.054824
novel_mir_2722	TGCTCACTTCTTTTCTGTCAGC	97	102	0	83	8.5249	18.008	0.01	11.6645	1.07889	10.1879	-10.8144	0.452369
		97	102	0	83	8.5249	18.008	0.01	11.6645	1.07889	10.1879	-10.8144	0.452369
		97	102	0	83	8.5249	18.008	0.01	11.6645	1.07889	10.1879	-10.8144	0.452369
		97	102	0	83	8.5249	18.008	0.01	11.6645	1.07889	10.1879	-10.8144	0.452369
		97	102	0	83	8.5249	18.008	0.01	11.6645	1.07889	10.1879	-10.8144	0.452369
		97	102	0	83	8.5249	18.008	0.01	11.6645	1.07889	10.1879	-10.8144	0.452369
		97	102	0	83	8.5249	18.008	0.01	11.6645	1.07889	10.1879	-10.8144	0.452369
		97	102	0	83	8.5249	18.008	0.01	11.6645	1.07889	10.1879	-10.8144	0.452369
		97	102	0	83	8.5249	18.008	0.01	11.6645	1.07889	10.1879	-10.8144	0.452369
novel_mir_3909	AGCGTTGATGATATCGTCGTT	89	0	49	73	7.82182	0.01	6.60577	10.2591	-9.61136	0.635112	9.36758	0.391334
		89	0	49	73	7.82182	0.01	6.60577	10.2591	-9.61136	0.635112	9.36758	0.391334
		89	0	49	73	7.82182	0.01	6.60577	10.2591	-9.61136	0.635112	9.36758	0.391334
		89	0	49	73	7.82182	0.01	6.60577	10.2591	-9.61136	0.635112	9.36758	0.391334
		89	0	49	73	7.82182	0.01	6.60577	10.2591	-9.61136	0.635112	9.36758	0.391334
		89	0	49	73	7.82182	0.01	6.60577	10.2591	-9.61136	0.635112	9.36758	0.391334
		89	0	49	73	7.82182	0.01	6.60577	10.2591	-9.61136	0.635112	9.36758	0.391334
		89	0	49	73	7.82182	0.01	6.60577	10.2591	-9.61136	0.635112	9.36758	0.391334
novel_mir_16	TAACTTGAGATGGTCTAAGGT	85	314	27	148	7.47027	55.4365	3.63991	20.7993	2.8916	2.51456	-3.92886	1.47731
novel_mir_4455	AGGTCATCTAGCAGCTTCAAT	78	30	13	0	6.85508	5.29648	1.75255	0.01	-0.372138	-7.45331	-1.59558	-9.42103
		78	30	13	0	6.85508	5.29648	1.75255	0.01	-0.372138	-7.45331	-1.59558	-9.42103
novel_mir_184	CATGTGCTCTTCTTCCCCATC	73	0	15	42	6.41565	0.01	2.02217	5.90252	-9.32545	1.54542	7.65976	-0.120264
novel_mir_3714	GCTGCCGACTCATTCATTCAA	52	128	60	29	4.57005	22.5983	8.08869	4.07555	2.30593	-0.988912	-1.48224	-0.165216
		52	128	60	29	4.57005	22.5983	8.08869	4.07555	2.30593	-0.988912	-1.48224	-0.165216
		52	128	60	29	4.57005	22.5983	8.08869	4.07555	2.30593	-0.988912	-1.48224	-0.165216
		52	128	60	29	4.57005	22.5983	8.08869	4.07555	2.30593	-0.988912	-1.48224	-0.165216
		52	128	60	29	4.57005	22.5983	8.08869	4.07555	2.30593	-0.988912	-1.48224	-0.165216
		52	128	60	29	4.57005	22.5983	8.08869	4.07555	2.30593	-0.988912	-1.48224	-0.165216
		52	128	60	29	4.57005	22.5983	8.08869	4.07555	2.30593	-0.988912	-1.48224	-0.165216
novel_mir_299	TTCATCGGAGATGTCACTCAGA	43	16	4	8	3.77908	2.82479	0.539246	1.12429	-0.419892	1.06	-2.38913	-1.74902
novel_mir_39	CGATATTGGTAAGGTTCAATC	36	23	15	11	3.16388	4.06064	2.02217	1.5459	0.36001	-0.387462	-1.0058	-1.03325
novel_mir_1119/novel_mir_5285(*)	AAGGGTTTCTTACAGAGTTTA	34	4	2	9	2.98811	0.706197	0.269623	1.26483	-2.08109	2.22992	-1.38913	-1.2403
		34	4	2	9	2.98811	0.706197	0.269623	1.26483	-2.08109	2.22992	-1.38913	-1.2403
		34	4	0	9	2.98811	0.706197	0.01	1.26483	-2.08109	6.98279	-6.142	-1.2403
novel_mir_914	TTAAAGTCGTTACCTAGGGTAGC	31	6	6	14	2.72445	1.0593	0.808869	1.96751	-1.36286	1.28239	-0.389128	-0.469599
		31	6	6	14	2.72445	1.0593	0.808869	1.96751	-1.36286	1.28239	-0.389128	-0.469599
		31	6	6	14	2.72445	1.0593	0.808869	1.96751	-1.36286	1.28239	-0.389128	-0.469599
		31	6	6	14	2.72445	1.0593	0.808869	1.96751	-1.36286	1.28239	-0.389128	-0.469599
		31	6	6	14	2.72445	1.0593	0.808869	1.96751	-1.36286	1.28239	-0.389128	-0.469599
		31	6	6	14	2.72445	1.0593	0.808869	1.96751	-1.36286	1.28239	-0.389128	-0.469599
		31	6	6	14	2.72445	1.0593	0.808869	1.96751	-1.36286	1.28239	-0.389128	-0.469599
		31	6	6	14	2.72445	1.0593	0.808869	1.96751	-1.36286	1.28239	-0.389128	-0.469599
		31	6	6	14	2.72445	1.0593	0.808869	1.96751	-1.36286	1.28239	-0.389128	-0.469599
novel_mir_1312	GTGTGATTCTCCTTTGGCAGG	25	39	17	7	2.19714	6.88543	2.2918	0.983753	1.64792	-1.22011	-1.58707	-1.15926
		25	39	17	7	2.19714	6.88543	2.2918	0.983753	1.64792	-1.22011	-1.58707	-1.15926
novel_mir_280	GTGCGGTGATGATGCAAATTATG	25	26	0	0	2.19714	4.59028	0.01	0.01	1.06296	0	-8.84244	-7.77948
novel_mir_2991	AACAGGATCTCGCTTGCGGGC	24	0	0	0	2.10925	0.01	0.01	0.01	-7.72059	0	0	-7.72059
		24	0	0	0	2.10925	0.01	0.01	0.01	-7.72059	0	0	-7.72059
novel_mir_4618	GCATTGGTAAGACTACACTCG	24	16	9	8	2.10925	2.82479	1.2133	1.12429	0.421411	-0.109928	-1.2192	-0.90772
novel_mir_92/novel_mir_4735	TTGGTCGCAGGAGAGATGAGG/TTGGTCGCAGGAGAGATGAGGC	24	2	14	8	2.10925	0.353099	1.88736	1.12429	-2.57859	-0.747358	2.41823	-0.90772
novel_mir_1500	TCGTGTGATGATCAGAAGCATA	21	12	22	10	1.8456	2.11859	2.96585	1.40536	0.199018	-1.07751	0.485341	-0.393147
		21	12	22	10	1.8456	2.11859	2.96585	1.40536	0.199018	-1.07751	0.485341	-0.393147
		21	12	22	10	1.8456	2.11859	2.96585	1.40536	0.199018	-1.07751	0.485341	-0.393147
		21	12	22	10	1.8456	2.11859	2.96585	1.40536	0.199018	-1.07751	0.485341	-0.393147
		21	12	22	10	1.8456	2.11859	2.96585	1.40536	0.199018	-1.07751	0.485341	-0.393147
novel_mir_3301	TTGCATTCCCTCAGTCGGACA	20	0	7	15	1.75771	0.01	0.943681	2.10804	-7.45755	1.15953	6.56023	0.262205
novel_mir_3875	AACCGCCGTTTCAATGTATAAC	17	9	3	13	1.49405	1.58894	0.404435	1.82697	0.0888353	2.17547	-1.97409	0.29022
		17	9	3	13	1.49405	1.58894	0.404435	1.82697	0.0888353	2.17547	-1.97409	0.29022
novel_mir_1983	GGAGACCTTGGGGGAGAACT	16	47	46	26	1.40617	8.29782	6.20133	3.65394	2.56096	-0.763125	-0.420155	1.37768
novel_mir_4478	TAGGCCATCTCCCATCCAACA	12	0	0	0	1.05463	0.01	0.01	0.01	-6.72059	0	0	-6.72059
		12	0	0	0	1.05463	0.01	0.01	0.01	-6.72059	0	0	-6.72059
		12	0	0	0	1.05463	0.01	0.01	0.01	-6.72059	0	0	-6.72059
		12	0	0	0	1.05463	0.01	0.01	0.01	-6.72059	0	0	-6.72059
		12	0	0	0	1.05463	0.01	0.01	0.01	-6.72059	0	0	-6.72059
		12	0	0	0	1.05463	0.01	0.01	0.01	-6.72059	0	0	-6.72059
[truncated: 190 more rows]

## Sheet: Sheet5
														6=4same+5same的差异				6不同			3相同		3=1+2不同的相同				6不同			3相同
[truncated: 304 more rows]

[truncated: 2 more sheets: Sheet6, Sheet]
