# Supplementary material for: Plant–Pathogen Interaction-Related MicroRNAs and Their Targets Provide Indicators of Phytoplasma Infection in Paulownia tomentosa × Paulownia fortunei
Source: PLoS One. 2015 Oct 20;10(10):e0140590. doi: 10.1371/journal.pone.0140590 (PMC4617444; doi:10.1371/journal.pone.0140590)
Supplement: S5 Table — (XLSX) [file pone.0140590.s007.xlsx]

## Sheet: Target
S5 Table Identification of miRNA targets in Paulownia tomentosa × Paulownia fortunei by degradome analysis
miRNA family	miRNA name	Target	Categoty				Nr-annotation	Ko-definition	Biological-process	Cellular-component	Molecular-function
			PTF	PTFI	PTFI15	PTFI30
miRNA156	pau-miR156	comp73365_c3_seq19	0	0	2	2	PREDICTED: squamosa promoter-binding-like protein 12-like [Vitis vinifera]	--	--	--	--
		comp73365_c3_seq6	0	0	2	2	PREDICTED: squamosa promoter-binding-like protein 12-like [Vitis vinifera]	--	--	--	--
		comp73365_c3_seq2	0	0	2	2	PREDICTED: squamosa promoter-binding-like protein 12-like [Vitis vinifera]	--	--	--	--
		comp77267_c0_seq11	0	2	0	0	PREDICTED: squamosa promoter-binding-like protein 16-like isoform 1 [Solanum lycopersicum] >gi|460387124|ref|XP_004239239.1| PREDICTED: squamosa promoter-binding-like protein 16-like isoform 2 [Solanum lycopersicum]	--	--	--	--
		comp68631_c0_seq1	0	0	2	2	PREDICTED: squamosa promoter-binding-like protein 6-like [Solanum lycopersicum]	--	--	--	--
		comp73365_c3_seq30	0	0	2	2	PREDICTED: squamosa promoter-binding-like protein 12-like [Vitis vinifera]	--	--	--	--
		comp73365_c3_seq16	0	0	2	2	PREDICTED: squamosa promoter-binding-like protein 12-like [Vitis vinifera]	--	--	--	--
		comp73365_c3_seq14	0	0	2	2	PREDICTED: squamosa promoter-binding-like protein 12-like [Vitis vinifera]	--	--	--	--
		comp73365_c3_seq8	0	0	2	2	PREDICTED: squamosa promoter-binding-like protein 12-like [Vitis vinifera]	--	--	--	--
		comp73365_c3_seq33	0	0	2	2	LIGULELESS1 protein, putative [Ricinus communis] >gi|223545956|gb|EEF47459.1| LIGULELESS1 protein, putative [Ricinus communis]	--	--	--	--
		comp73365_c3_seq15	0	0	2	2	PREDICTED: squamosa promoter-binding-like protein 12-like [Vitis vinifera]	--	--	--	--
		comp73465_c0_seq3	0	0	2	0	hypothetical protein VITISV_026287 [Vitis vinifera]	--	--	--	--
		comp73365_c3_seq9	0	0	2	2	PREDICTED: squamosa promoter-binding-like protein 12-like [Vitis vinifera]	--	--	--	--
		comp77267_c0_seq4	0	2	0	0	PREDICTED: squamosa promoter-binding-like protein 16-like isoform 1 [Solanum lycopersicum] >gi|460387124|ref|XP_004239239.1| PREDICTED: squamosa promoter-binding-like protein 16-like isoform 2 [Solanum lycopersicum]	--	--	--	--
		comp73365_c3_seq31	0	0	2	2	LIGULELESS1 protein, putative [Ricinus communis] >gi|223545956|gb|EEF47459.1| LIGULELESS1 protein, putative [Ricinus communis]	--	--	--	--
		comp73365_c3_seq13	0	0	2	2	PREDICTED: squamosa promoter-binding-like protein 12-like [Vitis vinifera]	--	--	--	--
		comp73365_c3_seq12	0	0	2	2	PREDICTED: squamosa promoter-binding-like protein 12-like [Vitis vinifera]	--	--	--	--
		comp77267_c0_seq5	0	2	0	0	PREDICTED: squamosa promoter-binding-like protein 16-like isoform 1 [Solanum lycopersicum] >gi|460387124|ref|XP_004239239.1| PREDICTED: squamosa promoter-binding-like protein 16-like isoform 2 [Solanum lycopersicum]	--	--	--	--
		comp68631_c0_seq2	0	0	2	2	PREDICTED: squamosa promoter-binding-like protein 6-like [Solanum lycopersicum]	--	--	--	--
		comp77267_c0_seq14	0	2	0	0	PREDICTED: squamosa promoter-binding-like protein 16 [Vitis vinifera] >gi|147820985|emb|CAN63524.1| hypothetical protein VITISV_001644 [Vitis vinifera]	--	--	--	--
		comp73365_c3_seq11	0	0	2	2	PREDICTED: squamosa promoter-binding-like protein 12-like [Vitis vinifera]	--	--	--	--
		comp73365_c3_seq1	0	0	2	2	PREDICTED: squamosa promoter-binding-like protein 12-like [Vitis vinifera]	--	--	--	--
		comp73365_c3_seq7	0	0	2	2	PREDICTED: squamosa promoter-binding-like protein 12-like [Vitis vinifera]	--	--	--	--
		comp73365_c3_seq21	0	0	2	2	PREDICTED: squamosa promoter-binding-like protein 12-like [Vitis vinifera]	--	--	--	--
		comp73465_c0_seq2	0	0	2	0	PREDICTED: LOW QUALITY PROTEIN: promoter-binding protein SPL10 [Vitis vinifera]	--	--	--	--
		comp77267_c0_seq10	0	2	0	0	PREDICTED: squamosa promoter-binding-like protein 16-like isoform 1 [Solanum lycopersicum] >gi|460387124|ref|XP_004239239.1| PREDICTED: squamosa promoter-binding-like protein 16-like isoform 2 [Solanum lycopersicum]	--	--	--	--
		comp73365_c3_seq4	0	0	2	2	PREDICTED: squamosa promoter-binding-like protein 12-like [Vitis vinifera]	--	--	--	--
		comp73365_c3_seq23	0	0	2	2	PREDICTED: squamosa promoter-binding-like protein 12-like [Vitis vinifera]	--	--	--	--
		comp73465_c0_seq1	0	0	2	0	PREDICTED: LOW QUALITY PROTEIN: promoter-binding protein SPL10 [Vitis vinifera]	--	--	--	--
		comp73365_c3_seq5	0	0	2	2	PREDICTED: squamosa promoter-binding-like protein 12-like [Vitis vinifera]	--	--	--	--
		comp73365_c3_seq25	0	0	2	2	PREDICTED: squamosa promoter-binding-like protein 12-like [Vitis vinifera]	--	--	--	--
		comp73365_c3_seq18	0	0	2	2	PREDICTED: squamosa promoter-binding-like protein 12-like [Vitis vinifera]	--	--	--	--
		comp73365_c3_seq10	0	0	2	2	PREDICTED: squamosa promoter-binding-like protein 12-like [Vitis vinifera]	--	--	--	--
		comp73365_c3_seq20	0	0	2	2	PREDICTED: squamosa promoter-binding-like protein 12-like [Vitis vinifera]	--	--	--	--
		comp73365_c3_seq17	0	0	2	2	PREDICTED: squamosa promoter-binding-like protein 12-like [Vitis vinifera]	--	--	--	--
		comp73365_c3_seq22	0	0	2	2	PREDICTED: squamosa promoter-binding-like protein 12-like [Vitis vinifera]	--	--	--	--
		comp73365_c3_seq24	0	0	2	2	PREDICTED: squamosa promoter-binding-like protein 12-like [Vitis vinifera]	--	--	--	--
		comp73365_c3_seq27	0	0	2	2	PREDICTED: squamosa promoter-binding-like protein 12-like [Vitis vinifera]	--	--	--	--
		comp73365_c3_seq26	0	0	2	2	PREDICTED: squamosa promoter-binding-like protein 12-like [Vitis vinifera]	--	--	--	--
		comp77267_c0_seq12	0	2	0	0	PREDICTED: squamosa promoter-binding-like protein 16-like isoform 1 [Solanum lycopersicum] >gi|460387124|ref|XP_004239239.1| PREDICTED: squamosa promoter-binding-like protein 16-like isoform 2 [Solanum lycopersicum]	--	--	--	--
		comp68631_c0_seq3	0	0	2	2	PREDICTED: squamosa promoter-binding-like protein 6-like [Solanum lycopersicum]	--	--	--	--
		comp73365_c3_seq28	0	0	2	2	PREDICTED: squamosa promoter-binding-like protein 12-like [Vitis vinifera]	--	--	--	--
		comp73365_c3_seq3	0	0	2	2	PREDICTED: squamosa promoter-binding-like protein 12-like [Vitis vinifera]	--	--	--	--
		comp73365_c3_seq29	0	0	2	2	PREDICTED: squamosa promoter-binding-like protein 12-like [Vitis vinifera]	--	--	--	--
miRNA159	pau-miR159a,b,c,d	comp76234_c2_seq4	0	0	0	0	GAMYB-like2 [Solanum lycopersicum] >gi|121281634|gb|ABM53274.1| GAMYB-like2 [Solanum lycopersicum]	myb proto-oncogene protein, plant	biological regulation;cellular process;positive regulation of biological process;regulation of biological process;response to stimulus;single-organism process	--	binding
		comp76234_c2_seq17	0	0	0	0	GAMYB-like2 [Solanum lycopersicum] >gi|121281634|gb|ABM53274.1| GAMYB-like2 [Solanum lycopersicum]	myb proto-oncogene protein, plant	biological regulation;cellular process;regulation of biological process	--	binding
		comp70143_c0_seq2	--	4	--	--	unknown [Lotus japonicus]	pyridoxine kinase [EC:2.7.1.35]	cellular process;developmental process;metabolic process;multicellular organismal process;response to stimulus;single-organism process	cell;cell part	catalytic activity
		comp75292_c0_seq3	--	4	--	--	PREDICTED: uncharacterized protein LOC100243774 [Vitis vinifera]	--	--	--	--
		comp79181_c0_seq12	--	4	--	--	RecName: Full=Heat shock factor protein HSF8; AltName: Full=Heat shock transcription factor 8; Short=HSTF 8; AltName: Full=Heat stress transcription factor >gi|19492|emb|CAA47869.1| heat shock transcription factor 8 [Solanum peruvianum]	--	cellular process;metabolic process	--	binding
		comp42994_c0_seq1	0	4	0	--	hypothetical protein [Nicotiana tabacum]	myb proto-oncogene protein, plant	biological regulation;cellular process;developmental process;metabolic process;multicellular organismal process;regulation of biological process;reproduction;reproductive process;single-organism process	cell;cell part;organelle	binding;nucleic acid binding transcription factor activity
		comp76234_c2_seq22	0	0	0	0	hypothetical protein PRUPE_ppa003628mg [Prunus persica]	myb proto-oncogene protein, plant	biological regulation;cellular process;regulation of biological process	--	--
		comp69055_c0_seq2	--	4	--	--	calcineurin B-like protein 4-1 [Populus trichocarpa]	protein phosphatase 3, regulatory subunit	--	--	binding
		comp42994_c0_seq2	0	4	0	--	hypothetical protein [Nicotiana tabacum]	myb proto-oncogene protein, plant	biological regulation;cellular process;developmental process;metabolic process;multicellular organismal process;regulation of biological process;reproduction;reproductive process;single-organism process	cell;cell part;organelle	binding;nucleic acid binding transcription factor activity
		comp69055_c0_seq4	--	4	--	--	calcineurin B-like protein 4-1 [Populus trichocarpa]	protein phosphatase 3, regulatory subunit	--	--	binding
		comp79181_c0_seq21	--	4	--	--	RecName: Full=Heat shock factor protein HSF8; AltName: Full=Heat shock transcription factor 8; Short=HSTF 8; AltName: Full=Heat stress transcription factor >gi|19492|emb|CAA47869.1| heat shock transcription factor 8 [Solanum peruvianum]	--	--	--	--
		comp75292_c0_seq2	--	4	--	--	PREDICTED: uncharacterized protein LOC100243774 [Vitis vinifera]	--	--	--	--
		comp79181_c0_seq4	--	4	--	--	RecName: Full=Heat shock factor protein HSF8; AltName: Full=Heat shock transcription factor 8; Short=HSTF 8; AltName: Full=Heat stress transcription factor >gi|19492|emb|CAA47869.1| heat shock transcription factor 8 [Solanum peruvianum]	--	cellular process;metabolic process	--	binding
		comp69055_c0_seq3	--	4	--	--	calcineurin B-like protein 4-1 [Populus trichocarpa]	protein phosphatase 3, regulatory subunit	--	--	binding
		comp76234_c2_seq11	0	0	0	0	GAMYB-like2 [Solanum lycopersicum] >gi|121281634|gb|ABM53274.1| GAMYB-like2 [Solanum lycopersicum]	myb proto-oncogene protein, plant	biological regulation;cellular process;positive regulation of biological process;regulation of biological process;response to stimulus;single-organism process	--	binding
		comp69055_c0_seq5	--	4	--	--	calcineurin B-like protein 4-1 [Populus trichocarpa]	protein phosphatase 3, regulatory subunit	--	--	binding
		comp79181_c0_seq5	--	4	--	--	RecName: Full=Heat shock factor protein HSF8; AltName: Full=Heat shock transcription factor 8; Short=HSTF 8; AltName: Full=Heat stress transcription factor >gi|19492|emb|CAA47869.1| heat shock transcription factor 8 [Solanum peruvianum]	--	cellular process;metabolic process	--	binding
		comp72721_c0_seq2	--	4	--	--	unnamed protein product [Vitis vinifera]	protein kinase A [EC:2.7.11.11]	biological regulation;cellular process;metabolic process;regulation of biological process	cell;cell part;macromolecular complex;membrane	binding;catalytic activity;enzyme regulator activity
		comp76234_c2_seq20	0	0	0	0	GAMYB-like2 [Solanum lycopersicum] >gi|121281634|gb|ABM53274.1| GAMYB-like2 [Solanum lycopersicum]	myb proto-oncogene protein, plant	biological regulation;cellular process;regulation of biological process	--	binding
		comp76234_c2_seq6	0	0	0	0	hypothetical protein PRUPE_ppa003628mg [Prunus persica]	myb proto-oncogene protein, plant	biological regulation;cellular process;developmental process;metabolic process;multicellular organismal process;positive regulation of biological process;regulation of biological process;response to stimulus;single-organism process	--	binding
		comp75292_c0_seq4	--	4	--	--	PREDICTED: uncharacterized protein LOC100243774 [Vitis vinifera]	--	--	--	--
		comp76234_c2_seq7	0	0	0	0	GAMYB-like2 [Solanum lycopersicum] >gi|121281634|gb|ABM53274.1| GAMYB-like2 [Solanum lycopersicum]	myb proto-oncogene protein, plant	biological regulation;cellular process;positive regulation of biological process;regulation of biological process;response to stimulus;single-organism process	--	binding
		comp74583_c0_seq1	--	4	--	--	PREDICTED: peroxisomal membrane protein PEX14-like [Solanum lycopersicum]	peroxin-14	cellular component organization or biogenesis;cellular process;establishment of localization;localization;single-organism process	cell;cell part;membrane;organelle	binding
		comp72721_c0_seq1	--	4	--	--	unnamed protein product [Vitis vinifera]	protein kinase A [EC:2.7.11.11]	biological regulation;cellular process;metabolic process;regulation of biological process	cell;cell part;macromolecular complex;membrane	binding;catalytic activity;enzyme regulator activity
		comp79155_c0_seq1	--	4	--	--	hypothetical protein PRUPE_ppa001591mg [Prunus persica]	--	response to stimulus	cell;cell part;organelle	--
		comp76234_c2_seq12	0	0	0	0	hypothetical protein PRUPE_ppa003628mg [Prunus persica]	myb proto-oncogene protein, plant	biological regulation;cellular process;developmental process;growth;metabolic process;multicellular organismal process;negative regulation of biological process;positive regulation of biological process;regulation of biological process;reproduction;reproductive process;response to stimulus;signaling;single-organism process	--	binding
		comp76234_c2_seq8	0	0	0	0	GAMYB-like2 [Solanum lycopersicum] >gi|121281634|gb|ABM53274.1| GAMYB-like2 [Solanum lycopersicum]	myb proto-oncogene protein, plant	biological regulation;cellular process;positive regulation of biological process;regulation of biological process;response to stimulus;single-organism process	--	binding
		comp76234_c2_seq13	0	0	0	0	hypothetical protein PRUPE_ppa003628mg [Prunus persica]	myb proto-oncogene protein, plant	biological regulation;cellular process;regulation of biological process	--	--
		comp76234_c2_seq15	0	0	0	0	GAMYB-like2 [Solanum lycopersicum] >gi|121281634|gb|ABM53274.1| GAMYB-like2 [Solanum lycopersicum]	myb proto-oncogene protein, plant	biological regulation;cellular process;regulation of biological process	--	binding
		comp78722_c0_seq2	--	4	--	--	PREDICTED: NF-X1-type zinc finger protein NFXL1-like [Vitis vinifera]	transcriptional repressor NF-X1 [EC:6.3.2.-]	biological regulation;cellular process;establishment of localization;localization;metabolic process;multi-organism process;regulation of biological process;response to stimulus;single-organism process	cell;cell part;membrane;organelle	binding;nucleic acid binding transcription factor activity;transporter activity
		comp76234_c2_seq1	0	0	0	0	GAMYB-like2 [Solanum lycopersicum] >gi|121281634|gb|ABM53274.1| GAMYB-like2 [Solanum lycopersicum]	myb proto-oncogene protein, plant	biological regulation;cellular process;positive regulation of biological process;regulation of biological process;response to stimulus;single-organism process	--	binding
		comp72721_c0_seq3	--	4	--	--	unnamed protein product [Vitis vinifera]	protein kinase A [EC:2.7.11.11]	biological regulation;cellular process;metabolic process;regulation of biological process	cell;cell part;macromolecular complex;membrane	binding;catalytic activity;enzyme regulator activity
		comp70143_c0_seq3	--	4	--	--	PREDICTED: pyridoxal kinase-like [Solanum lycopersicum]	pyridoxine kinase [EC:2.7.1.35]	cellular process;developmental process;metabolic process;multicellular organismal process;response to stimulus;single-organism process	cell;cell part	catalytic activity
		comp79155_c0_seq5	--	4	--	--	hypothetical protein PRUPE_ppa001591mg [Prunus persica]	--	response to stimulus	cell;cell part;organelle	--
		comp79181_c0_seq13	--	4	--	--	RecName: Full=Heat shock factor protein HSF8; AltName: Full=Heat shock transcription factor 8; Short=HSTF 8; AltName: Full=Heat stress transcription factor >gi|19492|emb|CAA47869.1| heat shock transcription factor 8 [Solanum peruvianum]	--	cellular process;metabolic process	--	binding
		comp76234_c2_seq24	0	0	0	0	hypothetical protein PRUPE_ppa003628mg [Prunus persica]	myb proto-oncogene protein, plant	biological regulation;cellular process;regulation of biological process	--	--
		comp79155_c0_seq4	--	4	--	--	hypothetical protein PRUPE_ppa001591mg [Prunus persica]	--	response to stimulus	cell;cell part;organelle	--
		comp70143_c0_seq5	--	4	--	--	PREDICTED: pyridoxal kinase-like [Solanum lycopersicum]	pyridoxine kinase [EC:2.7.1.35]	cellular process;developmental process;metabolic process;multicellular organismal process;response to stimulus;single-organism process	cell;cell part	catalytic activity
		comp79181_c0_seq23	--	4	--	--	RecName: Full=Heat shock factor protein HSF8; AltName: Full=Heat shock transcription factor 8; Short=HSTF 8; AltName: Full=Heat stress transcription factor >gi|19492|emb|CAA47869.1| heat shock transcription factor 8 [Solanum peruvianum]	--	--	--	--
		comp79155_c0_seq2	--	4	--	--	hypothetical protein PRUPE_ppa001591mg [Prunus persica]	--	response to stimulus	cell;cell part;organelle	--
		comp76411_c0_seq3	--	4	--	--	PREDICTED: chaperone protein DnaJ 2-like [Solanum lycopersicum]	molecular chaperone DnaJ	cellular component organization or biogenesis;cellular process;developmental process;metabolic process;multi-organism process;multicellular organismal process;reproduction;reproductive process;response to stimulus;single-organism process	cell;cell part;organelle	binding
		comp78722_c0_seq1	--	4	--	--	PREDICTED: NF-X1-type zinc finger protein NFXL1-like [Vitis vinifera]	transcriptional repressor NF-X1 [EC:6.3.2.-]	biological regulation;cellular process;establishment of localization;localization;metabolic process;multi-organism process;regulation of biological process;response to stimulus;single-organism process	cell;cell part;membrane;organelle	binding;nucleic acid binding transcription factor activity;transporter activity
		comp76234_c2_seq9	0	0	0	0	GAMYB-like2 [Solanum lycopersicum] >gi|121281634|gb|ABM53274.1| GAMYB-like2 [Solanum lycopersicum]	myb proto-oncogene protein, plant	biological regulation;cellular process;positive regulation of biological process;regulation of biological process;response to stimulus;single-organism process	--	binding
		comp75292_c0_seq6	--	4	--	--	PREDICTED: uncharacterized protein LOC100243774 [Vitis vinifera]	--	--	--	--
		comp70143_c0_seq4	--	4	--	--	PREDICTED: pyridoxal kinase-like [Solanum lycopersicum]	pyridoxine kinase [EC:2.7.1.35]	cellular process;developmental process;metabolic process;multicellular organismal process;response to stimulus;single-organism process	cell;cell part	catalytic activity
		comp76234_c2_seq16	0	0	0	0	GAMYB-like2 [Solanum lycopersicum] >gi|121281634|gb|ABM53274.1| GAMYB-like2 [Solanum lycopersicum]	myb proto-oncogene protein, plant	biological regulation;cellular process;regulation of biological process	--	binding
		comp79181_c0_seq6	--	4	--	--	RecName: Full=Heat shock factor protein HSF8; AltName: Full=Heat shock transcription factor 8; Short=HSTF 8; AltName: Full=Heat stress transcription factor >gi|19492|emb|CAA47869.1| heat shock transcription factor 8 [Solanum peruvianum]	--	cellular process;metabolic process	--	binding
		comp76234_c2_seq14	0	0	0	0	hypothetical protein PRUPE_ppa003628mg [Prunus persica]	myb proto-oncogene protein, plant	biological regulation;cellular process;developmental process;metabolic process;multicellular organismal process;positive regulation of biological process;regulation of biological process;response to stimulus;single-organism process	--	binding
		comp76234_c2_seq10	0	0	0	0	hypothetical protein PRUPE_ppa003628mg [Prunus persica]	myb proto-oncogene protein, plant	biological regulation;cellular process;regulation of biological process	--	--
		comp78722_c0_seq4	--	4	--	--	PREDICTED: NF-X1-type zinc finger protein NFXL1-like [Vitis vinifera]	transcriptional repressor NF-X1 [EC:6.3.2.-]	biological regulation;cellular process;metabolic process;multi-organism process;regulation of biological process;response to stimulus	cell;cell part;organelle	binding;nucleic acid binding transcription factor activity
		comp76234_c2_seq2	0	0	0	0	GAMYB-like2 [Solanum lycopersicum] >gi|121281634|gb|ABM53274.1| GAMYB-like2 [Solanum lycopersicum]	myb proto-oncogene protein, plant	biological regulation;cellular process;positive regulation of biological process;regulation of biological process;response to stimulus;single-organism process	--	binding
		comp70143_c0_seq1	--	4	--	--	predicted protein [Populus trichocarpa] >gi|222844677|gb|EEE82224.1| predicted protein [Populus trichocarpa]	pyridoxine kinase [EC:2.7.1.35]	cellular process;developmental process;metabolic process;multicellular organismal process;response to stimulus;single-organism process	cell;cell part	catalytic activity
		comp69055_c0_seq1	--	4	--	--	calcineurin B-like protein 4-1 [Populus trichocarpa]	protein phosphatase 3, regulatory subunit	--	--	binding
		comp70143_c0_seq7	--	4	--	--	unknown [Lotus japonicus]	pyridoxine kinase [EC:2.7.1.35]	cellular process;developmental process;metabolic process;multicellular organismal process;response to stimulus;single-organism process	cell;cell part	catalytic activity
		comp76411_c0_seq9	--	4	--	--	PREDICTED: chaperone protein DnaJ 2-like [Solanum lycopersicum]	molecular chaperone DnaJ	cellular component organization or biogenesis;cellular process;developmental process;metabolic process;multi-organism process;multicellular organismal process;reproduction;reproductive process;response to stimulus;single-organism process	cell;cell part;organelle	binding
		comp79181_c0_seq3	--	4	--	--	RecName: Full=Heat shock factor protein HSF8; AltName: Full=Heat shock transcription factor 8; Short=HSTF 8; AltName: Full=Heat stress transcription factor >gi|19492|emb|CAA47869.1| heat shock transcription factor 8 [Solanum peruvianum]	--	cellular process;metabolic process	--	binding
		comp76234_c2_seq5	0	0	0	0	hypothetical protein PRUPE_ppa003628mg [Prunus persica]	myb proto-oncogene protein, plant	biological regulation;cellular process;developmental process;growth;metabolic process;multicellular organismal process;negative regulation of biological process;positive regulation of biological process;regulation of biological process;reproduction;reproductive process;response to stimulus;signaling;single-organism process	--	binding
		comp79155_c0_seq3	--	4	--	--	hypothetical protein PRUPE_ppa001591mg [Prunus persica]	--	response to stimulus	cell;cell part;organelle	--
		comp76234_c2_seq3	0	0	0	0	GAMYB-like2 [Solanum lycopersicum] >gi|121281634|gb|ABM53274.1| GAMYB-like2 [Solanum lycopersicum]	myb proto-oncogene protein, plant	biological regulation;cellular process;positive regulation of biological process;regulation of biological process;response to stimulus;single-organism process	--	binding
		comp78637_c1_seq1	4	4	2	4	PREDICTED: uroporphyrinogen decarboxylase, chloroplastic-like [Vitis vinifera] >gi|297736517|emb|CBI25388.3| unnamed protein product [Vitis vinifera]	uroporphyrinogen decarboxylase [EC:4.1.1.37]	cellular process;metabolic process	cell;cell part;organelle;organelle part	catalytic activity
		comp76411_c0_seq10	--	4	--	--	PREDICTED: chaperone protein DnaJ 2-like [Solanum lycopersicum]	molecular chaperone DnaJ	cellular component organization or biogenesis;cellular process;developmental process;metabolic process;multi-organism process;multicellular organismal process;reproduction;reproductive process;response to stimulus;single-organism process	cell;cell part;organelle	binding
		comp75292_c0_seq8	--	4	--	--	PREDICTED: uncharacterized protein LOC100243774 [Vitis vinifera]	--	--	--	--
		comp75292_c0_seq5	--	4	--	--	PREDICTED: uncharacterized protein LOC100243774 [Vitis vinifera]	--	--	--	--
		comp76234_c2_seq18	0	0	0	0	GAMYB-like2 [Solanum lycopersicum] >gi|121281634|gb|ABM53274.1| GAMYB-like2 [Solanum lycopersicum]	myb proto-oncogene protein, plant	biological regulation;cellular process;regulation of biological process	--	binding
		comp76221_c0_seq2	--	4	--	--	PREDICTED: ABC transporter C family member 3-like [Fragaria vesca subsp. vesca]	ATP-binding cassette, subfamily C (CFTR/MRP), member 2	cellular process;establishment of localization;localization;metabolic process;single-organism process	membrane;membrane part	binding;catalytic activity;transporter activity
		comp79181_c0_seq1	--	4	--	--	RecName: Full=Heat shock factor protein HSF8; AltName: Full=Heat shock transcription factor 8; Short=HSTF 8; AltName: Full=Heat stress transcription factor >gi|19492|emb|CAA47869.1| heat shock transcription factor 8 [Solanum peruvianum]	--	cellular process;metabolic process	--	binding
		comp76234_c2_seq19	0	0	0	0	hypothetical protein PRUPE_ppa003628mg [Prunus persica]	myb proto-oncogene protein, plant	biological regulation;cellular process;regulation of biological process	--	--
		comp57548_c0_seq1	--	4	--	--	--	--	--	--	--
		comp76221_c0_seq1	--	4	--	--	PREDICTED: ABC transporter C family member 3-like [Fragaria vesca subsp. vesca]	ATP-binding cassette, subfamily C (CFTR/MRP), member 2	cellular process;establishment of localization;localization;metabolic process;single-organism process	membrane;membrane part	binding;catalytic activity;transporter activity
		comp79181_c0_seq2	--	4	--	--	RecName: Full=Heat shock factor protein HSF8; AltName: Full=Heat shock transcription factor 8; Short=HSTF 8; AltName: Full=Heat stress transcription factor >gi|19492|emb|CAA47869.1| heat shock transcription factor 8 [Solanum peruvianum]	--	cellular process;metabolic process	--	binding
		comp79181_c0_seq7	--	4	--	--	RecName: Full=Heat shock factor protein HSF8; AltName: Full=Heat shock transcription factor 8; Short=HSTF 8; AltName: Full=Heat stress transcription factor >gi|19492|emb|CAA47869.1| heat shock transcription factor 8 [Solanum peruvianum]	--	cellular process;metabolic process	--	binding
		comp75292_c0_seq1	--	4	--	--	PREDICTED: uncharacterized protein LOC100243774 [Vitis vinifera]	--	--	--	--
		comp69055_c0_seq9	--	4	--	--	calcineurin B-like protein 4-1 [Populus trichocarpa]	protein phosphatase 3, regulatory subunit	--	--	binding
		comp76234_c2_seq23	0	0	0	0	hypothetical protein PRUPE_ppa003628mg [Prunus persica]	myb proto-oncogene protein, plant	biological regulation;cellular process;regulation of biological process	--	--
		comp70143_c0_seq6	--	4	--	--	PREDICTED: pyridoxal kinase-like [Solanum lycopersicum]	pyridoxine kinase [EC:2.7.1.35]	cellular process;developmental process;metabolic process;multicellular organismal process;response to stimulus;single-organism process	cell;cell part	catalytic activity
	pau-miR319c,d	comp73730_c1_seq5	0	0	0	0	mutant cincinnata [Antirrhinum majus]	--	developmental process	--	--
		comp73730_c1_seq2	0	0	0	0	mutant cincinnata [Antirrhinum majus]	--	developmental process;single-organism process	--	--
		comp73730_c1_seq6	0	0	0	0	mutant cincinnata [Antirrhinum majus]	--	developmental process	--	--
		comp73730_c1_seq3	0	0	0	0	mutant cincinnata [Antirrhinum majus]	solute carrier family 39 (zinc transporter), member 7	developmental process;single-organism process	--	--
		comp73730_c1_seq1	0	0	0	0	mutant cincinnata [Antirrhinum majus]	solute carrier family 39 (zinc transporter), member 7	developmental process;single-organism process	--	--
		comp73730_c1_seq4	0	0	0	0	mutant cincinnata [Antirrhinum majus]	--	developmental process;single-organism process	--	--
		comp79184_c0_seq1	--	--	--	1	PREDICTED: uncharacterized protein LOC100254786 [Vitis vinifera]	polyadenylate-binding protein	--	--	binding
miRNA166	pau-miR166a,b,c,d,e,f	comp79236_c0_seq7	2	0	0	1	PREDICTED: homeobox-leucine zipper protein REVOLUTA-like [Glycine max]	homeobox-leucine zipper protein	biological adhesion;biological regulation;cellular component organization or biogenesis;cellular process;developmental process;growth;metabolic process;multicellular organismal process;negative regulation of biological process;positive regulation of biological process;regulation of biological process;reproduction;reproductive process;single-organism process	cell;cell part;organelle	binding;nucleic acid binding transcription factor activity
		comp79236_c0_seq4	0	0	0	2	unnamed protein product [Vitis vinifera]	homeobox-leucine zipper protein	biological adhesion;biological regulation;cellular component organization or biogenesis;cellular process;developmental process;growth;metabolic process;multicellular organismal process;negative regulation of biological process;positive regulation of biological process;regulation of biological process;reproduction;reproductive process;single-organism process	cell;cell part;organelle	binding;nucleic acid binding transcription factor activity
		comp79236_c0_seq3	0	0	0	2	unnamed protein product [Vitis vinifera]	homeobox-leucine zipper protein	biological adhesion;biological regulation;cellular component organization or biogenesis;cellular process;developmental process;growth;metabolic process;multicellular organismal process;negative regulation of biological process;positive regulation of biological process;regulation of biological process;reproduction;reproductive process;single-organism process	cell;cell part;organelle	binding;nucleic acid binding transcription factor activity
		comp79236_c0_seq9	2	2	2	1	PREDICTED: homeobox-leucine zipper protein REVOLUTA-like isoform 2 [Glycine max]	homeobox-leucine zipper protein	biological adhesion;biological regulation;cellular component organization or biogenesis;cellular process;developmental process;growth;metabolic process;multicellular organismal process;negative regulation of biological process;positive regulation of biological process;regulation of biological process;reproduction;reproductive process;single-organism process	cell;cell part;organelle	binding;nucleic acid binding transcription factor activity
		comp79236_c0_seq6	0	0	0	2	unnamed protein product [Vitis vinifera]	homeobox-leucine zipper protein	biological adhesion;biological regulation;cellular component organization or biogenesis;cellular process;developmental process;growth;metabolic process;multicellular organismal process;negative regulation of biological process;positive regulation of biological process;regulation of biological process;reproduction;reproductive process;single-organism process	cell;cell part;organelle	binding;nucleic acid binding transcription factor activity
		comp79236_c0_seq5	0	0	0	2	unnamed protein product [Vitis vinifera]	homeobox-leucine zipper protein	biological adhesion;biological regulation;cellular component organization or biogenesis;cellular process;developmental process;growth;metabolic process;multicellular organismal process;negative regulation of biological process;positive regulation of biological process;regulation of biological process;reproduction;reproductive process;single-organism process	cell;cell part;organelle	binding;nucleic acid binding transcription factor activity
		comp73746_c0_seq1	2	2	2	2	predicted protein [Populus trichocarpa] >gi|222833073|gb|EEE71550.1| predicted protein [Populus trichocarpa]	malate dehydrogenase [EC:1.1.1.37]	cellular process;metabolic process;response to stimulus	cell;cell part;extracellular region;membrane;organelle;organelle part	binding;catalytic activity
		comp72396_c0_seq1	--	2	2	4	PREDICTED: rho GDP-dissociation inhibitor 1-like [Solanum lycopersicum]	Rho GDP-dissociation inhibitor	--	cell;cell part	enzyme regulator activity
		comp79236_c0_seq2	0	0	0	2	unnamed protein product [Vitis vinifera]	homeobox-leucine zipper protein	biological adhesion;biological regulation;cellular component organization or biogenesis;cellular process;developmental process;growth;metabolic process;multicellular organismal process;negative regulation of biological process;positive regulation of biological process;regulation of biological process;reproduction;reproductive process;single-organism process	cell;cell part;organelle	binding;nucleic acid binding transcription factor activity
		comp72396_c0_seq2	--	2	2	4	PREDICTED: rho GDP-dissociation inhibitor 1-like [Solanum lycopersicum]	Rho GDP-dissociation inhibitor	--	cell;cell part	enzyme regulator activity
		comp79236_c0_seq1	0	0	0	2	unnamed protein product [Vitis vinifera]	homeobox-leucine zipper protein	biological adhesion;biological regulation;cellular component organization or biogenesis;cellular process;developmental process;growth;metabolic process;multicellular organismal process;negative regulation of biological process;positive regulation of biological process;regulation of biological process;reproduction;reproductive process;single-organism process	cell;cell part;organelle	binding;nucleic acid binding transcription factor activity
	pau-miR166g,h,i,j	comp79236_c0_seq9	3	2	2	3	PREDICTED: homeobox-leucine zipper protein REVOLUTA-like isoform 2 [Glycine max]	homeobox-leucine zipper protein	biological adhesion;biological regulation;cellular component organization or biogenesis;cellular process;developmental process;growth;metabolic process;multicellular organismal process;negative regulation of biological process;positive regulation of biological process;regulation of biological process;reproduction;reproductive process;single-organism process	cell;cell part;organelle	binding;nucleic acid binding transcription factor activity
	pau-miR166f	comp79236_c0_seq1	0	0	0	2	unnamed protein product [Vitis vinifera]	homeobox-leucine zipper protein	biological adhesion;biological regulation;cellular component organization or biogenesis;cellular process;developmental process;growth;metabolic process;multicellular organismal process;negative regulation of biological process;positive regulation of biological process;regulation of biological process;reproduction;reproductive process;single-organism process	cell;cell part;organelle	binding;nucleic acid binding transcription factor activity
		comp79236_c0_seq9	2	2	2	1	PREDICTED: homeobox-leucine zipper protein REVOLUTA-like isoform 2 [Glycine max]	homeobox-leucine zipper protein	biological adhesion;biological regulation;cellular component organization or biogenesis;cellular process;developmental process;growth;metabolic process;multicellular organismal process;negative regulation of biological process;positive regulation of biological process;regulation of biological process;reproduction;reproductive process;single-organism process	cell;cell part;organelle	binding;nucleic acid binding transcription factor activity
		comp79236_c0_seq3	0	0	0	2	unnamed protein product [Vitis vinifera]	homeobox-leucine zipper protein	biological adhesion;biological regulation;cellular component organization or biogenesis;cellular process;developmental process;growth;metabolic process;multicellular organismal process;negative regulation of biological process;positive regulation of biological process;regulation of biological process;reproduction;reproductive process;single-organism process	cell;cell part;organelle	binding;nucleic acid binding transcription factor activity
		comp79236_c0_seq5	0	0	0	2	unnamed protein product [Vitis vinifera]	homeobox-leucine zipper protein	biological adhesion;biological regulation;cellular component organization or biogenesis;cellular process;developmental process;growth;metabolic process;multicellular organismal process;negative regulation of biological process;positive regulation of biological process;regulation of biological process;reproduction;reproductive process;single-organism process	cell;cell part;organelle	binding;nucleic acid binding transcription factor activity
		comp79236_c0_seq7	2	0	0	1	PREDICTED: homeobox-leucine zipper protein REVOLUTA-like [Glycine max]	homeobox-leucine zipper protein	biological adhesion;biological regulation;cellular component organization or biogenesis;cellular process;developmental process;growth;metabolic process;multicellular organismal process;negative regulation of biological process;positive regulation of biological process;regulation of biological process;reproduction;reproductive process;single-organism process	cell;cell part;organelle	binding;nucleic acid binding transcription factor activity
		comp79236_c0_seq6	0	0	0	2	unnamed protein product [Vitis vinifera]	homeobox-leucine zipper protein	biological adhesion;biological regulation;cellular component organization or biogenesis;cellular process;developmental process;growth;metabolic process;multicellular organismal process;negative regulation of biological process;positive regulation of biological process;regulation of biological process;reproduction;reproductive process;single-organism process	cell;cell part;organelle	binding;nucleic acid binding transcription factor activity
		comp79236_c0_seq2	0	0	0	2	unnamed protein product [Vitis vinifera]	homeobox-leucine zipper protein	biological adhesion;biological regulation;cellular component organization or biogenesis;cellular process;developmental process;growth;metabolic process;multicellular organismal process;negative regulation of biological process;positive regulation of biological process;regulation of biological process;reproduction;reproductive process;single-organism process	cell;cell part;organelle	binding;nucleic acid binding transcription factor activity
		comp79236_c0_seq4	0	0	0	2	unnamed protein product [Vitis vinifera]	homeobox-leucine zipper protein	biological adhesion;biological regulation;cellular component organization or biogenesis;cellular process;developmental process;growth;metabolic process;multicellular organismal process;negative regulation of biological process;positive regulation of biological process;regulation of biological process;reproduction;reproductive process;single-organism process	cell;cell part;organelle	binding;nucleic acid binding transcription factor activity
		comp75436_c0_seq2	0	0	1	0	PREDICTED: K(+) efflux antiporter 4-like [Solanum lycopersicum]	--	cellular process;establishment of localization;localization;single-organism process	membrane;membrane part	transporter activity
miR167	pau-miR167h,i	comp75436_c0_seq2	0	0	1	0	PREDICTED: K(+) efflux antiporter 4-like [Solanum lycopersicum]	--	cellular process;establishment of localization;localization;single-organism process	membrane;membrane part	transporter activity
	pau-miR167j,k	comp71168_c0_seq1	0	2	2	4	PREDICTED: pentatricopeptide repeat-containing protein At2g13600-like [Solanum lycopersicum]	ATP-dependent DNA helicase HFM1/MER3 [EC:3.6.4.12]	biological regulation;cellular process;metabolic process;regulation of biological process;response to stimulus;signaling;single-organism process	cell;cell part;organelle	--
miR169	pau-miR169a	comp73958_c1_seq3	0	0	0	0	YA1 [Antirrhinum majus]	nuclear transcription factor Y, alpha	--	--	--
		comp73958_c1_seq1	0	0	0	0	YA1 [Antirrhinum majus]	nuclear transcription factor Y, alpha	--	--	--
		comp73958_c1_seq6	0	0	0	0	YA1 [Antirrhinum majus]	nuclear transcription factor Y, alpha	--	--	--
		comp72401_c0_seq2	--	1	--	--	PREDICTED: probable folate-biopterin transporter 2-like [Solanum lycopersicum]	--	establishment of localization;localization	membrane	transporter activity
		comp73958_c1_seq5	0	1	0	0	YA1 [Antirrhinum majus]	nuclear transcription factor Y, alpha	--	--	--
		comp73958_c1_seq8	4	0	0	0	YA1 [Antirrhinum majus]	--	--	--	--
		comp53975_c0_seq1	2	--	--	--	RecName: Full=Casparian strip membrane protein POPTRDRAFT_569472	--	cellular component organization or biogenesis;cellular process;metabolic process;single-organism process	cell;cell part;membrane	binding
		comp73958_c1_seq4	2	2	2	0	YA1 [Antirrhinum majus]	nuclear transcription factor Y, alpha	--	--	--
		comp73958_c1_seq2	0	2	0	0	YA1 [Antirrhinum majus]	nuclear transcription factor Y, alpha	--	--	--
		comp73958_c1_seq7	0	0	0	0	YA1 [Antirrhinum majus]	nuclear transcription factor Y, alpha	--	--	--
		comp72401_c0_seq1	--	1	--	--	PREDICTED: probable folate-biopterin transporter 2-like [Solanum lycopersicum]	--	establishment of localization;localization	membrane	transporter activity
		comp61850_c0_seq1	--	4	1	--	--	--	--	--	--
	pau-miR169h,i	comp73958_c1_seq8	4	0	0	0	YA1 [Antirrhinum majus]	--	--	--	--
		comp73958_c1_seq2	0	2	0	0	YA1 [Antirrhinum majus]	nuclear transcription factor Y, alpha	--	--	--
		comp73958_c1_seq6	0	0	0	0	YA1 [Antirrhinum majus]	nuclear transcription factor Y, alpha	--	--	--
		comp73958_c1_seq5	0	1	0	0	YA1 [Antirrhinum majus]	nuclear transcription factor Y, alpha	--	--	--
		comp38321_c0_seq2	--	--	4	--	--	--	--	--	--
		comp73958_c1_seq3	0	0	0	0	YA1 [Antirrhinum majus]	nuclear transcription factor Y, alpha	--	--	--
		comp73958_c1_seq4	2	2	2	0	YA1 [Antirrhinum majus]	nuclear transcription factor Y, alpha	--	--	--
		comp73958_c1_seq7	0	0	0	0	YA1 [Antirrhinum majus]	nuclear transcription factor Y, alpha	--	--	--
		comp73958_c1_seq1	0	0	0	0	YA1 [Antirrhinum majus]	nuclear transcription factor Y, alpha	--	--	--
		comp38321_c0_seq1	--	--	4	--	--	--	--	--	--
		comp53975_c0_seq1	2	--	--	--	RecName: Full=Casparian strip membrane protein POPTRDRAFT_569472	--	cellular component organization or biogenesis;cellular process;metabolic process;single-organism process	cell;cell part;membrane	binding
	pau-miR169f,g/pau-mir8a,b	comp70682_c2_seq2	2	2	2	2	sinapyl alcohol dehydrogenase-like 3 [Nicotiana tabacum]	cinnamyl-alcohol dehydrogenase [EC:1.1.1.195]	metabolic process	--	binding;catalytic activity
		comp70682_c2_seq1	2	2	2	2	sinapyl alcohol dehydrogenase-like 3 [Nicotiana tabacum]	cinnamyl-alcohol dehydrogenase [EC:1.1.1.195]	--	--	binding
		comp38321_c0_seq1	--	--	4	--	--	--	--	--	--
		comp53975_c0_seq1	2	--	--	--	RecName: Full=Casparian strip membrane protein POPTRDRAFT_569472	--	cellular component organization or biogenesis;cellular process;metabolic process;single-organism process	cell;cell part;membrane	binding
		comp38321_c0_seq2	--	--	4	--	--	--	--	--	--
	pau-miR169b,c,d	comp53975_c0_seq1	2	--	--	--	RecName: Full=Casparian strip membrane protein POPTRDRAFT_569472	--	cellular component organization or biogenesis;cellular process;metabolic process;single-organism process	cell;cell part;membrane	binding
		comp38321_c0_seq2	--	--	4	--	--	--	--	--	--
		comp71126_c1_seq2	--	--	4	--	PREDICTED: prohibitin-1, mitochondrial [Vitis vinifera]	--	cellular component organization or biogenesis;cellular process;developmental process;growth;multicellular organismal process;response to stimulus;single-organism process	cell;cell part;macromolecular complex;membrane;membrane part;membrane-enclosed lumen;organelle;organelle part	--
		comp38321_c0_seq1	--	--	4	--	--	--	--	--	--
		comp65921_c0_seq4	--	--	4	2	unnamed protein product [Vitis vinifera]	RNA polymerase II-associated factor 1	--	--	--
		comp65921_c0_seq6	--	--	4	2	unnamed protein product [Vitis vinifera]	RNA polymerase II-associated factor 1	--	--	--
		comp71126_c1_seq5	--	--	4	--	prohibitin [Coccomyxa subellipsoidea C-169]	--	--	membrane	--
	pau-miR169l,m	comp77892_c1_seq5	--	1	4	--	--	--	--	--	--
miR395	pau-miR395	comp68261_c0_seq6	2	3	--	--	PREDICTED: PGR5-like protein 1A, chloroplastic-like [Solanum lycopersicum]	--	biological regulation;cellular component organization or biogenesis;cellular process;establishment of localization;localization;metabolic process;multi-organism process;regulation of biological process;response to stimulus;single-organism process	cell;cell part;membrane;organelle;organelle part	--
		comp68261_c0_seq3	2	3	--	--	PREDICTED: PGR5-like protein 1A, chloroplastic-like [Solanum lycopersicum]	--	biological regulation;cellular component organization or biogenesis;cellular process;establishment of localization;localization;metabolic process;multi-organism process;regulation of biological process;response to stimulus;single-organism process	cell;cell part;membrane;organelle;organelle part	--
		comp68261_c0_seq1	2	3	--	--	PREDICTED: PGR5-like protein 1A, chloroplastic-like [Solanum lycopersicum]	--	biological regulation;cellular component organization or biogenesis;cellular process;establishment of localization;localization;metabolic process;multi-organism process;regulation of biological process;response to stimulus;single-organism process	cell;cell part;membrane;organelle;organelle part	--
		comp68261_c0_seq4	2	3	--	--	PREDICTED: PGR5-like protein 1A, chloroplastic-like [Solanum lycopersicum]	--	biological regulation;cellular component organization or biogenesis;cellular process;establishment of localization;localization;metabolic process;multi-organism process;regulation of biological process;response to stimulus;single-organism process	cell;cell part;membrane;organelle;organelle part	--
		comp73507_c0_seq2	0	0	0	0	PREDICTED: low affinity sulfate transporter 3-like [Solanum lycopersicum]	--	cellular process;establishment of localization;localization;single-organism process	membrane;membrane part	transporter activity
		comp73507_c0_seq3	--	2	2	0	PREDICTED: low affinity sulfate transporter 3-like [Solanum lycopersicum]	--	cellular process;establishment of localization;localization;single-organism process	membrane;membrane part	transporter activity
		comp68261_c0_seq5	2	3	--	--	PREDICTED: PGR5-like protein 1A, chloroplastic-like [Solanum lycopersicum]	--	biological regulation;cellular component organization or biogenesis;cellular process;establishment of localization;localization;metabolic process;multi-organism process;regulation of biological process;response to stimulus;single-organism process	cell;cell part;membrane;organelle;organelle part	--
		comp68261_c0_seq2	2	3	--	--	PREDICTED: PGR5-like protein 1A, chloroplastic-like [Solanum lycopersicum]	--	biological regulation;cellular component organization or biogenesis;cellular process;establishment of localization;localization;metabolic process;multi-organism process;regulation of biological process;response to stimulus;single-organism process	cell;cell part;membrane;organelle;organelle part	--
		comp73507_c0_seq1	0	0	0	0	PREDICTED: low affinity sulfate transporter 3-like [Solanum lycopersicum]	--	cellular process;establishment of localization;localization;single-organism process	membrane;membrane part	transporter activity
miR396	pau-miR396c,d	comp77211_c0_seq4	0	0	0	0	PREDICTED: uncharacterized protein LOC100267992 [Vitis vinifera]	ataxia telangiectasia mutated family protein [EC:2.7.11.1]	--	--	--
		comp79600_c0_seq1	--	--	--	0	PREDICTED: GDSL esterase/lipase At5g45920-like [Glycine max]	--	metabolic process	extracellular region	catalytic activity
		comp77211_c0_seq5	0	0	0	0	PREDICTED: uncharacterized protein LOC100267992 [Vitis vinifera]	ataxia telangiectasia mutated family protein [EC:2.7.11.1]	--	--	--
		comp77211_c0_seq12	0	0	0	0	PREDICTED: uncharacterized protein LOC100267992 [Vitis vinifera]	ataxia telangiectasia mutated family protein [EC:2.7.11.1]	--	--	--
		comp77211_c0_seq6	0	0	0	0	PREDICTED: uncharacterized protein LOC100267992 [Vitis vinifera]	ataxia telangiectasia mutated family protein [EC:2.7.11.1]	--	--	--
		comp77211_c0_seq1	0	0	0	0	PREDICTED: uncharacterized protein LOC100267992 [Vitis vinifera]	ataxia telangiectasia mutated family protein [EC:2.7.11.1]	--	--	--
		comp57811_c0_seq1	2	0	2	2	PREDICTED: 50S ribosomal protein L19, chloroplastic [Vitis vinifera] >gi|296088907|emb|CBI38456.3| unnamed protein product [Vitis vinifera]	--	biological regulation;cellular component organization or biogenesis;cellular process;developmental process;immune system process;metabolic process;multi-organism process;multicellular organismal process;negative regulation of biological process;regulation of biological process;reproduction;reproductive process;response to stimulus;single-organism process	cell;cell part;macromolecular complex;membrane;organelle;organelle part	structural molecule activity
		comp78247_c0_seq6	--	1	2	2	PREDICTED: deoxyhypusine hydroxylase [Vitis vinifera] >gi|297744120|emb|CBI37090.3| unnamed protein product [Vitis vinifera]	deoxyhypusine monooxygenase [EC:1.14.99.29]	cellular process;metabolic process	cell;cell part;macromolecular complex;membrane;membrane part	catalytic activity
		comp77357_c0_seq4	--	--	--	0	--	--	--	--	--
		comp77211_c0_seq2	0	0	0	0	PREDICTED: uncharacterized protein LOC100267992 [Vitis vinifera]	ataxia telangiectasia mutated family protein [EC:2.7.11.1]	--	--	--
		comp77211_c0_seq8	0	0	0	0	PREDICTED: uncharacterized protein LOC100267992 [Vitis vinifera]	ataxia telangiectasia mutated family protein [EC:2.7.11.1]	--	--	--
		comp77211_c0_seq13	0	0	0	0	PREDICTED: uncharacterized protein LOC100267992 [Vitis vinifera]	ataxia telangiectasia mutated family protein [EC:2.7.11.1]	--	--	--
		comp70941_c0_seq1	2	2	0	2	PREDICTED: histone H2AX-like [Glycine max]	histone H2A	cellular component organization or biogenesis;cellular process;metabolic process;single-organism process	cell;cell part;macromolecular complex;membrane-enclosed lumen;organelle;organelle part	binding
		comp77211_c0_seq3	0	0	0	0	PREDICTED: uncharacterized protein LOC100267992 [Vitis vinifera]	ataxia telangiectasia mutated family protein [EC:2.7.11.1]	--	--	--
		comp78247_c0_seq8	--	1	2	2	PREDICTED: deoxyhypusine hydroxylase [Vitis vinifera] >gi|297744120|emb|CBI37090.3| unnamed protein product [Vitis vinifera]	deoxyhypusine monooxygenase [EC:1.14.99.29]	cellular process;metabolic process	cell;cell part;macromolecular complex;membrane;membrane part	binding;catalytic activity
		comp63835_c0_seq2	0	0	0	2	hypersensitive-induced response protein [Cucumis sativus]	--	--	cell;cell junction;cell part;membrane;organelle;organelle part;symplast	binding
		comp77211_c0_seq11	0	0	0	0	PREDICTED: uncharacterized protein LOC100267992 [Vitis vinifera]	ataxia telangiectasia mutated family protein [EC:2.7.11.1]	--	--	--
		comp77211_c0_seq10	0	0	0	0	PREDICTED: uncharacterized protein LOC100267992 [Vitis vinifera]	ataxia telangiectasia mutated family protein [EC:2.7.11.1]	--	--	--
		comp77211_c0_seq9	0	0	0	0	PREDICTED: uncharacterized protein LOC100267992 [Vitis vinifera]	ataxia telangiectasia mutated family protein [EC:2.7.11.1]	--	--	--
		comp68961_c0_seq1	1	2	4	2	ceramidase, putative [Ricinus communis] >gi|223540288|gb|EEF41859.1| ceramidase, putative [Ricinus communis]	neutral ceramidase [EC:3.5.1.23]	--	cell;cell part;extracellular region;membrane;organelle;organelle part	catalytic activity
		comp77211_c0_seq7	0	0	0	0	PREDICTED: uncharacterized protein LOC100267992 [Vitis vinifera]	ataxia telangiectasia mutated family protein [EC:2.7.11.1]	--	--	--
		comp63835_c0_seq1	2	0	2	2	PREDICTED: hypersensitive-induced response protein 1-like [Glycine max]	--	--	cell;cell junction;cell part;membrane;organelle;organelle part;symplast	binding
		comp63835_c0_seq3	2	0	2	2	PREDICTED: hypersensitive-induced response protein 1-like [Glycine max]	--	--	cell;cell part;membrane;organelle	--
		comp63835_c0_seq4	0	0	0	0	hypersensitive-induced response protein [Cucumis sativus]	--	--	cell;cell part;membrane;organelle	--
	pau-miR396a,b	comp77211_c0_seq11	0	0	0	0	PREDICTED: uncharacterized protein LOC100267992 [Vitis vinifera]	ataxia telangiectasia mutated family protein [EC:2.7.11.1]	--	--	--
		comp77211_c0_seq4	0	0	0	0	PREDICTED: uncharacterized protein LOC100267992 [Vitis vinifera]	ataxia telangiectasia mutated family protein [EC:2.7.11.1]	--	--	--
		comp71359_c0_seq2	0	0	0	0	PREDICTED: growth-regulating factor 3-like [Solanum lycopersicum]	--	--	cell;cell part;organelle	--
		comp63835_c0_seq1	2	0	2	2	PREDICTED: hypersensitive-induced response protein 1-like [Glycine max]	--	--	cell;cell junction;cell part;membrane;organelle;organelle part;symplast	binding
		comp63835_c0_seq4	0	0	0	0	hypersensitive-induced response protein [Cucumis sativus]	--	--	cell;cell part;membrane;organelle	--
		comp77211_c0_seq10	0	0	0	0	PREDICTED: uncharacterized protein LOC100267992 [Vitis vinifera]	ataxia telangiectasia mutated family protein [EC:2.7.11.1]	--	--	--
		comp74912_c0_seq5	0	0	0	0	unnamed protein product [Vitis vinifera]	--	--	--	--
		comp74912_c0_seq10	0	0	0	0	PREDICTED: uncharacterized protein LOC100796948 [Glycine max]	--	--	cell;cell part;organelle	--
		comp72469_c0_seq6	0	0	0	0	PREDICTED: uncharacterized protein LOC101255511 [Solanum lycopersicum]	--	--	--	--
		comp74912_c0_seq25	0	0	0	0	unnamed protein product [Vitis vinifera]	--	--	--	--
		comp74912_c0_seq9	0	0	0	0	unnamed protein product [Vitis vinifera]	--	--	--	--
		comp76116_c0_seq5	0	0	0	0	PREDICTED: uncharacterized protein LOC100260890 [Vitis vinifera]	--	--	--	--
		comp74912_c0_seq4	0	0	0	0	unnamed protein product [Vitis vinifera]	--	--	--	--
		comp72469_c0_seq8	0	0	0	0	PREDICTED: uncharacterized protein LOC101255511 [Solanum lycopersicum]	--	--	--	--
		comp77211_c0_seq7	0	0	0	0	PREDICTED: uncharacterized protein LOC100267992 [Vitis vinifera]	ataxia telangiectasia mutated family protein [EC:2.7.11.1]	--	--	--
		comp72469_c0_seq2	0	0	0	0	PREDICTED: uncharacterized protein LOC101255511 [Solanum lycopersicum]	--	--	--	--
		comp76116_c0_seq1	0	0	0	0	PREDICTED: uncharacterized protein LOC100260890 [Vitis vinifera]	--	--	--	--
		comp71359_c0_seq4	0	0	0	0	PREDICTED: growth-regulating factor 3-like [Solanum lycopersicum]	--	cellular process;metabolic process	cell;cell part;organelle	--
		comp74912_c0_seq16	0	0	0	0	PREDICTED: uncharacterized protein LOC100796948 [Glycine max]	--	--	cell;cell part;organelle	--
		comp74912_c0_seq12	0	0	0	0	unnamed protein product [Vitis vinifera]	--	--	--	--
		comp57811_c0_seq1	2	0	2	2	PREDICTED: 50S ribosomal protein L19, chloroplastic [Vitis vinifera] >gi|296088907|emb|CBI38456.3| unnamed protein product [Vitis vinifera]	--	biological regulation;cellular component organization or biogenesis;cellular process;developmental process;immune system process;metabolic process;multi-organism process;multicellular organismal process;negative regulation of biological process;regulation of biological process;reproduction;reproductive process;response to stimulus;single-organism process	cell;cell part;macromolecular complex;membrane;organelle;organelle part	structural molecule activity
		comp77211_c0_seq8	0	0	0	0	PREDICTED: uncharacterized protein LOC100267992 [Vitis vinifera]	ataxia telangiectasia mutated family protein [EC:2.7.11.1]	--	--	--
		comp71359_c0_seq3	0	0	0	0	PREDICTED: growth-regulating factor 3-like [Solanum lycopersicum]	--	--	cell;cell part;organelle	--
		comp78247_c0_seq6	--	1	2	2	PREDICTED: deoxyhypusine hydroxylase [Vitis vinifera] >gi|297744120|emb|CBI37090.3| unnamed protein product [Vitis vinifera]	deoxyhypusine monooxygenase [EC:1.14.99.29]	cellular process;metabolic process	cell;cell part;macromolecular complex;membrane;membrane part	catalytic activity
		comp74912_c0_seq3	0	0	0	0	unnamed protein product [Vitis vinifera]	--	--	--	--
		comp74912_c0_seq28	0	0	0	0	unnamed protein product [Vitis vinifera]	--	--	--	--
		comp74912_c0_seq11	0	0	0	0	unnamed protein product [Vitis vinifera]	--	--	--	--
		comp77211_c0_seq1	0	0	0	0	PREDICTED: uncharacterized protein LOC100267992 [Vitis vinifera]	ataxia telangiectasia mutated family protein [EC:2.7.11.1]	--	--	--
		comp76116_c0_seq2	0	0	0	0	PREDICTED: uncharacterized protein LOC100260890 [Vitis vinifera]	--	--	--	--
		comp74912_c0_seq7	0	0	0	0	PREDICTED: uncharacterized protein LOC100250422 [Vitis vinifera]	--	--	--	--
		comp72469_c0_seq3	0	0	0	0	PREDICTED: uncharacterized protein LOC101255511 [Solanum lycopersicum]	--	--	--	--
		comp77211_c0_seq2	0	0	0	0	PREDICTED: uncharacterized protein LOC100267992 [Vitis vinifera]	ataxia telangiectasia mutated family protein [EC:2.7.11.1]	--	--	--
		comp74912_c0_seq27	0	0	0	0	unnamed protein product [Vitis vinifera]	--	--	--	--
		comp63835_c0_seq3	2	0	2	2	PREDICTED: hypersensitive-induced response protein 1-like [Glycine max]	--	--	cell;cell part;membrane;organelle	--
		comp72469_c0_seq4	0	0	0	0	unnamed protein product [Vitis vinifera]	--	--	--	--
		comp77211_c0_seq5	0	0	0	0	PREDICTED: uncharacterized protein LOC100267992 [Vitis vinifera]	ataxia telangiectasia mutated family protein [EC:2.7.11.1]	--	--	--
		comp76116_c0_seq3	0	0	0	0	PREDICTED: uncharacterized protein LOC100260890 [Vitis vinifera]	--	--	--	--
		comp72469_c0_seq1	0	0	0	0	PREDICTED: uncharacterized protein LOC100781613 [Glycine max]	--	biological regulation;cellular process;developmental process;metabolic process;multicellular organismal process;regulation of biological process;reproduction;reproductive process;response to stimulus;single-organism process	cell;cell part;membrane;organelle;organelle part	binding
		comp77211_c0_seq13	0	0	0	0	PREDICTED: uncharacterized protein LOC100267992 [Vitis vinifera]	ataxia telangiectasia mutated family protein [EC:2.7.11.1]	--	--	--
		comp77211_c0_seq9	0	0	0	0	PREDICTED: uncharacterized protein LOC100267992 [Vitis vinifera]	ataxia telangiectasia mutated family protein [EC:2.7.11.1]	--	--	--
		comp74912_c0_seq21	0	0	0	0	unnamed protein product [Vitis vinifera]	--	--	--	--
		comp76116_c0_seq4	0	0	0	0	PREDICTED: uncharacterized protein LOC100260890 [Vitis vinifera]	--	--	--	--
		comp74912_c0_seq1	0	0	0	0	PREDICTED: uncharacterized protein LOC100250422 [Vitis vinifera]	--	--	--	--
		comp77211_c0_seq6	0	0	0	0	PREDICTED: uncharacterized protein LOC100267992 [Vitis vinifera]	ataxia telangiectasia mutated family protein [EC:2.7.11.1]	--	--	--
		comp74912_c0_seq8	0	0	0	0	unnamed protein product [Vitis vinifera]	--	--	--	--
		comp74912_c0_seq19	0	0	0	0	unnamed protein product [Vitis vinifera]	--	--	--	--
		comp78247_c0_seq8	--	1	2	2	PREDICTED: deoxyhypusine hydroxylase [Vitis vinifera] >gi|297744120|emb|CBI37090.3| unnamed protein product [Vitis vinifera]	deoxyhypusine monooxygenase [EC:1.14.99.29]	cellular process;metabolic process	cell;cell part;macromolecular complex;membrane;membrane part	binding;catalytic activity
		comp72469_c0_seq9	0	0	0	0	PREDICTED: uncharacterized protein LOC101255511 [Solanum lycopersicum]	--	--	--	--
		comp74912_c0_seq18	0	0	0	0	unnamed protein product [Vitis vinifera]	--	--	--	--
		comp74912_c0_seq15	0	0	0	0	unnamed protein product [Vitis vinifera]	--	--	--	--
		comp77211_c0_seq12	0	0	0	0	PREDICTED: uncharacterized protein LOC100267992 [Vitis vinifera]	ataxia telangiectasia mutated family protein [EC:2.7.11.1]	--	--	--
		comp72469_c0_seq7	0	0	0	0	unnamed protein product [Vitis vinifera]	--	--	--	--
		comp77211_c0_seq3	0	0	0	0	PREDICTED: uncharacterized protein LOC100267992 [Vitis vinifera]	ataxia telangiectasia mutated family protein [EC:2.7.11.1]	--	--	--
		comp74912_c0_seq17	0	0	0	0	unnamed protein product [Vitis vinifera]	--	--	--	--
		comp68961_c0_seq1	1	2	4	2	ceramidase, putative [Ricinus communis] >gi|223540288|gb|EEF41859.1| ceramidase, putative [Ricinus communis]	neutral ceramidase [EC:3.5.1.23]	--	cell;cell part;extracellular region;membrane;organelle;organelle part	catalytic activity
		comp74912_c0_seq22	0	0	0	0	unnamed protein product [Vitis vinifera]	--	--	--	--
		comp63835_c0_seq2	0	0	0	2	hypersensitive-induced response protein [Cucumis sativus]	--	--	cell;cell junction;cell part;membrane;organelle;organelle part;symplast	binding
		comp74912_c0_seq13	0	0	0	0	unnamed protein product [Vitis vinifera]	--	--	--	--
		comp74912_c0_seq2	0	0	0	0	PREDICTED: uncharacterized protein LOC100250422 [Vitis vinifera]	--	--	--	--
		comp74912_c0_seq26	0	0	0	0	unnamed protein product [Vitis vinifera]	--	--	--	--
		comp74912_c0_seq20	0	0	0	0	unnamed protein product [Vitis vinifera]	--	--	--	--
		comp74912_c0_seq23	0	0	0	0	unnamed protein product [Vitis vinifera]	--	--	--	--
		comp74912_c0_seq29	0	0	0	0	unnamed protein product [Vitis vinifera]	--	--	--	--
		comp71359_c0_seq1	0	0	0	0	PREDICTED: growth-regulating factor 3-like [Solanum lycopersicum]	--	--	cell;cell part;organelle	--
		comp74912_c0_seq14	0	0	0	0	unnamed protein product [Vitis vinifera]	--	--	--	--
		comp74912_c0_seq6	0	0	0	0	PREDICTED: uncharacterized protein LOC100250422 [Vitis vinifera]	--	--	--	--
		comp74912_c0_seq24	0	0	0	0	unnamed protein product [Vitis vinifera]	--	--	--	--
		comp72469_c0_seq5	0	0	0	0	PREDICTED: uncharacterized protein LOC101255511 [Solanum lycopersicum]	--	--	--	--
miR398	pau-miR398h,I,j,k	comp74929_c0_seq4	2	3	4	3	hypothetical protein PRUPE_ppa007194mg [Prunus persica] >gi|462401001|gb|EMJ06558.1| hypothetical protein PRUPE_ppa007194mg [Prunus persica]	auxin-responsive protein IAA	biological regulation;cellular process;metabolic process;regulation of biological process;response to stimulus;signaling;single-organism process	cell;cell part;organelle	binding
		comp74929_c0_seq2	2	3	4	3	hypothetical protein PRUPE_ppa007194mg [Prunus persica] >gi|462401001|gb|EMJ06558.1| hypothetical protein PRUPE_ppa007194mg [Prunus persica]	auxin-responsive protein IAA	biological regulation;cellular process;metabolic process;regulation of biological process	cell;cell part	--
		comp60284_c0_seq6	0	0	0	0	PREDICTED: cytochrome c oxidase subunit 5b-2, mitochondrial-like [Solanum lycopersicum]	cytochrome c oxidase subunit 5b	cellular process;metabolic process	cell;cell part;membrane;organelle;organelle part	binding
		comp60284_c0_seq17	0	0	0	0	cytochrome c oxidase family protein-like [Solanum tuberosum]	cytochrome c oxidase subunit 5b	cellular process;metabolic process	cell;cell part;macromolecular complex;membrane;membrane part;organelle;organelle part	binding;catalytic activity;transporter activity
		comp60284_c0_seq1	0	0	0	0	PREDICTED: cytochrome c oxidase subunit 5b-2, mitochondrial-like [Solanum lycopersicum]	cytochrome c oxidase subunit 5b	cellular process;metabolic process	cell;cell part;membrane;organelle;organelle part	binding
		comp74929_c0_seq1	2	3	4	3	hypothetical protein PRUPE_ppa007194mg [Prunus persica] >gi|462401001|gb|EMJ06558.1| hypothetical protein PRUPE_ppa007194mg [Prunus persica]	auxin-responsive protein IAA	biological regulation;cellular process;metabolic process;regulation of biological process	cell;cell part	--
		comp60284_c0_seq3	0	0	0	0	PREDICTED: cytochrome c oxidase subunit 5b-2, mitochondrial-like [Solanum lycopersicum]	cytochrome c oxidase subunit 5b	cellular process;metabolic process	cell;cell part;membrane;organelle;organelle part	binding
		comp74929_c0_seq3	2	3	4	3	hypothetical protein PRUPE_ppa007194mg [Prunus persica] >gi|462401001|gb|EMJ06558.1| hypothetical protein PRUPE_ppa007194mg [Prunus persica]	auxin-responsive protein IAA	biological regulation;cellular process;metabolic process;regulation of biological process;response to stimulus;signaling;single-organism process	cell;cell part;organelle	binding
		comp60284_c0_seq8	0	0	0	0	PREDICTED: cytochrome c oxidase subunit 5b-2, mitochondrial-like [Solanum lycopersicum]	cytochrome c oxidase subunit 5b	cellular process;metabolic process	cell;cell part;membrane;organelle;organelle part	binding
		comp60284_c0_seq2	0	0	0	0	PREDICTED: cytochrome c oxidase subunit 5b-2, mitochondrial-like [Solanum lycopersicum]	cytochrome c oxidase subunit 5b	cellular process;metabolic process	cell;cell part;membrane;organelle;organelle part	binding
		comp60284_c0_seq15	0	0	0	0	cytochrome c oxidase family protein-like [Solanum tuberosum]	cytochrome c oxidase subunit 5b	cellular process;metabolic process	cell;cell part;macromolecular complex;membrane;membrane part;organelle;organelle part	binding;catalytic activity;transporter activity
		comp60284_c0_seq16	0	0	0	0	cytochrome c oxidase family protein-like [Solanum tuberosum]	cytochrome c oxidase subunit 5b	cellular process;metabolic process	cell;cell part;macromolecular complex;membrane;membrane part;organelle;organelle part	binding;catalytic activity;transporter activity
		comp60284_c0_seq5	0	0	0	0	PREDICTED: cytochrome c oxidase subunit 5b-2, mitochondrial-like [Solanum lycopersicum]	cytochrome c oxidase subunit 5b	cellular process;metabolic process	cell;cell part;membrane;organelle;organelle part	binding
	pau-miR398l	comp60284_c0_seq4	0	2	2	2	PREDICTED: cytochrome c oxidase subunit 5b-2, mitochondrial-like [Solanum lycopersicum]	cytochrome c oxidase subunit 5b	cellular process;metabolic process	cell;cell part;membrane;organelle;organelle part	binding
		comp60284_c0_seq17	0	0	0	0	cytochrome c oxidase family protein-like [Solanum tuberosum]	cytochrome c oxidase subunit 5b	cellular process;metabolic process	cell;cell part;macromolecular complex;membrane;membrane part;organelle;organelle part	binding;catalytic activity;transporter activity
		comp60284_c0_seq10	0	2	2	2	PREDICTED: cytochrome c oxidase subunit 5b-2, mitochondrial-like [Solanum lycopersicum]	cytochrome c oxidase subunit 5b	cellular process;metabolic process	cell;cell part;membrane;organelle;organelle part	binding
		comp60284_c0_seq8	0	0	0	0	PREDICTED: cytochrome c oxidase subunit 5b-2, mitochondrial-like [Solanum lycopersicum]	cytochrome c oxidase subunit 5b	cellular process;metabolic process	cell;cell part;membrane;organelle;organelle part	binding
		comp60284_c0_seq6	0	0	0	0	PREDICTED: cytochrome c oxidase subunit 5b-2, mitochondrial-like [Solanum lycopersicum]	cytochrome c oxidase subunit 5b	cellular process;metabolic process	cell;cell part;membrane;organelle;organelle part	binding
		comp60284_c0_seq11	0	2	2	2	PREDICTED: cytochrome c oxidase subunit 5b-2, mitochondrial-like [Solanum lycopersicum]	cytochrome c oxidase subunit 5b	cellular process;metabolic process	cell;cell part;membrane;organelle;organelle part	binding
		comp60284_c0_seq12	0	2	2	2	PREDICTED: cytochrome c oxidase subunit 5b-2, mitochondrial-like [Solanum lycopersicum]	cytochrome c oxidase subunit 5b	cellular process;metabolic process	cell;cell part;membrane;organelle;organelle part	binding
		comp60284_c0_seq5	0	0	0	0	PREDICTED: cytochrome c oxidase subunit 5b-2, mitochondrial-like [Solanum lycopersicum]	cytochrome c oxidase subunit 5b	cellular process;metabolic process	cell;cell part;membrane;organelle;organelle part	binding
		comp60284_c0_seq15	0	0	0	0	cytochrome c oxidase family protein-like [Solanum tuberosum]	cytochrome c oxidase subunit 5b	cellular process;metabolic process	cell;cell part;macromolecular complex;membrane;membrane part;organelle;organelle part	binding;catalytic activity;transporter activity
		comp60284_c0_seq2	0	0	0	0	PREDICTED: cytochrome c oxidase subunit 5b-2, mitochondrial-like [Solanum lycopersicum]	cytochrome c oxidase subunit 5b	cellular process;metabolic process	cell;cell part;membrane;organelle;organelle part	binding
		comp60284_c0_seq9	0	2	2	2	PREDICTED: cytochrome c oxidase subunit 5b-2, mitochondrial-like [Solanum lycopersicum]	cytochrome c oxidase subunit 5b	cellular process;metabolic process	cell;cell part;membrane;organelle;organelle part	binding
		comp60284_c0_seq16	0	0	0	0	cytochrome c oxidase family protein-like [Solanum tuberosum]	cytochrome c oxidase subunit 5b	cellular process;metabolic process	cell;cell part;macromolecular complex;membrane;membrane part;organelle;organelle part	binding;catalytic activity;transporter activity
		comp60284_c0_seq7	0	2	2	2	PREDICTED: cytochrome c oxidase subunit 5b-2, mitochondrial-like [Solanum lycopersicum]	cytochrome c oxidase subunit 5b	cellular process;metabolic process	cell;cell part;membrane;organelle;organelle part	binding
		comp60284_c0_seq3	0	0	0	0	PREDICTED: cytochrome c oxidase subunit 5b-2, mitochondrial-like [Solanum lycopersicum]	cytochrome c oxidase subunit 5b	cellular process;metabolic process	cell;cell part;membrane;organelle;organelle part	binding
		comp60284_c0_seq1	0	0	0	0	PREDICTED: cytochrome c oxidase subunit 5b-2, mitochondrial-like [Solanum lycopersicum]	cytochrome c oxidase subunit 5b	cellular process;metabolic process	cell;cell part;membrane;organelle;organelle part	binding
miR399	pau-miR399i	comp76725_c0_seq1	4	--	--	4	PREDICTED: multisite-specific tRNA:(cytosine-C(5))-methyltransferase-like [Solanum lycopersicum]	multisite-specific tRNA:(cytosine-C5)-methyltransferase [EC:2.1.1.202]	--	cell;cell part;organelle	catalytic activity
		comp78018_c0_seq1	2	4	4	2	PREDICTED: uncharacterized protein LOC101262953 isoform 1 [Solanum lycopersicum]	--	biological regulation;cellular process;developmental process;immune system process;metabolic process;multi-organism process;multicellular organismal process;regulation of biological process;reproduction;reproductive process;response to stimulus;signaling;single-organism process	cell;cell part;organelle	--
		comp75580_c0_seq34	4	--	4	2	PREDICTED: probable receptor-like protein kinase At5g47070-like [Solanum lycopersicum]	[EC:2.7.1.-]	cellular process;metabolic process	--	binding;catalytic activity
		comp75580_c0_seq7	4	--	4	2	PREDICTED: probable receptor-like protein kinase At5g47070 [Vitis vinifera] >gi|297734656|emb|CBI16707.3| unnamed protein product [Vitis vinifera]	[EC:2.7.1.-]	cellular process;metabolic process	cell;cell part;membrane	binding;catalytic activity
		comp70781_c1_seq4	4	2	--	0	--	--	--	--	--
		comp78018_c0_seq4	2	4	4	2	PREDICTED: uncharacterized protein LOC101262953 isoform 1 [Solanum lycopersicum]	--	biological regulation;cellular process;developmental process;immune system process;metabolic process;multi-organism process;multicellular organismal process;regulation of biological process;reproduction;reproductive process;response to stimulus;signaling;single-organism process	cell;cell part;organelle	--
		comp70781_c1_seq5	--	2	2	--	--	--	--	--	--
		comp70781_c1_seq5	2	1	1	2	--	--	--	--	--
		comp77635_c0_seq1	2	4	4	4	malonyl CoA:anthocyanin 5-O-glucoside-6&apos;&apos;&apos;-O-malonyltransferase [Perilla frutescens]	agmatine coumaroyltransferase [EC:2.3.1.64 2.3.1.-]	--	--	--
		comp78018_c0_seq8	2	4	4	2	PREDICTED: uncharacterized protein LOC101262953 isoform 1 [Solanum lycopersicum]	--	biological regulation;cellular process;developmental process;immune system process;metabolic process;multi-organism process;multicellular organismal process;regulation of biological process;reproduction;reproductive process;response to stimulus;signaling;single-organism process	cell;cell part;organelle	--
		comp70781_c1_seq5	4	2	--	0	--	--	--	--	--
		comp79209_c0_seq1	--	2	2	--	PREDICTED: probable ubiquitin-conjugating enzyme E2 24-like [Vitis vinifera] >gi|297735992|emb|CBI23966.3| unnamed protein product [Vitis vinifera]	ubiquitin-conjugating enzyme E2 O [EC:6.3.2.19]	biological regulation;cellular process;developmental process;establishment of localization;localization;metabolic process;multicellular organismal process;response to stimulus;single-organism process	--	catalytic activity
		comp76725_c0_seq2	4	--	--	4	PREDICTED: multisite-specific tRNA:(cytosine-C(5))-methyltransferase-like [Solanum lycopersicum]	multisite-specific tRNA:(cytosine-C5)-methyltransferase [EC:2.1.1.202]	--	cell;cell part;organelle	catalytic activity
		comp75580_c0_seq23	4	--	4	2	PREDICTED: probable receptor-like protein kinase At5g47070-like [Solanum lycopersicum]	[EC:2.7.1.-]	cellular process;metabolic process	cell;cell part;membrane	binding;catalytic activity
		comp70781_c1_seq4	2	1	1	2	--	--	--	--	--
		comp75580_c0_seq22	4	--	4	2	PREDICTED: probable receptor-like protein kinase At5g47070-like [Solanum lycopersicum]	[EC:2.7.1.-]	cellular process;metabolic process	cell;cell part;membrane	binding;catalytic activity
		comp75580_c0_seq8	4	--	4	2	PREDICTED: probable receptor-like protein kinase At5g47070 [Vitis vinifera] >gi|297734656|emb|CBI16707.3| unnamed protein product [Vitis vinifera]	[EC:2.7.1.-]	cellular process;metabolic process	cell;cell part;membrane	binding;catalytic activity
		comp75580_c0_seq9	4	--	4	2	PREDICTED: probable receptor-like protein kinase At5g47070 [Vitis vinifera] >gi|297734656|emb|CBI16707.3| unnamed protein product [Vitis vinifera]	[EC:2.7.1.-]	cellular process;metabolic process	cell;cell part;membrane	binding;catalytic activity
		comp70781_c1_seq1	4	2	--	2	--	--	--	--	--
		comp70781_c1_seq3	2	1	1	2	--	--	--	--	--
		comp70781_c1_seq2	2	1	1	2	--	--	--	--	--
		comp70781_c1_seq2	--	2	2	--	--	--	--	--	--
		comp75580_c0_seq31	4	--	4	2	PREDICTED: probable receptor-like protein kinase At5g47070-like [Solanum lycopersicum]	[EC:2.7.1.-]	cellular process;metabolic process	--	binding;catalytic activity
		comp78018_c0_seq6	2	4	4	2	PREDICTED: uncharacterized protein LOC101262953 isoform 1 [Solanum lycopersicum]	--	biological regulation;cellular process;developmental process;immune system process;metabolic process;multi-organism process;multicellular organismal process;regulation of biological process;reproduction;reproductive process;response to stimulus;signaling;single-organism process	cell;cell part;organelle	--
		comp70781_c1_seq2	2	1	1	2	--	--	--	--	--
		comp78018_c0_seq11	2	4	4	2	PREDICTED: uncharacterized protein LOC101262953 isoform 1 [Solanum lycopersicum]	--	biological regulation;cellular process;developmental process;immune system process;metabolic process;multi-organism process;multicellular organismal process;regulation of biological process;reproduction;reproductive process;response to stimulus;signaling;single-organism process	cell;cell part;organelle	--
		comp78018_c0_seq5	2	4	4	2	PREDICTED: uncharacterized protein LOC101262953 isoform 1 [Solanum lycopersicum]	--	biological regulation;cellular process;developmental process;immune system process;metabolic process;multi-organism process;multicellular organismal process;regulation of biological process;reproduction;reproductive process;response to stimulus;signaling;single-organism process	cell;cell part;organelle	--
		comp75580_c0_seq33	4	--	4	2	PREDICTED: probable receptor-like protein kinase At5g47070-like [Solanum lycopersicum]	[EC:2.7.1.-]	cellular process;metabolic process	--	binding;catalytic activity
		comp78018_c0_seq9	2	4	4	2	PREDICTED: uncharacterized protein LOC101262953 isoform 1 [Solanum lycopersicum]	--	biological regulation;cellular process;developmental process;immune system process;metabolic process;multi-organism process;multicellular organismal process;regulation of biological process;reproduction;reproductive process;response to stimulus;signaling;single-organism process	cell;cell part;organelle	--
		comp70781_c1_seq3	4	2	--	0	--	--	--	--	--
		comp70781_c1_seq3	2	1	1	2	--	--	--	--	--
		comp78018_c0_seq7	2	4	4	2	PREDICTED: uncharacterized protein LOC101262953 isoform 1 [Solanum lycopersicum]	--	biological regulation;cellular process;developmental process;immune system process;metabolic process;multi-organism process;multicellular organismal process;regulation of biological process;reproduction;reproductive process;response to stimulus;signaling;single-organism process	cell;cell part;organelle	--
		comp78018_c0_seq2	2	4	4	2	PREDICTED: uncharacterized protein LOC101262953 isoform 1 [Solanum lycopersicum]	--	biological regulation;cellular process;developmental process;immune system process;metabolic process;multi-organism process;multicellular organismal process;regulation of biological process;reproduction;reproductive process;response to stimulus;signaling;single-organism process	cell;cell part;organelle	--
		comp70781_c1_seq4	2	1	1	2	--	--	--	--	--
		comp70781_c1_seq5	2	1	1	2	--	--	--	--	--
		comp78018_c0_seq3	2	4	4	2	PREDICTED: uncharacterized protein LOC101262953 isoform 1 [Solanum lycopersicum]	--	biological regulation;cellular process;developmental process;immune system process;metabolic process;multi-organism process;multicellular organismal process;regulation of biological process;reproduction;reproductive process;response to stimulus;signaling;single-organism process	cell;cell part;organelle	--
		comp70781_c1_seq3	--	2	2	--	--	--	--	--	--
		comp77635_c0_seq2	2	4	4	4	malonyl CoA:anthocyanin 5-O-glucoside-6&apos;&apos;&apos;-O-malonyltransferase [Perilla frutescens]	agmatine coumaroyltransferase [EC:2.3.1.64 2.3.1.-]	--	--	--
		comp70781_c1_seq1	2	1	2	2	--	--	--	--	--
		comp75580_c0_seq21	4	--	4	2	PREDICTED: probable receptor-like protein kinase At5g47070-like [Solanum lycopersicum]	[EC:2.7.1.-]	cellular process;metabolic process	cell;cell part;membrane	binding;catalytic activity
		comp78018_c0_seq10	2	4	4	2	PREDICTED: uncharacterized protein LOC101262953 isoform 1 [Solanum lycopersicum]	--	biological regulation;cellular process;developmental process;immune system process;metabolic process;multi-organism process;multicellular organismal process;regulation of biological process;reproduction;reproductive process;response to stimulus;signaling;single-organism process	cell;cell part;organelle	--
		comp75580_c0_seq18	4	--	4	2	PREDICTED: probable receptor-like protein kinase At5g47070-like [Solanum lycopersicum]	[EC:2.7.1.-]	cellular process;metabolic process	cell;cell part;membrane	binding;catalytic activity
		comp70781_c1_seq1	2	1	2	2	--	--	--	--	--
		comp70781_c1_seq4	--	2	2	--	--	--	--	--	--
		comp70781_c1_seq1	--	2	2	--	--	--	--	--	--
		comp75580_c0_seq20	4	--	4	2	PREDICTED: probable receptor-like protein kinase At5g47070-like [Solanum lycopersicum]	[EC:2.7.1.-]	cellular process;metabolic process	cell;cell part;membrane	binding;catalytic activity
		comp75580_c0_seq24	4	--	4	2	PREDICTED: probable receptor-like protein kinase At5g47070-like [Solanum lycopersicum]	[EC:2.7.1.-]	cellular process;metabolic process	cell;cell part;membrane	binding;catalytic activity
		comp70781_c1_seq2	4	2	--	0	--	--	--	--	--
	pau-miR399a,b,c,d	comp70781_c1_seq3	--	2	2	--	--	--	--	--	--
		comp70781_c1_seq2	--	2	2	--	--	--	--	--	--
		comp79409_c0_seq6	--	--	--	2	PREDICTED: probable alpha,alpha-trehalose-phosphate synthase [UDP-forming] 9-like [Solanum lycopersicum]	trehalose 6-phosphate synthase/phosphatase [EC:2.4.1.15 3.1.3.12]	cellular process;metabolic process;response to stimulus	cell;cell part;organelle	catalytic activity
		comp78018_c0_seq1	2	4	4	2	PREDICTED: uncharacterized protein LOC101262953 isoform 1 [Solanum lycopersicum]	--	biological regulation;cellular process;developmental process;immune system process;metabolic process;multi-organism process;multicellular organismal process;regulation of biological process;reproduction;reproductive process;response to stimulus;signaling;single-organism process	cell;cell part;organelle	--
		comp79409_c0_seq1	--	--	--	2	PREDICTED: probable alpha,alpha-trehalose-phosphate synthase [UDP-forming] 9-like [Solanum lycopersicum]	trehalose 6-phosphate synthase/phosphatase [EC:2.4.1.15 3.1.3.12]	cellular process;metabolic process;response to stimulus	cell;cell part;organelle	catalytic activity
		comp70781_c1_seq2	0	2	4	2	--	--	--	--	--
		comp75430_c0_seq1	--	2	--	--	PREDICTED: uncharacterized protein LOC101254880 [Solanum lycopersicum]	--	cellular process;metabolic process	cell;cell part;organelle	binding;catalytic activity;structural molecule activity
		comp79209_c0_seq1	--	2	2	--	PREDICTED: probable ubiquitin-conjugating enzyme E2 24-like [Vitis vinifera] >gi|297735992|emb|CBI23966.3| unnamed protein product [Vitis vinifera]	ubiquitin-conjugating enzyme E2 O [EC:6.3.2.19]	biological regulation;cellular process;developmental process;establishment of localization;localization;metabolic process;multicellular organismal process;response to stimulus;single-organism process	--	catalytic activity
		comp70781_c1_seq5	--	2	2	--	--	--	--	--	--
		comp78018_c0_seq4	2	4	4	2	PREDICTED: uncharacterized protein LOC101262953 isoform 1 [Solanum lycopersicum]	--	biological regulation;cellular process;developmental process;immune system process;metabolic process;multi-organism process;multicellular organismal process;regulation of biological process;reproduction;reproductive process;response to stimulus;signaling;single-organism process	cell;cell part;organelle	--
		comp79409_c0_seq2	--	--	--	2	PREDICTED: probable alpha,alpha-trehalose-phosphate synthase [UDP-forming] 9-like [Solanum lycopersicum]	trehalose 6-phosphate synthase/phosphatase [EC:2.4.1.15 3.1.3.12]	cellular process;metabolic process;response to stimulus	cell;cell part;organelle	catalytic activity
		comp74056_c0_seq1	0	0	2	2	hypothetical protein PRUPE_ppa004539mg [Prunus persica]	cytochrome P450, family 734, subfamily A, polypeptide 1 (PHYB activation tagged suppressor 1) [EC:1.14.-.-]	metabolic process	--	binding;catalytic activity;electron carrier activity
		comp74056_c0_seq2	0	0	2	2	hypothetical protein PRUPE_ppa004539mg [Prunus persica]	cytochrome P450, family 734, subfamily A, polypeptide 1 (PHYB activation tagged suppressor 1) [EC:1.14.-.-]	metabolic process	--	binding;catalytic activity;electron carrier activity
		comp70781_c1_seq1	--	2	2	--	--	--	--	--	--
		comp70781_c1_seq4	0	2	4	2	--	--	--	--	--
		comp71158_c0_seq1	2	2	2	2	NADPH:protochlorophyllide oxidoreductase [Nicotiana tabacum]	protochlorophyllide reductase [EC:1.3.1.33]	cellular process;metabolic process;response to stimulus	cell;cell part;membrane;organelle;organelle part	binding;catalytic activity
		comp71001_c0_seq2	--	--	--	2	PREDICTED: eukaryotic peptide chain release factor subunit 1-3 [Vitis vinifera]	peptide chain release factor subunit 1	cellular component organization or biogenesis;cellular process;metabolic process;single-organism process	cell;cell part;membrane	binding
		comp70781_c1_seq4	--	2	2	--	--	--	--	--	--
		comp79409_c0_seq3	--	--	--	2	PREDICTED: probable alpha,alpha-trehalose-phosphate synthase [UDP-forming] 9-like [Solanum lycopersicum]	trehalose 6-phosphate synthase/phosphatase [EC:2.4.1.15 3.1.3.12]	cellular process;metabolic process;response to stimulus	cell;cell part;organelle	catalytic activity
		comp78018_c0_seq8	2	4	4	2	PREDICTED: uncharacterized protein LOC101262953 isoform 1 [Solanum lycopersicum]	--	biological regulation;cellular process;developmental process;immune system process;metabolic process;multi-organism process;multicellular organismal process;regulation of biological process;reproduction;reproductive process;response to stimulus;signaling;single-organism process	cell;cell part;organelle	--
		comp70781_c1_seq5	0	2	4	2	--	--	--	--	--
		comp75430_c0_seq2	--	2	--	--	PREDICTED: uncharacterized protein LOC101254880 [Solanum lycopersicum]	--	cellular process;metabolic process	cell;cell part;organelle	binding;catalytic activity;structural molecule activity
		comp70781_c1_seq3	0	2	4	2	--	--	--	--	--
		comp78018_c0_seq7	2	4	4	2	PREDICTED: uncharacterized protein LOC101262953 isoform 1 [Solanum lycopersicum]	--	biological regulation;cellular process;developmental process;immune system process;metabolic process;multi-organism process;multicellular organismal process;regulation of biological process;reproduction;reproductive process;response to stimulus;signaling;single-organism process	cell;cell part;organelle	--
		comp71001_c0_seq3	--	--	--	2	PREDICTED: eukaryotic peptide chain release factor subunit 1-3 [Vitis vinifera]	peptide chain release factor subunit 1	cellular component organization or biogenesis;cellular process;metabolic process;single-organism process	cell;cell part;membrane	binding
		comp78018_c0_seq3	2	4	4	2	PREDICTED: uncharacterized protein LOC101262953 isoform 1 [Solanum lycopersicum]	--	biological regulation;cellular process;developmental process;immune system process;metabolic process;multi-organism process;multicellular organismal process;regulation of biological process;reproduction;reproductive process;response to stimulus;signaling;single-organism process	cell;cell part;organelle	--
		comp78018_c0_seq6	2	4	4	2	PREDICTED: uncharacterized protein LOC101262953 isoform 1 [Solanum lycopersicum]	--	biological regulation;cellular process;developmental process;immune system process;metabolic process;multi-organism process;multicellular organismal process;regulation of biological process;reproduction;reproductive process;response to stimulus;signaling;single-organism process	cell;cell part;organelle	--
		comp70781_c1_seq1	2	2	4	2	--	--	--	--	--
		comp75430_c0_seq3	--	2	--	--	PREDICTED: uncharacterized protein LOC101254880 [Solanum lycopersicum]	--	cellular process;metabolic process	cell;cell part;organelle	binding;catalytic activity;structural molecule activity
		comp79409_c0_seq4	--	--	--	2	PREDICTED: probable alpha,alpha-trehalose-phosphate synthase [UDP-forming] 9-like [Solanum lycopersicum]	trehalose 6-phosphate synthase/phosphatase [EC:2.4.1.15 3.1.3.12]	cellular process;metabolic process;response to stimulus	cell;cell part;organelle	catalytic activity
		comp78018_c0_seq11	2	4	4	2	PREDICTED: uncharacterized protein LOC101262953 isoform 1 [Solanum lycopersicum]	--	biological regulation;cellular process;developmental process;immune system process;metabolic process;multi-organism process;multicellular organismal process;regulation of biological process;reproduction;reproductive process;response to stimulus;signaling;single-organism process	cell;cell part;organelle	--
		comp78018_c0_seq2	2	4	4	2	PREDICTED: uncharacterized protein LOC101262953 isoform 1 [Solanum lycopersicum]	--	biological regulation;cellular process;developmental process;immune system process;metabolic process;multi-organism process;multicellular organismal process;regulation of biological process;reproduction;reproductive process;response to stimulus;signaling;single-organism process	cell;cell part;organelle	--
		comp71001_c0_seq1	--	--	--	2	PREDICTED: eukaryotic peptide chain release factor subunit 1-3 [Vitis vinifera]	peptide chain release factor subunit 1	cellular component organization or biogenesis;cellular process;metabolic process;single-organism process	cell;cell part;membrane	binding
		comp78018_c0_seq10	2	4	4	2	PREDICTED: uncharacterized protein LOC101262953 isoform 1 [Solanum lycopersicum]	--	biological regulation;cellular process;developmental process;immune system process;metabolic process;multi-organism process;multicellular organismal process;regulation of biological process;reproduction;reproductive process;response to stimulus;signaling;single-organism process	cell;cell part;organelle	--
		comp78018_c0_seq5	2	4	4	2	PREDICTED: uncharacterized protein LOC101262953 isoform 1 [Solanum lycopersicum]	--	biological regulation;cellular process;developmental process;immune system process;metabolic process;multi-organism process;multicellular organismal process;regulation of biological process;reproduction;reproductive process;response to stimulus;signaling;single-organism process	cell;cell part;organelle	--
		comp79409_c0_seq5	--	--	--	2	PREDICTED: probable alpha,alpha-trehalose-phosphate synthase [UDP-forming] 9-like [Solanum lycopersicum]	trehalose 6-phosphate synthase/phosphatase [EC:2.4.1.15 3.1.3.12]	cellular process;metabolic process;response to stimulus	cell;cell part;organelle	catalytic activity
		comp75430_c0_seq4	--	2	--	--	PREDICTED: uncharacterized protein LOC101254880 [Solanum lycopersicum]	--	cellular process;metabolic process	cell;cell part;organelle	binding;catalytic activity;structural molecule activity
		comp71001_c0_seq4	--	--	--	2	PREDICTED: eukaryotic peptide chain release factor subunit 1-3 [Vitis vinifera]	peptide chain release factor subunit 1	cellular component organization or biogenesis;cellular process;metabolic process;single-organism process	cell;cell part;membrane	binding
		comp78018_c0_seq9	2	4	4	2	PREDICTED: uncharacterized protein LOC101262953 isoform 1 [Solanum lycopersicum]	--	biological regulation;cellular process;developmental process;immune system process;metabolic process;multi-organism process;multicellular organismal process;regulation of biological process;reproduction;reproductive process;response to stimulus;signaling;single-organism process	cell;cell part;organelle	--
	pau-miR399e,f,g,h	comp70781_c1_seq2	--	2	2	--	--	--	--	--	--
		comp70781_c1_seq3	--	2	2	--	--	--	--	--	--
		comp71001_c0_seq4	--	--	--	2	PREDICTED: eukaryotic peptide chain release factor subunit 1-3 [Vitis vinifera]	peptide chain release factor subunit 1	cellular component organization or biogenesis;cellular process;metabolic process;single-organism process	cell;cell part;membrane	binding
		comp79209_c0_seq1	--	2	2	--	PREDICTED: probable ubiquitin-conjugating enzyme E2 24-like [Vitis vinifera] >gi|297735992|emb|CBI23966.3| unnamed protein product [Vitis vinifera]	ubiquitin-conjugating enzyme E2 O [EC:6.3.2.19]	biological regulation;cellular process;developmental process;establishment of localization;localization;metabolic process;multicellular organismal process;response to stimulus;single-organism process	--	catalytic activity
		comp71001_c0_seq2	--	--	--	2	PREDICTED: eukaryotic peptide chain release factor subunit 1-3 [Vitis vinifera]	peptide chain release factor subunit 1	cellular component organization or biogenesis;cellular process;metabolic process;single-organism process	cell;cell part;membrane	binding
		comp70781_c1_seq4	--	2	2	--	--	--	--	--	--
		comp70781_c1_seq4	0	2	4	2	--	--	--	--	--
		comp70781_c1_seq1	2	2	4	2	--	--	--	--	--
		comp70781_c1_seq5	0	2	4	2	--	--	--	--	--
		comp71001_c0_seq1	--	--	--	2	PREDICTED: eukaryotic peptide chain release factor subunit 1-3 [Vitis vinifera]	peptide chain release factor subunit 1	cellular component organization or biogenesis;cellular process;metabolic process;single-organism process	cell;cell part;membrane	binding
		comp71001_c0_seq3	--	--	--	2	PREDICTED: eukaryotic peptide chain release factor subunit 1-3 [Vitis vinifera]	peptide chain release factor subunit 1	cellular component organization or biogenesis;cellular process;metabolic process;single-organism process	cell;cell part;membrane	binding
		comp70781_c1_seq5	--	2	2	--	--	--	--	--	--
		comp70781_c1_seq3	0	2	4	2	--	--	--	--	--
		comp70781_c1_seq1	--	2	2	--	--	--	--	--	--
		comp70781_c1_seq2	0	2	4	2	--	--	--	--	--
miR160	pau-miR160a,b,c,d	comp79119_c0_seq8	0	0	0	0	PREDICTED: auxin response factor 18-like [Vitis vinifera]	auxin response factor	biological regulation;cellular process;developmental process;metabolic process;multicellular organismal process;regulation of biological process;reproduction;reproductive process;response to stimulus;signaling;single-organism process	cell;cell part;organelle	binding
		comp79119_c0_seq16	0	0	0	0	PREDICTED: auxin response factor 18-like [Vitis vinifera]	auxin response factor	biological regulation;cellular process;developmental process;metabolic process;multicellular organismal process;regulation of biological process;reproduction;reproductive process;response to stimulus;signaling;single-organism process	cell;cell part;organelle	binding
		comp79119_c0_seq3	0	0	0	0	PREDICTED: auxin response factor 18-like [Vitis vinifera]	auxin response factor	biological regulation;cellular process;developmental process;metabolic process;multicellular organismal process;regulation of biological process;reproduction;reproductive process;response to stimulus;signaling;single-organism process	cell;cell part;organelle	binding
		comp78401_c0_seq2	0	0	0	0	PREDICTED: auxin response factor 18-like [Solanum lycopersicum]	auxin response factor	biological regulation;cellular process;developmental process;metabolic process;multicellular organismal process;regulation of biological process;response to stimulus;signaling;single-organism process	cell;cell part;organelle	binding
		comp78401_c0_seq3	0	0	0	0	PREDICTED: auxin response factor 18-like [Solanum lycopersicum]	auxin response factor	biological regulation;cellular process;developmental process;metabolic process;multicellular organismal process;regulation of biological process;response to stimulus;signaling;single-organism process	cell;cell part;organelle	binding
		comp79119_c0_seq11	0	0	0	0	PREDICTED: auxin response factor 18-like [Vitis vinifera]	auxin response factor	biological regulation;cellular process;developmental process;metabolic process;multicellular organismal process;regulation of biological process;reproduction;reproductive process;response to stimulus;signaling;single-organism process	cell;cell part;organelle	binding
		comp79119_c0_seq4	0	0	0	0	PREDICTED: auxin response factor 18-like [Vitis vinifera]	auxin response factor	biological regulation;cellular process;developmental process;metabolic process;multicellular organismal process;regulation of biological process;reproduction;reproductive process;response to stimulus;signaling;single-organism process	cell;cell part;organelle	binding
		comp79119_c0_seq15	0	0	0	0	PREDICTED: auxin response factor 18-like [Vitis vinifera]	auxin response factor	biological regulation;cellular process;developmental process;metabolic process;multicellular organismal process;regulation of biological process;reproduction;reproductive process;response to stimulus;signaling;single-organism process	cell;cell part;organelle	binding
		comp79119_c0_seq7	0	0	0	0	PREDICTED: auxin response factor 18-like [Vitis vinifera]	auxin response factor	biological regulation;cellular process;developmental process;metabolic process;multicellular organismal process;regulation of biological process;reproduction;reproductive process;response to stimulus;signaling;single-organism process	cell;cell part;organelle	binding
		comp79119_c0_seq10	0	0	0	0	PREDICTED: auxin response factor 18-like [Vitis vinifera]	auxin response factor	biological regulation;cellular process;developmental process;metabolic process;multicellular organismal process;regulation of biological process;reproduction;reproductive process;response to stimulus;signaling;single-organism process	cell;cell part;organelle	binding
		comp78401_c0_seq1	0	0	0	0	PREDICTED: auxin response factor 18-like [Solanum lycopersicum]	auxin response factor	biological regulation;cellular process;developmental process;metabolic process;multicellular organismal process;regulation of biological process;response to stimulus;signaling;single-organism process	cell;cell part;organelle	binding
		comp79119_c0_seq1	0	0	0	0	PREDICTED: auxin response factor 18-like [Vitis vinifera]	auxin response factor	biological regulation;cellular process;developmental process;metabolic process;multicellular organismal process;regulation of biological process;reproduction;reproductive process;response to stimulus;signaling;single-organism process	cell;cell part;organelle	binding
		comp79119_c0_seq12	0	0	0	0	PREDICTED: auxin response factor 18-like [Vitis vinifera]	auxin response factor	biological regulation;cellular process;developmental process;metabolic process;multicellular organismal process;regulation of biological process;reproduction;reproductive process;response to stimulus;signaling;single-organism process	cell;cell part;organelle	binding
		comp79119_c0_seq5	0	0	0	0	PREDICTED: auxin response factor 18-like [Vitis vinifera]	auxin response factor	biological regulation;cellular process;developmental process;metabolic process;multicellular organismal process;regulation of biological process;reproduction;reproductive process;response to stimulus;signaling;single-organism process	cell;cell part;organelle	binding
		comp79119_c0_seq13	0	0	0	0	PREDICTED: auxin response factor 18-like [Vitis vinifera]	auxin response factor	biological regulation;cellular process;developmental process;metabolic process;multicellular organismal process;regulation of biological process;reproduction;reproductive process;response to stimulus;signaling;single-organism process	cell;cell part;organelle	binding
		comp79119_c0_seq17	0	0	0	0	PREDICTED: auxin response factor 18-like [Vitis vinifera]	auxin response factor	biological regulation;cellular process;developmental process;metabolic process;multicellular organismal process;regulation of biological process;reproduction;reproductive process;response to stimulus;signaling;single-organism process	cell;cell part;organelle	binding
		comp79119_c0_seq9	0	0	0	0	PREDICTED: auxin response factor 18-like [Vitis vinifera]	auxin response factor	biological regulation;cellular process;developmental process;metabolic process;multicellular organismal process;regulation of biological process;reproduction;reproductive process;response to stimulus;signaling;single-organism process	cell;cell part;organelle	binding
		comp79119_c0_seq2	0	0	0	0	PREDICTED: auxin response factor 18-like [Vitis vinifera]	auxin response factor	biological regulation;cellular process;developmental process;metabolic process;multicellular organismal process;regulation of biological process;reproduction;reproductive process;response to stimulus;signaling;single-organism process	cell;cell part;organelle	binding
		comp79119_c0_seq6	0	0	0	0	PREDICTED: auxin response factor 18-like [Vitis vinifera]	auxin response factor	biological regulation;cellular process;developmental process;metabolic process;multicellular organismal process;regulation of biological process;reproduction;reproductive process;response to stimulus;signaling;single-organism process	cell;cell part;organelle	binding
		comp79119_c0_seq14	0	0	0	0	PREDICTED: auxin response factor 18-like [Vitis vinifera]	auxin response factor	biological regulation;cellular process;developmental process;metabolic process;multicellular organismal process;regulation of biological process;reproduction;reproductive process;response to stimulus;signaling;single-organism process	cell;cell part;organelle	binding
		comp79119_c0_seq18	0	0	0	0	PREDICTED: auxin response factor 18-like [Vitis vinifera]	auxin response factor	biological regulation;cellular process;developmental process;metabolic process;multicellular organismal process;regulation of biological process;reproduction;reproductive process;response to stimulus;signaling;single-organism process	cell;cell part;organelle	binding
	pau-miR160e,f,g	comp79119_c0_seq16	0	0	0	0	PREDICTED: auxin response factor 18-like [Vitis vinifera]	auxin response factor	biological regulation;cellular process;developmental process;metabolic process;multicellular organismal process;regulation of biological process;reproduction;reproductive process;response to stimulus;signaling;single-organism process	cell;cell part;organelle	binding
		comp79119_c0_seq2	0	0	0	0	PREDICTED: auxin response factor 18-like [Vitis vinifera]	auxin response factor	biological regulation;cellular process;developmental process;metabolic process;multicellular organismal process;regulation of biological process;reproduction;reproductive process;response to stimulus;signaling;single-organism process	cell;cell part;organelle	binding
		comp78401_c0_seq2	0	0	0	0	PREDICTED: auxin response factor 18-like [Solanum lycopersicum]	auxin response factor	biological regulation;cellular process;developmental process;metabolic process;multicellular organismal process;regulation of biological process;response to stimulus;signaling;single-organism process	cell;cell part;organelle	binding
		comp79119_c0_seq17	0	0	0	0	PREDICTED: auxin response factor 18-like [Vitis vinifera]	auxin response factor	biological regulation;cellular process;developmental process;metabolic process;multicellular organismal process;regulation of biological process;reproduction;reproductive process;response to stimulus;signaling;single-organism process	cell;cell part;organelle	binding
		comp79119_c0_seq4	0	0	0	0	PREDICTED: auxin response factor 18-like [Vitis vinifera]	auxin response factor	biological regulation;cellular process;developmental process;metabolic process;multicellular organismal process;regulation of biological process;reproduction;reproductive process;response to stimulus;signaling;single-organism process	cell;cell part;organelle	binding
		comp79119_c0_seq8	0	0	0	0	PREDICTED: auxin response factor 18-like [Vitis vinifera]	auxin response factor	biological regulation;cellular process;developmental process;metabolic process;multicellular organismal process;regulation of biological process;reproduction;reproductive process;response to stimulus;signaling;single-organism process	cell;cell part;organelle	binding
		comp78401_c0_seq3	0	0	0	0	PREDICTED: auxin response factor 18-like [Solanum lycopersicum]	auxin response factor	biological regulation;cellular process;developmental process;metabolic process;multicellular organismal process;regulation of biological process;response to stimulus;signaling;single-organism process	cell;cell part;organelle	binding
		comp79119_c0_seq14	0	0	0	0	PREDICTED: auxin response factor 18-like [Vitis vinifera]	auxin response factor	biological regulation;cellular process;developmental process;metabolic process;multicellular organismal process;regulation of biological process;reproduction;reproductive process;response to stimulus;signaling;single-organism process	cell;cell part;organelle	binding
		comp79119_c0_seq9	0	0	0	0	PREDICTED: auxin response factor 18-like [Vitis vinifera]	auxin response factor	biological regulation;cellular process;developmental process;metabolic process;multicellular organismal process;regulation of biological process;reproduction;reproductive process;response to stimulus;signaling;single-organism process	cell;cell part;organelle	binding
		comp79119_c0_seq13	0	0	0	0	PREDICTED: auxin response factor 18-like [Vitis vinifera]	auxin response factor	biological regulation;cellular process;developmental process;metabolic process;multicellular organismal process;regulation of biological process;reproduction;reproductive process;response to stimulus;signaling;single-organism process	cell;cell part;organelle	binding
		comp79119_c0_seq11	0	0	0	0	PREDICTED: auxin response factor 18-like [Vitis vinifera]	auxin response factor	biological regulation;cellular process;developmental process;metabolic process;multicellular organismal process;regulation of biological process;reproduction;reproductive process;response to stimulus;signaling;single-organism process	cell;cell part;organelle	binding
		comp79119_c0_seq3	0	0	0	0	PREDICTED: auxin response factor 18-like [Vitis vinifera]	auxin response factor	biological regulation;cellular process;developmental process;metabolic process;multicellular organismal process;regulation of biological process;reproduction;reproductive process;response to stimulus;signaling;single-organism process	cell;cell part;organelle	binding
		comp79119_c0_seq15	0	0	0	0	PREDICTED: auxin response factor 18-like [Vitis vinifera]	auxin response factor	biological regulation;cellular process;developmental process;metabolic process;multicellular organismal process;regulation of biological process;reproduction;reproductive process;response to stimulus;signaling;single-organism process	cell;cell part;organelle	binding
		comp79119_c0_seq1	0	0	0	0	PREDICTED: auxin response factor 18-like [Vitis vinifera]	auxin response factor	biological regulation;cellular process;developmental process;metabolic process;multicellular organismal process;regulation of biological process;reproduction;reproductive process;response to stimulus;signaling;single-organism process	cell;cell part;organelle	binding
		comp79119_c0_seq5	0	0	0	0	PREDICTED: auxin response factor 18-like [Vitis vinifera]	auxin response factor	biological regulation;cellular process;developmental process;metabolic process;multicellular organismal process;regulation of biological process;reproduction;reproductive process;response to stimulus;signaling;single-organism process	cell;cell part;organelle	binding
		comp79119_c0_seq6	0	0	0	0	PREDICTED: auxin response factor 18-like [Vitis vinifera]	auxin response factor	biological regulation;cellular process;developmental process;metabolic process;multicellular organismal process;regulation of biological process;reproduction;reproductive process;response to stimulus;signaling;single-organism process	cell;cell part;organelle	binding
		comp79119_c0_seq10	0	0	0	0	PREDICTED: auxin response factor 18-like [Vitis vinifera]	auxin response factor	biological regulation;cellular process;developmental process;metabolic process;multicellular organismal process;regulation of biological process;reproduction;reproductive process;response to stimulus;signaling;single-organism process	cell;cell part;organelle	binding
		comp79119_c0_seq12	0	0	0	0	PREDICTED: auxin response factor 18-like [Vitis vinifera]	auxin response factor	biological regulation;cellular process;developmental process;metabolic process;multicellular organismal process;regulation of biological process;reproduction;reproductive process;response to stimulus;signaling;single-organism process	cell;cell part;organelle	binding
		comp79119_c0_seq18	0	0	0	0	PREDICTED: auxin response factor 18-like [Vitis vinifera]	auxin response factor	biological regulation;cellular process;developmental process;metabolic process;multicellular organismal process;regulation of biological process;reproduction;reproductive process;response to stimulus;signaling;single-organism process	cell;cell part;organelle	binding
		comp79119_c0_seq7	0	0	0	0	PREDICTED: auxin response factor 18-like [Vitis vinifera]	auxin response factor	biological regulation;cellular process;developmental process;metabolic process;multicellular organismal process;regulation of biological process;reproduction;reproductive process;response to stimulus;signaling;single-organism process	cell;cell part;organelle	binding
		comp78401_c0_seq1	0	0	0	0	PREDICTED: auxin response factor 18-like [Solanum lycopersicum]	auxin response factor	biological regulation;cellular process;developmental process;metabolic process;multicellular organismal process;regulation of biological process;response to stimulus;signaling;single-organism process	cell;cell part;organelle	binding
miR164	pau-miR164a,b	comp66756_c0_seq1	0	0	0	0	NAC domain-containing protein 21/22, putative [Ricinus communis] >gi|223546340|gb|EEF47842.1| NAC domain-containing protein 21/22, putative [Ricinus communis]	--	--	--	--
		comp76002_c0_seq2	--	--	--	2	PREDICTED: cystinosin homolog [Solanum lycopersicum]	cystinosin	--	cell;cell part;membrane;organelle;organelle part	--
		comp76002_c0_seq9	--	--	--	2	PREDICTED: cystinosin homolog [Solanum lycopersicum]	cystinosin	--	cell;cell part;membrane;organelle;organelle part	--
		comp65337_c2_seq1	--	2	2	--	PREDICTED: cell differentiation protein RCD1 homolog isoform 2 [Fragaria vesca subsp. vesca]	CCR4-NOT transcription complex subunit 9	--	--	--
		comp74912_c0_seq23	--	2	2	--	unnamed protein product [Vitis vinifera]	--	--	--	--
		comp76002_c0_seq7	--	--	--	2	PREDICTED: cystinosin homolog [Solanum lycopersicum]	cystinosin	--	cell;cell part;membrane;organelle;organelle part	--
		comp59735_c0_seq2	0	0	0	1	NAC transcription factor [Camellia sinensis]	--	biological regulation;cellular process;developmental process;multicellular organismal process;regulation of biological process;reproduction;reproductive process;response to stimulus;signaling;single-organism process	--	nucleic acid binding transcription factor activity
		comp76002_c0_seq8	--	--	--	2	PREDICTED: cystinosin homolog [Solanum lycopersicum]	cystinosin	--	cell;cell part;membrane;organelle	--
		comp76002_c0_seq19	--	--	--	2	PREDICTED: cystinosin homolog [Solanum lycopersicum]	cystinosin	--	cell;cell part;membrane;organelle	--
		comp74912_c0_seq18	--	2	2	--	unnamed protein product [Vitis vinifera]	--	--	--	--
		comp76002_c0_seq1	--	--	--	2	PREDICTED: cystinosin homolog [Solanum lycopersicum]	cystinosin	--	--	--
		comp65337_c2_seq2	--	2	2	--	unknown [Medicago truncatula]	CCR4-NOT transcription complex subunit 9	--	--	--
		comp67539_c0_seq2	2	4	2	--	predicted protein [Populus trichocarpa] >gi|222855047|gb|EEE92594.1| predicted protein [Populus trichocarpa]	--	biological regulation;cellular process;developmental process;establishment of localization;localization;metabolic process;multicellular organismal process;positive regulation of biological process;regulation of biological process;single-organism process	cell;cell part;membrane;organelle;organelle part	binding
		comp65337_c2_seq3	--	2	2	--	PREDICTED: cell differentiation protein RCD1 homolog isoform 2 [Fragaria vesca subsp. vesca]	CCR4-NOT transcription complex subunit 9	--	--	--
		comp76002_c0_seq18	--	--	--	2	PREDICTED: cystinosin homolog [Solanum lycopersicum]	cystinosin	--	cell;cell part;membrane;organelle;organelle part	--
		comp76002_c0_seq6	--	--	--	2	PREDICTED: cystinosin homolog [Solanum lycopersicum]	cystinosin	--	--	--
		comp71334_c0_seq1	0	0	0	0	PREDICTED: protein CUP-SHAPED COTYLEDON 2 [Vitis vinifera]	--	--	--	nucleic acid binding transcription factor activity
		comp59735_c0_seq1	0	0	2	2	NAC transcription factor [Camellia sinensis]	--	biological regulation;cellular process;developmental process;multicellular organismal process;regulation of biological process;reproduction;reproductive process;response to stimulus;signaling;single-organism process	--	nucleic acid binding transcription factor activity
		comp74912_c0_seq10	--	2	2	--	PREDICTED: uncharacterized protein LOC100796948 [Glycine max]	--	--	cell;cell part;organelle	--
		comp67539_c0_seq1	2	4	2	--	predicted protein [Populus trichocarpa] >gi|222855047|gb|EEE92594.1| predicted protein [Populus trichocarpa]	--	biological regulation;cellular process;developmental process;establishment of localization;localization;metabolic process;multicellular organismal process;positive regulation of biological process;regulation of biological process;single-organism process	cell;cell part;membrane;organelle;organelle part	binding
		comp74912_c0_seq16	--	2	2	--	PREDICTED: uncharacterized protein LOC100796948 [Glycine max]	--	--	cell;cell part;organelle	--
		comp69024_c0_seq3	--	--	2	4	vacuolar ATP synthase subunit [Camellia sinensis]	V-type H+-transporting ATPase subunit E [EC:3.6.3.14]	cellular component organization or biogenesis;cellular process;establishment of localization;localization;multi-organism process;response to stimulus;single-organism process	cell;cell part;macromolecular complex;membrane;membrane part;organelle;organelle part	catalytic activity;transporter activity
		comp65337_c2_seq4	--	2	2	--	PREDICTED: cell differentiation protein RCD1 homolog isoform 2 [Fragaria vesca subsp. vesca]	CCR4-NOT transcription complex subunit 9	--	--	--
miR168	pau-miR168a,b,c,d,e	comp79780_c1_seq1	2	0	2	2	AGO1-1, partial [Nicotiana benthamiana]	argonaute	biological adhesion;biological regulation;cellular component organization or biogenesis;cellular process;developmental process;establishment of localization;immune system process;localization;metabolic process;multi-organism process;multicellular organismal process;negative regulation of biological process;positive regulation of biological process;regulation of biological process;reproduction;rep…	cell;cell part;membrane;membrane part;organelle	binding;catalytic activity
		comp79780_c1_seq2	1	0	0	2	AGO1A [Solanum lycopersicum] >gi|409893066|gb|AFV46190.1| argonaute1-1, partial [Solanum lycopersicum]	argonaute	biological adhesion;biological regulation;cellular component organization or biogenesis;cellular process;developmental process;establishment of localization;immune system process;localization;metabolic process;multi-organism process;multicellular organismal process;negative regulation of biological process;positive regulation of biological process;regulation of biological process;reproduction;rep…	cell;cell part;membrane;membrane part;organelle	binding;catalytic activity
miR171	pau-miR171a,b	comp78717_c0_seq3	2	2	2	2	PREDICTED: uncharacterized protein LOC101253139 [Solanum lycopersicum]	DELLA protein	--	--	--
		comp70871_c0_seq1	2	0	0	2	PREDICTED: scarecrow-like protein 27-like [Cucumis sativus]	DELLA protein	biological regulation;cellular process;metabolic process;regulation of biological process	--	--
		comp78717_c0_seq1	2	2	2	2	PREDICTED: uncharacterized protein LOC101253139 [Solanum lycopersicum]	DELLA protein	--	--	--
		comp78717_c0_seq5	2	2	2	2	PREDICTED: uncharacterized protein LOC101253139 [Solanum lycopersicum]	DELLA protein	cellular process	--	--
		comp78717_c0_seq2	2	2	2	2	PREDICTED: uncharacterized protein LOC101253139 [Solanum lycopersicum]	DELLA protein	--	--	--
		comp72663_c0_seq1	0	0	0	0	unknown [Solanum melongena]	DELLA protein	biological regulation;cellular process;developmental process;metabolic process;multicellular organismal process;regulation of biological process;single-organism process	--	--
		comp78717_c0_seq4	2	2	2	2	PREDICTED: uncharacterized protein LOC101253139 [Solanum lycopersicum]	DELLA protein	--	--	--
		comp72663_c0_seq2	2	0	0	2	unknown [Solanum melongena]	DELLA protein	--	--	--
	pau-miR171c	comp78717_c0_seq2	0	0	0	0	PREDICTED: uncharacterized protein LOC101253139 [Solanum lycopersicum]	DELLA protein	--	--	--
		comp78717_c0_seq1	0	0	0	0	PREDICTED: uncharacterized protein LOC101253139 [Solanum lycopersicum]	DELLA protein	--	--	--
		comp78717_c0_seq3	0	0	0	0	PREDICTED: uncharacterized protein LOC101253139 [Solanum lycopersicum]	DELLA protein	--	--	--
		comp70871_c0_seq1	0	2	2	0	PREDICTED: scarecrow-like protein 27-like [Cucumis sativus]	DELLA protein	biological regulation;cellular process;metabolic process;regulation of biological process	--	--
		comp78717_c0_seq4	0	0	0	0	PREDICTED: uncharacterized protein LOC101253139 [Solanum lycopersicum]	DELLA protein	--	--	--
		comp72663_c0_seq2	0	2	2	0	unknown [Solanum melongena]	DELLA protein	--	--	--
		comp78717_c0_seq5	0	0	0	0	PREDICTED: uncharacterized protein LOC101253139 [Solanum lycopersicum]	DELLA protein	cellular process	--	--
miR2111	pau-miR2111	comp74036_c1_seq1	0	4	1	0	PREDICTED: F-box/kelch-repeat protein At3g27150-like isoform 1 [Solanum lycopersicum] >gi|460394541|ref|XP_004242861.1| PREDICTED: F-box/kelch-repeat protein At3g27150-like isoform 2 [Solanum lycopersicum]	kelch-like protein 20	biological regulation;cellular process;establishment of localization;localization;metabolic process;response to stimulus;single-organism process	cell;cell part;organelle	--
		comp59168_c0_seq1	4	--	--	1	PREDICTED: uncharacterized protein LOC101253848 [Solanum lycopersicum]	solute carrier family 39 (zinc transporter), member 1/2/3	metabolic process	--	--
miR2118	pau-miR2118a,b,c,d,e,f	comp69454_c0_seq3	0	0	0	0	--	--	--	--	--
		comp72345_c0_seq2	2	0	2	2	PREDICTED: putative late blight resistance protein homolog R1B-16-like [Solanum lycopersicum]	disease resistance protein RPM1	--	--	--
		comp77743_c0_seq1	2	2	2	2	unnamed protein product [Vitis vinifera]	phospholipase D [EC:3.1.4.4]	--	cell;cell part;organelle	--
		comp78663_c0_seq2	2	4	--	4	PREDICTED: U-box domain-containing protein 72 [Vitis vinifera] >gi|296083725|emb|CBI23714.3| unnamed protein product [Vitis vinifera]	pre-mRNA-processing factor 19 [EC:6.3.2.19]	cellular process;metabolic process;multi-organism process;response to stimulus	cell;cell part;macromolecular complex;membrane-enclosed lumen;organelle;organelle part	catalytic activity
		comp79371_c0_seq7	--	3	3	--	PREDICTED: putative late blight resistance protein homolog R1B-16-like [Solanum lycopersicum]	disease resistance protein RPM1	--	--	--
		comp77396_c0_seq2	2	4	2	2	PREDICTED: coatomer subunit delta-like [Cucumis sativus]	--	cellular process;establishment of localization;localization;single-organism process	cell;cell part;macromolecular complex;membrane;membrane part;organelle;organelle part	--
		comp76335_c0_seq2	4	--	--	2	PREDICTED: putative disease resistance protein At3g14460 [Vitis vinifera]	DNA-directed RNA polymerases I, II, and III subunit RPABC1	--	--	--
		comp79371_c0_seq5	0	0	0	0	PREDICTED: putative late blight resistance protein homolog R1B-16-like [Solanum lycopersicum]	disease resistance protein RPM1	--	--	--
		comp69454_c0_seq4	0	0	0	0	--	--	--	--	--
		comp69454_c0_seq6	0	0	0	0	--	--	--	--	--
		comp72345_c0_seq3	2	0	2	2	PREDICTED: putative late blight resistance protein homolog R1B-16-like [Solanum lycopersicum]	disease resistance protein RPM1	--	--	--
		comp78553_c0_seq3	2	0	0	0	PREDICTED: putative late blight resistance protein homolog R1B-17-like [Solanum lycopersicum]	disease resistance protein RPM1	--	--	--
		comp78663_c0_seq1	2	4	--	4	PREDICTED: U-box domain-containing protein 72 [Vitis vinifera] >gi|296083725|emb|CBI23714.3| unnamed protein product [Vitis vinifera]	pre-mRNA-processing factor 19 [EC:6.3.2.19]	cellular process;metabolic process;multi-organism process;response to stimulus	cell;cell part;macromolecular complex;membrane-enclosed lumen;organelle;organelle part	catalytic activity
		comp38373_c0_seq1	--	0	4	--	PREDICTED: putative late blight resistance protein homolog R1A-10-like [Solanum lycopersicum]	disease resistance protein RPM1	--	--	--
		comp77396_c0_seq1	2	4	2	2	PREDICTED: coatomer subunit delta-like [Cucumis sativus]	--	cellular process;establishment of localization;localization;single-organism process	cell;cell part;macromolecular complex;membrane;membrane part;organelle;organelle part	--
		comp79531_c0_seq7	0	0	0	0	PREDICTED: putative late blight resistance protein homolog R1A-10-like [Solanum lycopersicum]	disease resistance protein RPM1	--	--	--
		comp63254_c0_seq1	4	0	0	0	--	--	--	--	--
		comp77743_c0_seq3	0	2	0	0	PREDICTED: uncharacterized protein LOC101252627 [Solanum lycopersicum]	phospholipase D [EC:3.1.4.4]	--	cell;cell part	--
		comp77743_c0_seq2	2	2	2	2	unnamed protein product [Vitis vinifera]	phospholipase D [EC:3.1.4.4]	--	cell;cell part;organelle	--
		comp78553_c0_seq18	2	0	0	0	PREDICTED: putative late blight resistance protein homolog R1B-12-like [Solanum lycopersicum]	disease resistance protein RPM1	--	--	--
		comp76868_c0_seq1	1	4	2	2	PREDICTED: putative disease resistance protein RGA3-like [Vitis vinifera]	DNA-directed RNA polymerases I, II, and III subunit RPABC1	--	--	--
		comp79371_c0_seq6	0	0	0	0	PREDICTED: putative late blight resistance protein homolog R1B-16-like [Solanum lycopersicum]	disease resistance protein RPM1	--	--	--
		comp63254_c0_seq2	4	0	0	0	--	--	--	--	--
		comp78553_c0_seq5	2	0	0	0	PREDICTED: putative late blight resistance protein homolog R1B-16-like [Solanum lycopersicum]	disease resistance protein RPM1	--	--	--
		comp79371_c0_seq10	--	3	3	--	PREDICTED: putative late blight resistance protein homolog R1B-16-like [Solanum lycopersicum]	disease resistance protein RPM1	--	--	--
		comp76335_c0_seq3	4	--	--	2	PREDICTED: putative disease resistance protein At3g14460 [Vitis vinifera]	DNA-directed RNA polymerases I, II, and III subunit RPABC1	--	--	--
		comp79371_c0_seq2	2	2	2	0	PREDICTED: putative late blight resistance protein homolog R1B-16-like [Solanum lycopersicum]	disease resistance protein RPM1	--	--	--
		comp76335_c0_seq1	4	--	--	2	PREDICTED: putative disease resistance protein At3g14460 [Vitis vinifera]	DNA-directed RNA polymerases I, II, and III subunit RPABC1	--	--	--
		comp77743_c0_seq4	0	2	0	0	PREDICTED: uncharacterized protein LOC101252627 [Solanum lycopersicum]	phospholipase D [EC:3.1.4.4]	--	--	--
		comp78663_c0_seq4	2	4	--	4	PREDICTED: U-box domain-containing protein 72 [Vitis vinifera] >gi|296083725|emb|CBI23714.3| unnamed protein product [Vitis vinifera]	pre-mRNA-processing factor 19 [EC:6.3.2.19]	cellular process;metabolic process;multi-organism process;response to stimulus	cell;cell part;macromolecular complex;membrane-enclosed lumen;organelle;organelle part	catalytic activity
		comp79371_c0_seq3	2	2	2	0	PREDICTED: putative late blight resistance protein homolog R1B-16-like [Solanum lycopersicum]	disease resistance protein RPM1	--	--	--
		comp72345_c0_seq1	2	0	2	2	PREDICTED: putative late blight resistance protein homolog R1B-16-like [Solanum lycopersicum]	disease resistance protein RPM1	--	--	--
		comp78663_c0_seq3	2	4	--	4	PREDICTED: U-box domain-containing protein 72 [Vitis vinifera] >gi|296083725|emb|CBI23714.3| unnamed protein product [Vitis vinifera]	pre-mRNA-processing factor 19 [EC:6.3.2.19]	cellular process;metabolic process;multi-organism process;response to stimulus	cell;cell part;macromolecular complex;membrane-enclosed lumen;organelle;organelle part	catalytic activity
		comp79371_c0_seq4	1	0	0	0	disease resistance protein BS2 [Capsicum chacoense]	disease resistance protein RPM1	--	--	--
		comp79371_c0_seq1	2	2	2	0	PREDICTED: putative late blight resistance protein homolog R1B-16-like [Solanum lycopersicum]	disease resistance protein RPM1	--	--	--
	pau-miR2118g,h	comp74921_c0_seq2	2	3	2	2	PREDICTED: ribulose bisphosphate carboxylase/oxygenase activase 1, chloroplastic-like [Vitis vinifera] >gi|297740331|emb|CBI30513.3| unnamed protein product [Vitis vinifera]	26S proteasome regulatory subunit T4	--	--	binding
		comp74921_c0_seq1	2	3	2	2	PREDICTED: ribulose bisphosphate carboxylase/oxygenase activase 1, chloroplastic-like [Vitis vinifera] >gi|297740331|emb|CBI30513.3| unnamed protein product [Vitis vinifera]	26S proteasome regulatory subunit T4	--	--	binding
		comp65754_c0_seq1	3	2	4	4	PREDICTED: cytochrome b-c1 complex subunit 7-like [Solanum lycopersicum]	ubiquinol-cytochrome c reductase subunit 7	cellular process;metabolic process	cell;cell part;macromolecular complex;membrane;membrane part;organelle;organelle part	catalytic activity;electron carrier activity;transporter activity
		comp74921_c0_seq3	2	3	2	2	PREDICTED: ribulose bisphosphate carboxylase/oxygenase activase 1, chloroplastic-like [Vitis vinifera] >gi|297740331|emb|CBI30513.3| unnamed protein product [Vitis vinifera]	26S proteasome regulatory subunit T4	--	--	binding
		comp74921_c0_seq4	2	3	2	2	PREDICTED: ribulose bisphosphate carboxylase/oxygenase activase 1, chloroplastic-like [Vitis vinifera] >gi|297740331|emb|CBI30513.3| unnamed protein product [Vitis vinifera]	26S proteasome regulatory subunit T4	--	--	binding
miR390	pau-miR390a,b,c	comp78036_c0_seq7	--	--	--	1	PREDICTED: uncharacterized protein LOC100245350 [Vitis vinifera]	--	biological regulation;cellular component organization or biogenesis;cellular process;developmental process;metabolic process;multicellular organismal process;regulation of biological process;reproduction;reproductive process;single-organism process	--	catalytic activity
miR397	pau-miR397a,b,c,d	comp77597_c0_seq1	0	0	0	0	hypothetical protein PRUPE_ppa003590mg [Prunus persica]	L-ascorbate oxidase [EC:1.10.3.3]	cellular process;metabolic process	extracellular region	binding;catalytic activity
miR403	pau-miR403a	comp79789_c0_seq2	0	0	0	0	AGO2A2 [Solanum lycopersicum]	argonaute	immune system process;multi-organism process;response to stimulus	--	binding
		comp60636_c0_seq1	--	0	--	--	--	--	--	--	--
		comp79789_c0_seq3	0	0	0	0	AGO2A2 [Solanum lycopersicum]	argonaute	immune system process;multi-organism process;response to stimulus	--	binding
		comp79789_c0_seq4	0	0	0	0	--	--	--	--	--
		comp79789_c0_seq1	0	0	0	0	AGO2A2 [Solanum lycopersicum]	argonaute	immune system process;multi-organism process;response to stimulus	--	binding
	pau-miR403b	comp79789_c0_seq4	0	0	0	0	--	--	--	--	--
		comp79789_c0_seq2	0	0	0	0	AGO2A2 [Solanum lycopersicum]	argonaute	immune system process;multi-organism process;response to stimulus	--	binding
		comp79789_c0_seq3	0	0	0	0	AGO2A2 [Solanum lycopersicum]	argonaute	immune system process;multi-organism process;response to stimulus	--	binding
		comp60636_c0_seq1	--	0	--	--	--	--	--	--	--
		comp79789_c0_seq1	0	0	0	0	AGO2A2 [Solanum lycopersicum]	argonaute	immune system process;multi-organism process;response to stimulus	--	binding
miR408	pau-miR408a,b	comp77819_c0_seq14	4	--	--	4	PREDICTED: probable UDP-arabinopyranose mutase 5-like isoform 1 [Solanum lycopersicum]	reversibly glycosylated polypeptide / UDP-arabinopyranose mutase [EC:2.4.1.- 5.4.99.30]	cellular process;metabolic process;response to stimulus	--	catalytic activity
		comp77819_c0_seq6	4	--	--	4	PREDICTED: probable UDP-arabinopyranose mutase 5-like isoform 1 [Solanum lycopersicum]	reversibly glycosylated polypeptide / UDP-arabinopyranose mutase [EC:2.4.1.- 5.4.99.30]	cellular process;metabolic process;response to stimulus	cell;cell part;organelle	binding;catalytic activity
		comp66115_c0_seq2	4	--	--	4	unnamed protein product [Vitis vinifera]	--	cellular process;metabolic process	cell;cell part;macromolecular complex;membrane;organelle	structural molecule activity
		comp70530_c0_seq1	4	2	2	2	hypothetical protein PRUPE_ppa021383mg [Prunus persica]	--	developmental process;multi-organism process;multicellular organismal process;reproduction;reproductive process;single-organism process	extracellular region	binding;electron carrier activity
		comp73668_c0_seq1	--	--	--	4	PREDICTED: splicing factor U2af small subunit B-like [Vitis vinifera]	splicing factor U2AF 35 kDa subunit	--	--	binding
		comp77819_c0_seq3	4	--	--	4	PREDICTED: probable UDP-arabinopyranose mutase 5-like isoform 1 [Solanum lycopersicum]	reversibly glycosylated polypeptide / UDP-arabinopyranose mutase [EC:2.4.1.- 5.4.99.30]	cellular process;metabolic process;response to stimulus	--	catalytic activity
		comp78150_c0_seq2	4	--	--	--	PREDICTED: phosphatidylinositol-4-phosphate 5-kinase 9-like [Vitis vinifera]	1-phosphatidylinositol-4-phosphate 5-kinase [EC:2.7.1.68]	cellular process;metabolic process	cell;cell part;membrane;organelle	binding;catalytic activity
		comp67017_c0_seq1	--	--	--	4	PREDICTED: lysM domain receptor-like kinase 3-like [Solanum lycopersicum]	interleukin-1 receptor-associated kinase 4 [EC:2.7.11.1]	cellular component organization or biogenesis;cellular process;metabolic process;single-organism process	--	catalytic activity
		comp73914_c1_seq1	--	--	--	4	unnamed protein product [Vitis vinifera]	solute carrier family 15 (peptide/histidine transporter), member 3/4	establishment of localization;localization;single-organism process	cell;cell part;membrane	transporter activity
		comp74520_c0_seq3	--	--	--	4	ethylene responsive factor [Solanum lycopersicum] >gi|353523410|dbj|BAL04565.1| ethylene responsive factor [Solanum lycopersicum]	EREBP-like factor	biological regulation;cellular process;metabolic process;negative regulation of biological process;regulation of biological process;response to stimulus;signaling;single-organism process	cell;cell part;organelle	binding;nucleic acid binding transcription factor activity
		comp78150_c0_seq1	4	--	--	--	PREDICTED: phosphatidylinositol-4-phosphate 5-kinase 9-like [Vitis vinifera]	1-phosphatidylinositol-4-phosphate 5-kinase [EC:2.7.1.68]	cellular process;metabolic process	cell;cell part;membrane;organelle	binding;catalytic activity
		comp77819_c0_seq17	4	--	--	4	PREDICTED: probable UDP-arabinopyranose mutase 5-like isoform 1 [Solanum lycopersicum]	reversibly glycosylated polypeptide / UDP-arabinopyranose mutase [EC:2.4.1.- 5.4.99.30]	cellular process;metabolic process;response to stimulus	cell;cell part;organelle	binding;catalytic activity
		comp78150_c0_seq3	4	--	--	--	PREDICTED: phosphatidylinositol-4-phosphate 5-kinase 9-like [Vitis vinifera]	1-phosphatidylinositol-4-phosphate 5-kinase [EC:2.7.1.68]	cellular process;metabolic process	cell;cell part;membrane;organelle	binding;catalytic activity
		comp78150_c0_seq5	4	--	--	--	PREDICTED: phosphatidylinositol-4-phosphate 5-kinase 9-like [Vitis vinifera]	1-phosphatidylinositol-4-phosphate 5-kinase [EC:2.7.1.68]	cellular process;metabolic process	cell;cell part;membrane;organelle	binding;catalytic activity
		comp70530_c0_seq2	4	2	2	2	basic blue protein [Camellia sinensis]	--	developmental process;multi-organism process;multicellular organismal process;reproduction;reproductive process;single-organism process	extracellular region	binding;electron carrier activity
		comp78150_c0_seq6	4	--	--	--	PREDICTED: phosphatidylinositol-4-phosphate 5-kinase 9-like [Vitis vinifera]	1-phosphatidylinositol-4-phosphate 5-kinase [EC:2.7.1.68]	cellular process;metabolic process	cell;cell part;membrane;organelle	binding;catalytic activity
		comp77819_c0_seq9	4	--	--	4	PREDICTED: probable UDP-arabinopyranose mutase 5-like isoform 1 [Fragaria vesca subsp. vesca]	reversibly glycosylated polypeptide / UDP-arabinopyranose mutase [EC:2.4.1.- 5.4.99.30]	--	--	binding;catalytic activity
		comp77363_c0_seq3	4	--	2	4	PREDICTED: dihydroorotate dehydrogenase (quinone), mitochondrial-like [Solanum lycopersicum]	dihydroorotate dehydrogenase [EC:1.3.5.2]	biological regulation;cellular process;establishment of localization;localization;metabolic process;positive regulation of biological process;regulation of biological process;single-organism process	cell;cell part;membrane;organelle;organelle part	binding;catalytic activity
		comp66115_c0_seq1	4	--	--	4	unnamed protein product [Vitis vinifera]	--	cellular process;metabolic process	cell;cell part;macromolecular complex;membrane;organelle	structural molecule activity
		comp75797_c0_seq1	4	2	--	--	PREDICTED: uncharacterized protein C57A7.06-like [Solanum lycopersicum]	U3 small nucleolar RNA-associated protein 14	biological regulation;cellular component organization or biogenesis;cellular process;developmental process;establishment of localization;localization;metabolic process;multicellular organismal process;regulation of biological process;reproduction;reproductive process;single-organism process	cell;cell part;organelle	--
		comp78150_c0_seq4	4	--	--	--	PREDICTED: phosphatidylinositol-4-phosphate 5-kinase 9-like [Vitis vinifera]	1-phosphatidylinositol-4-phosphate 5-kinase [EC:2.7.1.68]	cellular process;metabolic process	cell;cell part;membrane;organelle	binding;catalytic activity
		comp75797_c0_seq2	4	2	--	--	PREDICTED: uncharacterized protein C57A7.06-like [Solanum lycopersicum]	U3 small nucleolar RNA-associated protein 14	biological regulation;cellular component organization or biogenesis;cellular process;developmental process;establishment of localization;localization;metabolic process;multicellular organismal process;regulation of biological process;reproduction;reproductive process;single-organism process	cell;cell part;organelle	--
		comp74520_c0_seq1	--	--	--	4	ethylene responsive factor [Solanum lycopersicum] >gi|353523410|dbj|BAL04565.1| ethylene responsive factor [Solanum lycopersicum]	EREBP-like factor	biological regulation;cellular process;metabolic process;negative regulation of biological process;regulation of biological process;response to stimulus;signaling;single-organism process	cell;cell part;organelle	binding;nucleic acid binding transcription factor activity
		comp77819_c0_seq2	4	--	--	4	Os04g0660400 [Oryza sativa Japonica Group] >gi|75139571|sp|Q7FAY6.1|RGP2_ORYSJ RecName: Full=Probable UDP-arabinopyranose mutase 2; Short=OsUAM2; AltName: Full=Reversibly glycosylated polypeptide 2; AltName: Full=UDP-L-arabinose mutase 2 >gi|4158219|emb|CAA77234.1| amylogenin [Oryza sativa Indica Group] >gi|32488319|emb|CAE02896.1| OSJNBa0015K02.13 [Oryza sativa Japonica Group] >gi|113565714|dbj|…	reversibly glycosylated polypeptide / UDP-arabinopyranose mutase [EC:2.4.1.- 5.4.99.30]	cellular process;metabolic process;response to stimulus	cell;cell part;organelle	binding;catalytic activity
		comp77819_c0_seq1	4	--	--	4	PREDICTED: probable UDP-arabinopyranose mutase 5-like isoform 2 [Solanum lycopersicum]	reversibly glycosylated polypeptide / UDP-arabinopyranose mutase [EC:2.4.1.- 5.4.99.30]	cellular process;metabolic process;response to stimulus	--	catalytic activity
		comp73668_c0_seq2	--	--	--	4	PREDICTED: splicing factor U2af small subunit B-like [Vitis vinifera]	splicing factor U2AF 35 kDa subunit	--	--	binding
		comp70530_c0_seq2	0	0	0	0	basic blue protein [Camellia sinensis]	--	developmental process;multi-organism process;multicellular organismal process;reproduction;reproductive process;single-organism process	extracellular region	binding;electron carrier activity
		comp70530_c0_seq1	0	0	0	0	hypothetical protein PRUPE_ppa021383mg [Prunus persica]	--	developmental process;multi-organism process;multicellular organismal process;reproduction;reproductive process;single-organism process	extracellular region	binding;electron carrier activity
		comp40520_c1_seq1	0	0	1	0	hypothetical protein MTR_8g066950 [Medicago truncatula] >gi|355522827|gb|AET03281.1| hypothetical protein MTR_8g066950 [Medicago truncatula]	--	--	--	--
		comp66532_c0_seq3	0	4	4	4	PREDICTED: uncharacterized protein LOC101261947 [Solanum lycopersicum]	--	--	cell;cell part;organelle	--
		comp64595_c0_seq2	0	0	4	0	PREDICTED: uncharacterized protein LOC100268049 [Vitis vinifera] >gi|147783376|emb|CAN59885.1| hypothetical protein VITISV_026167 [Vitis vinifera]	--	cellular process;metabolic process;response to stimulus	--	binding
miR482	pau-miR482a,b,c,d/pau-mir49a,b	comp69454_c0_seq3	0	0	0	0	--	--	--	--	--
		comp69454_c0_seq4	0	0	0	0	--	--	--	--	--
		comp69454_c0_seq6	0	0	0	0	--	--	--	--	--
	pau-miR482e,f	comp77743_c0_seq3	0	2	0	0	PREDICTED: uncharacterized protein LOC101252627 [Solanum lycopersicum]	phospholipase D [EC:3.1.4.4]	--	cell;cell part	--
		comp69454_c0_seq4	0	0	0	0	--	--	--	--	--
		comp79531_c0_seq7	0	0	0	0	PREDICTED: putative late blight resistance protein homolog R1A-10-like [Solanum lycopersicum]	disease resistance protein RPM1	--	--	--
		comp79371_c0_seq10	--	3	3	--	PREDICTED: putative late blight resistance protein homolog R1B-16-like [Solanum lycopersicum]	disease resistance protein RPM1	--	--	--
		comp79371_c0_seq3	2	2	2	0	PREDICTED: putative late blight resistance protein homolog R1B-16-like [Solanum lycopersicum]	disease resistance protein RPM1	--	--	--
		comp72345_c0_seq3	2	0	2	2	PREDICTED: putative late blight resistance protein homolog R1B-16-like [Solanum lycopersicum]	disease resistance protein RPM1	--	--	--
		comp79371_c0_seq7	--	3	3	--	PREDICTED: putative late blight resistance protein homolog R1B-16-like [Solanum lycopersicum]	disease resistance protein RPM1	--	--	--
		comp79371_c0_seq5	0	0	0	0	PREDICTED: putative late blight resistance protein homolog R1B-16-like [Solanum lycopersicum]	disease resistance protein RPM1	--	--	--
		comp72345_c0_seq1	2	0	2	2	PREDICTED: putative late blight resistance protein homolog R1B-16-like [Solanum lycopersicum]	disease resistance protein RPM1	--	--	--
		comp69454_c0_seq3	0	0	0	0	--	--	--	--	--
		comp67825_c0_seq4	2	3	2	2	PREDICTED: WRKY transcription factor 6-like [Solanum lycopersicum]	--	--	--	--
		comp69454_c0_seq6	0	0	0	0	--	--	--	--	--
		comp38373_c0_seq1	--	0	4	--	PREDICTED: putative late blight resistance protein homolog R1A-10-like [Solanum lycopersicum]	disease resistance protein RPM1	--	--	--
		comp79371_c0_seq4	1	0	0	0	disease resistance protein BS2 [Capsicum chacoense]	disease resistance protein RPM1	--	--	--
		comp79371_c0_seq1	2	2	2	0	PREDICTED: putative late blight resistance protein homolog R1B-16-like [Solanum lycopersicum]	disease resistance protein RPM1	--	--	--
		comp78553_c0_seq18	2	0	0	0	PREDICTED: putative late blight resistance protein homolog R1B-12-like [Solanum lycopersicum]	disease resistance protein RPM1	--	--	--
		comp78553_c0_seq3	2	0	0	0	PREDICTED: putative late blight resistance protein homolog R1B-17-like [Solanum lycopersicum]	disease resistance protein RPM1	--	--	--
		comp77743_c0_seq4	0	2	0	0	PREDICTED: uncharacterized protein LOC101252627 [Solanum lycopersicum]	phospholipase D [EC:3.1.4.4]	--	--	--
		comp78553_c0_seq5	2	0	0	0	PREDICTED: putative late blight resistance protein homolog R1B-16-like [Solanum lycopersicum]	disease resistance protein RPM1	--	--	--
		comp79371_c0_seq6	0	0	0	0	PREDICTED: putative late blight resistance protein homolog R1B-16-like [Solanum lycopersicum]	disease resistance protein RPM1	--	--	--
		comp72345_c0_seq2	2	0	2	2	PREDICTED: putative late blight resistance protein homolog R1B-16-like [Solanum lycopersicum]	disease resistance protein RPM1	--	--	--
		comp76868_c0_seq1	1	4	2	2	PREDICTED: putative disease resistance protein RGA3-like [Vitis vinifera]	DNA-directed RNA polymerases I, II, and III subunit RPABC1	--	--	--
		comp79371_c0_seq2	2	2	2	0	PREDICTED: putative late blight resistance protein homolog R1B-16-like [Solanum lycopersicum]	disease resistance protein RPM1	--	--	--
	pau-miR482g/pau-mir34	comp77287_c0_seq21	--	4	2	4	nbs-lrr resistance protein [Populus trichocarpa] >gi|222842021|gb|EEE79568.1| nbs-lrr resistance protein [Populus trichocarpa]	disease resistance protein RPM1	--	--	--
		comp77287_c0_seq14	--	4	2	4	nbs-lrr resistance protein [Populus trichocarpa] >gi|222842021|gb|EEE79568.1| nbs-lrr resistance protein [Populus trichocarpa]	disease resistance protein RPM1	--	--	--
		comp77287_c0_seq20	--	4	2	4	NBS type disease resistance protein [Malus x domestica]	disease resistance protein RPM1	--	--	--
		comp78553_c0_seq18	2	0	0	0	PREDICTED: putative late blight resistance protein homolog R1B-12-like [Solanum lycopersicum]	disease resistance protein RPM1	--	--	--
		comp79371_c0_seq6	0	0	0	0	PREDICTED: putative late blight resistance protein homolog R1B-16-like [Solanum lycopersicum]	disease resistance protein RPM1	--	--	--
		comp76930_c0_seq1	--	--	2	--	PREDICTED: putative late blight resistance protein homolog R1B-16-like [Solanum lycopersicum]	disease resistance protein RPM1	--	--	--
		comp63254_c0_seq1	4	0	0	0	--	--	--	--	--
		comp79371_c0_seq5	0	0	0	0	PREDICTED: putative late blight resistance protein homolog R1B-16-like [Solanum lycopersicum]	disease resistance protein RPM1	--	--	--
		comp77287_c0_seq10	--	4	2	4	nbs-lrr resistance protein [Populus trichocarpa] >gi|222842021|gb|EEE79568.1| nbs-lrr resistance protein [Populus trichocarpa]	disease resistance protein RPM1	--	--	--
		comp72345_c0_seq1	2	0	2	2	PREDICTED: putative late blight resistance protein homolog R1B-16-like [Solanum lycopersicum]	disease resistance protein RPM1	--	--	--
		comp38373_c0_seq1	--	0	4	--	PREDICTED: putative late blight resistance protein homolog R1A-10-like [Solanum lycopersicum]	disease resistance protein RPM1	--	--	--
		comp78548_c1_seq2	--	--	2	--	PREDICTED: eukaryotic translation initiation factor 3 subunit C-like [Vitis vinifera]	translation initiation factor 3 subunit C	cellular process;metabolic process;single-organism process	cell;cell part;macromolecular complex;organelle	binding
		comp77287_c0_seq18	--	4	2	4	nbs-lrr resistance protein [Populus trichocarpa] >gi|222842021|gb|EEE79568.1| nbs-lrr resistance protein [Populus trichocarpa]	disease resistance protein RPM1	--	--	--
		comp78553_c0_seq3	2	0	0	0	PREDICTED: putative late blight resistance protein homolog R1B-17-like [Solanum lycopersicum]	disease resistance protein RPM1	--	--	--
		comp77287_c0_seq17	--	4	2	4	nbs-lrr resistance protein [Populus trichocarpa] >gi|222842021|gb|EEE79568.1| nbs-lrr resistance protein [Populus trichocarpa]	disease resistance protein RPM1	--	--	--
		comp72972_c0_seq1	3	4	4	4	PREDICTED: auxin-induced protein PCNT115-like [Solanum lycopersicum]	pyridoxine 4-dehydrogenase [EC:1.1.1.65]	metabolic process;response to stimulus	cell;cell part;membrane;organelle;organelle part	catalytic activity
		comp77287_c0_seq22	--	4	2	4	NBS type disease resistance protein [Malus x domestica]	disease resistance protein RPM1	--	--	--
		comp77287_c0_seq4	--	4	2	4	nbs-lrr resistance protein [Populus trichocarpa] >gi|222842021|gb|EEE79568.1| nbs-lrr resistance protein [Populus trichocarpa]	disease resistance protein RPM1	--	--	--
		comp77287_c0_seq9	--	4	2	4	NBS type disease resistance protein [Malus x domestica]	disease resistance protein RPM1	--	--	--
		comp76930_c0_seq2	--	--	2	--	PREDICTED: putative late blight resistance protein homolog R1B-16-like [Solanum lycopersicum]	disease resistance protein RPM1	--	--	--
		comp77287_c0_seq7	--	4	2	4	nbs-lrr resistance protein [Populus trichocarpa] >gi|222842021|gb|EEE79568.1| nbs-lrr resistance protein [Populus trichocarpa]	disease resistance protein RPM1	--	--	--
		comp77287_c0_seq3	--	4	2	4	NBS type disease resistance protein [Malus x domestica]	disease resistance protein RPM1	--	--	--
		comp76930_c0_seq3	--	--	2	--	PREDICTED: putative late blight resistance protein homolog R1B-16-like [Solanum lycopersicum]	disease resistance protein RPM1	--	--	--
		comp63254_c0_seq2	4	0	0	0	--	--	--	--	--
		comp77287_c0_seq8	--	4	2	4	NBS type disease resistance protein [Malus x domestica]	disease resistance protein RPM1	--	--	--
		comp75302_c0_seq2	0	--	2	0	lectin-receptor like protein kinase 3 [Nicotiana tabacum]	brassinosteroid insensitive 1-associated receptor kinase 1 [EC:2.7.10.1 2.7.11.1]	cellular process;metabolic process	cell;cell part;membrane	binding;catalytic activity
		comp77287_c0_seq16	--	4	2	4	nbs-lrr resistance protein [Populus trichocarpa] >gi|222842021|gb|EEE79568.1| nbs-lrr resistance protein [Populus trichocarpa]	disease resistance protein RPM1	--	--	--
		comp77287_c0_seq6	--	4	2	4	nbs-lrr resistance protein [Populus trichocarpa] >gi|222842021|gb|EEE79568.1| nbs-lrr resistance protein [Populus trichocarpa]	disease resistance protein RPM1	--	--	--
		comp77287_c0_seq2	--	4	2	4	nbs-lrr resistance protein [Populus trichocarpa] >gi|222842021|gb|EEE79568.1| nbs-lrr resistance protein [Populus trichocarpa]	disease resistance protein RPM1	--	--	--
		comp77287_c0_seq15	--	4	2	4	NBS type disease resistance protein [Malus x domestica]	disease resistance protein RPM1	--	--	--
		comp79371_c0_seq1	2	2	2	0	PREDICTED: putative late blight resistance protein homolog R1B-16-like [Solanum lycopersicum]	disease resistance protein RPM1	--	--	--
		comp79531_c0_seq7	0	0	0	0	PREDICTED: putative late blight resistance protein homolog R1A-10-like [Solanum lycopersicum]	disease resistance protein RPM1	--	--	--
		comp79371_c0_seq2	2	2	2	0	PREDICTED: putative late blight resistance protein homolog R1B-16-like [Solanum lycopersicum]	disease resistance protein RPM1	--	--	--
		comp77287_c0_seq13	--	4	2	4	NBS type disease resistance protein [Malus x domestica]	disease resistance protein RPM1	--	--	--
		comp77287_c0_seq19	--	4	2	4	NBS type disease resistance protein [Malus x domestica]	disease resistance protein RPM1	--	--	--
		comp78548_c1_seq1	--	--	2	--	PREDICTED: eukaryotic translation initiation factor 3 subunit C-like [Vitis vinifera]	translation initiation factor 3 subunit C	cellular process;metabolic process;single-organism process	cell;cell part;macromolecular complex;organelle	binding
		comp73774_c2_seq3	2	4	4	4	hypothetical protein PRUPE_ppa005973mg [Prunus persica]	--	establishment of localization;localization;single-organism process	extracellular region	binding;catalytic activity
		comp75302_c0_seq4	0	--	2	0	lectin-receptor like protein kinase 3 [Nicotiana tabacum]	brassinosteroid insensitive 1-associated receptor kinase 1 [EC:2.7.10.1 2.7.11.1]	cellular process;metabolic process	--	binding;catalytic activity
		comp77287_c0_seq23	--	4	2	4	nbs-lrr resistance protein [Populus trichocarpa] >gi|222842021|gb|EEE79568.1| nbs-lrr resistance protein [Populus trichocarpa]	disease resistance protein RPM1	--	--	--
		comp79371_c0_seq4	1	0	0	0	disease resistance protein BS2 [Capsicum chacoense]	disease resistance protein RPM1	--	--	--
		comp76335_c0_seq2	4	--	--	2	PREDICTED: putative disease resistance protein At3g14460 [Vitis vinifera]	DNA-directed RNA polymerases I, II, and III subunit RPABC1	--	--	--
		comp73774_c2_seq1	2	4	4	4	PREDICTED: purple acid phosphatase 18-like [Fragaria vesca subsp. vesca]	--	establishment of localization;localization;single-organism process	extracellular region	binding;catalytic activity
		comp73774_c2_seq4	3	4	4	4	hypothetical protein PRUPE_ppa005973mg [Prunus persica]	--	establishment of localization;localization;single-organism process	extracellular region	binding;catalytic activity
		comp77287_c0_seq12	--	4	2	4	nbs-lrr resistance protein [Populus trichocarpa] >gi|222842021|gb|EEE79568.1| nbs-lrr resistance protein [Populus trichocarpa]	disease resistance protein RPM1	--	--	--
		comp77287_c0_seq5	--	4	2	4	nbs-lrr resistance protein [Populus trichocarpa] >gi|222842021|gb|EEE79568.1| nbs-lrr resistance protein [Populus trichocarpa]	disease resistance protein RPM1	--	--	--
		comp72345_c0_seq2	2	0	2	2	PREDICTED: putative late blight resistance protein homolog R1B-16-like [Solanum lycopersicum]	disease resistance protein RPM1	--	--	--
		comp73774_c2_seq2	2	4	4	4	hypothetical protein PRUPE_ppa005973mg [Prunus persica]	--	establishment of localization;localization;single-organism process	extracellular region	binding;catalytic activity
		comp72345_c0_seq3	2	0	2	2	PREDICTED: putative late blight resistance protein homolog R1B-16-like [Solanum lycopersicum]	disease resistance protein RPM1	--	--	--
		comp77287_c0_seq1	--	4	2	4	nbs-lrr resistance protein [Populus trichocarpa] >gi|222842021|gb|EEE79568.1| nbs-lrr resistance protein [Populus trichocarpa]	disease resistance protein RPM1	--	--	--
		comp76335_c0_seq3	4	--	--	2	PREDICTED: putative disease resistance protein At3g14460 [Vitis vinifera]	DNA-directed RNA polymerases I, II, and III subunit RPABC1	--	--	--
		comp79371_c0_seq3	2	2	2	0	PREDICTED: putative late blight resistance protein homolog R1B-16-like [Solanum lycopersicum]	disease resistance protein RPM1	--	--	--
		comp76335_c0_seq1	4	--	--	2	PREDICTED: putative disease resistance protein At3g14460 [Vitis vinifera]	DNA-directed RNA polymerases I, II, and III subunit RPABC1	--	--	--
		comp78553_c0_seq5	2	0	0	0	PREDICTED: putative late blight resistance protein homolog R1B-16-like [Solanum lycopersicum]	disease resistance protein RPM1	--	--	--
		comp77287_c0_seq11	--	4	2	4	nbs-lrr resistance protein [Populus trichocarpa] >gi|222842021|gb|EEE79568.1| nbs-lrr resistance protein [Populus trichocarpa]	disease resistance protein RPM1	--	--	--
miR4414	pau-miR4414a,b	comp59790_c0_seq2	2	--	0	2	subtilase [Nicotiana tabacum]	--	metabolic process	--	catalytic activity
miR530	pau-miR530	comp79780_c1_seq1	2	2	2	2	AGO1-1, partial [Nicotiana benthamiana]	argonaute	biological adhesion;biological regulation;cellular component organization or biogenesis;cellular process;developmental process;establishment of localization;immune system process;localization;metabolic process;multi-organism process;multicellular organismal process;negative regulation of biological process;positive regulation of biological process;regulation of biological process;reproduction;rep…	cell;cell part;membrane;membrane part;organelle	binding;catalytic activity
		comp79604_c0_seq17	4	0	1	1	PREDICTED: uncharacterized protein LOC100853028 [Vitis vinifera]	--	--	--	binding
		comp79604_c0_seq16	4	0	1	0	PREDICTED: uncharacterized protein LOC100853028 [Vitis vinifera]	--	--	--	binding
		comp79780_c1_seq2	2	2	2	2	AGO1A [Solanum lycopersicum] >gi|409893066|gb|AFV46190.1| argonaute1-1, partial [Solanum lycopersicum]	argonaute	biological adhesion;biological regulation;cellular component organization or biogenesis;cellular process;developmental process;establishment of localization;immune system process;localization;metabolic process;multi-organism process;multicellular organismal process;negative regulation of biological process;positive regulation of biological process;regulation of biological process;reproduction;rep…	cell;cell part;membrane;membrane part;organelle	binding;catalytic activity
	pau-mir32	comp71073_c1_seq5	4	4	4	--	PREDICTED: ADP-ribosylation factor 1-like [Cucumis sativus]	Arf/Sar family, other	biological regulation;cellular process;establishment of localization;localization;regulation of biological process;response to stimulus;signaling;single-organism process	cell;cell part;membrane;organelle	binding;catalytic activity;transporter activity
		comp74861_c0_seq18	4	4	--	2	--	--	--	--	--
		comp77807_c0_seq1	4	--	4	--	40S ribosomal protein S17 [Solanum lycopersicum] >gi|20141760|sp|P49215.3|RS17_SOLLC RecName: Full=40S ribosomal protein S17 >gi|5758304|gb|AAD50774.1|AF161704_1 40S ribosomal protein S17 [Solanum lycopersicum]	small subunit ribosomal protein S17e	cellular process;metabolic process	cell;cell part;macromolecular complex;membrane;membrane-enclosed lumen;organelle;organelle part	structural molecule activity
		comp51335_c0_seq1	4	--	--	--	somatic embryogenesis receptor kinase 3A precursor [Solanum lycopersicum] >gi|321146042|gb|ADW65659.1| somatic embryogenesis receptor kinase 3A [Solanum lycopersicum] >gi|453700218|gb|AGG23556.1| somatic embryogenesis receptor kinase 3A [Solanum lycopersicum]	brassinosteroid insensitive 1-associated receptor kinase 1 [EC:2.7.10.1 2.7.11.1]	biological regulation;cellular process;establishment of localization;growth;immune system process;localization;metabolic process;multi-organism process;negative regulation of biological process;regulation of biological process;response to stimulus;signaling;single-organism process	cell;cell part;macromolecular complex;membrane;organelle	binding;catalytic activity
		comp75894_c0_seq11	4	--	2	4	PREDICTED: putative nuclease HARBI1-like [Vitis vinifera]	nucleolar pre-ribosomal-associated protein 1	--	cell;cell part;organelle	--
		comp75735_c0_seq2	4	--	--	--	PREDICTED: protein kinase PVPK-1-like isoform 1 [Solanum lycopersicum]	protein-serine/threonine kinase [EC:2.7.11.-]	cellular process;metabolic process	cell;cell part;membrane-enclosed lumen;organelle;organelle part	binding;catalytic activity
		comp75735_c0_seq3	4	--	--	--	PREDICTED: protein kinase PVPK-1-like isoform 1 [Solanum lycopersicum]	protein-serine/threonine kinase [EC:2.7.11.-]	cellular process;metabolic process	cell;cell part;membrane-enclosed lumen;organelle;organelle part	binding;catalytic activity
		comp73758_c0_seq16	4	--	4	--	--	--	--	--	--
		comp79552_c0_seq5	4	--	--	--	PREDICTED: serine/threonine-protein phosphatase BSL3-like [Vitis vinifera]	protein phosphatase [EC:3.1.3.16]	--	cell;cell part;membrane;organelle	binding;catalytic activity
		comp75894_c0_seq7	4	--	2	4	PREDICTED: putative nuclease HARBI1-like isoform 1 [Solanum lycopersicum]	nucleolar pre-ribosomal-associated protein 1	--	cell;cell part;organelle	catalytic activity
		comp77942_c1_seq1	4	--	4	--	PREDICTED: uncharacterized protein LOC100263178 [Vitis vinifera]	--	--	--	--
		comp77807_c0_seq2	4	--	4	--	40S ribosomal protein S17 [Solanum lycopersicum] >gi|20141760|sp|P49215.3|RS17_SOLLC RecName: Full=40S ribosomal protein S17 >gi|5758304|gb|AAD50774.1|AF161704_1 40S ribosomal protein S17 [Solanum lycopersicum]	small subunit ribosomal protein S17e	cellular process;metabolic process	cell;cell part;macromolecular complex;membrane;membrane-enclosed lumen;organelle;organelle part	structural molecule activity
		comp66987_c0_seq5	4	--	--	4	PREDICTED: ras-related protein RABF1 [Vitis vinifera] >gi|147864853|emb|CAN79376.1| hypothetical protein VITISV_009584 [Vitis vinifera] >gi|296085986|emb|CBI31427.3| unnamed protein product [Vitis vinifera]	Rab family, other	biological regulation;cellular component organization or biogenesis;cellular process;establishment of localization;localization;metabolic process;regulation of biological process;response to stimulus;signaling;single-organism process	cell;cell part;membrane;membrane part;organelle;organelle part	binding;catalytic activity
		comp79552_c0_seq1	4	--	--	--	PREDICTED: serine/threonine-protein phosphatase BSL3-like [Vitis vinifera]	protein phosphatase [EC:3.1.3.16]	--	cell;cell part;membrane;organelle	binding;catalytic activity
		comp75894_c0_seq9	4	--	2	4	PREDICTED: putative nuclease HARBI1-like isoform 1 [Solanum lycopersicum]	nucleolar pre-ribosomal-associated protein 1	--	cell;cell part;organelle	catalytic activity
		comp76857_c0_seq1	4	--	--	--	PREDICTED: ATP-dependent zinc metalloprotease FtsH 3-like [Solanum lycopersicum]	cell division protease FtsH [EC:3.4.24.-]	cellular process;developmental process;metabolic process;multicellular organismal process;reproduction;reproductive process;single-organism process	cell;cell part;membrane;organelle;organelle part	binding;catalytic activity
		comp75141_c0_seq1	4	--	4	--	PREDICTED: DEAD-box ATP-dependent RNA helicase 22-like [Solanum lycopersicum]	ATP-dependent RNA helicase DDX23/PRP28 [EC:3.6.4.13]	cellular process;metabolic process	cell;cell part;organelle	binding;catalytic activity
		comp73363_c0_seq1	4	--	2	2	RecName: Full=Eukaryotic initiation factor 4A-3; Short=eIF-4A-3; AltName: Full=ATP-dependent RNA helicase eIF4A-3 >gi|19699|emb|CAA43514.1| nicotiana eukaryotic translation initiation factor 4A [Nicotiana plumbaginifolia]	ATP-dependent RNA helicase [EC:3.6.4.13]	cellular component organization or biogenesis;cellular process;metabolic process;response to stimulus	cell;cell part;macromolecular complex;membrane;membrane-enclosed lumen;organelle;organelle part	binding;catalytic activity
		comp71430_c0_seq1	4	2	--	--	PREDICTED: uncharacterized protein LOC100243451 [Vitis vinifera]	--	cellular component organization or biogenesis;cellular process;metabolic process;single-organism process	cell;cell part;organelle	binding;catalytic activity
		comp79552_c0_seq4	4	--	--	--	PREDICTED: serine/threonine-protein phosphatase BSL3-like [Vitis vinifera]	protein phosphatase [EC:3.1.3.16]	--	cell;cell part;membrane;organelle	binding;catalytic activity
		comp66987_c0_seq1	4	--	--	4	PREDICTED: ras-related protein RABF1 [Vitis vinifera] >gi|147864853|emb|CAN79376.1| hypothetical protein VITISV_009584 [Vitis vinifera] >gi|296085986|emb|CBI31427.3| unnamed protein product [Vitis vinifera]	Rab family, other	biological regulation;cellular component organization or biogenesis;cellular process;establishment of localization;localization;metabolic process;regulation of biological process;response to stimulus;signaling;single-organism process	cell;cell part;membrane;membrane part;organelle;organelle part	binding;catalytic activity
		comp77807_c0_seq5	4	--	4	--	40S ribosomal protein S17 [Solanum lycopersicum] >gi|20141760|sp|P49215.3|RS17_SOLLC RecName: Full=40S ribosomal protein S17 >gi|5758304|gb|AAD50774.1|AF161704_1 40S ribosomal protein S17 [Solanum lycopersicum]	small subunit ribosomal protein S17e	cellular process;metabolic process	cell;cell part;macromolecular complex;membrane;membrane-enclosed lumen;organelle;organelle part	structural molecule activity
		comp79552_c0_seq2	4	--	--	--	PREDICTED: serine/threonine-protein phosphatase BSL3-like [Vitis vinifera]	protein phosphatase [EC:3.1.3.16]	--	cell;cell part;membrane;organelle	binding;catalytic activity
		comp61842_c0_seq1	4	2	2	4	PREDICTED: uncharacterized protein LOC100249178 [Vitis vinifera] >gi|296081967|emb|CBI20972.3| unnamed protein product [Vitis vinifera]	--	--	cell;cell part;organelle	--
		comp79552_c0_seq6	4	--	--	--	PREDICTED: serine/threonine-protein phosphatase BSL3-like [Vitis vinifera]	protein phosphatase [EC:3.1.3.16]	--	cell;cell part;membrane;organelle	binding;catalytic activity
		comp75894_c0_seq12	4	--	2	4	PREDICTED: putative nuclease HARBI1-like [Vitis vinifera]	nucleolar pre-ribosomal-associated protein 1	--	cell;cell part;organelle	--
		comp71430_c0_seq3	4	2	--	--	PREDICTED: uncharacterized protein LOC100306404 [Glycine max]	--	biological regulation;cellular component organization or biogenesis;cellular process;metabolic process;negative regulation of biological process;regulation of biological process;response to stimulus;single-organism process	cell;cell part;macromolecular complex;membrane-enclosed lumen;organelle;organelle part	binding;catalytic activity
		comp73363_c0_seq3	4	--	2	2	RecName: Full=Eukaryotic initiation factor 4A-3; Short=eIF-4A-3; AltName: Full=ATP-dependent RNA helicase eIF4A-3 >gi|19699|emb|CAA43514.1| nicotiana eukaryotic translation initiation factor 4A [Nicotiana plumbaginifolia]	ATP-dependent RNA helicase [EC:3.6.4.13]	cellular component organization or biogenesis;cellular process;metabolic process;response to stimulus	cell;cell part;macromolecular complex;membrane;membrane-enclosed lumen;organelle;organelle part	binding;catalytic activity
		comp75735_c0_seq1	4	--	--	--	PREDICTED: protein kinase PVPK-1-like isoform 1 [Solanum lycopersicum]	protein-serine/threonine kinase [EC:2.7.11.-]	cellular process;metabolic process	cell;cell part;membrane-enclosed lumen;organelle;organelle part	binding;catalytic activity
		comp79552_c0_seq3	4	--	--	--	PREDICTED: serine/threonine-protein phosphatase BSL3-like [Vitis vinifera]	protein phosphatase [EC:3.1.3.16]	--	cell;cell part;membrane;organelle	binding;catalytic activity
		comp75894_c0_seq8	4	--	2	4	PREDICTED: putative nuclease HARBI1-like isoform 1 [Solanum lycopersicum]	nucleolar pre-ribosomal-associated protein 1	--	cell;cell part;organelle	catalytic activity
		comp71073_c1_seq2	4	4	4	--	PREDICTED: ADP-ribosylation factor 1-like [Cucumis sativus]	Arf/Sar family, other	biological regulation;cellular process;establishment of localization;localization;regulation of biological process;response to stimulus;signaling;single-organism process	cell;cell part;membrane;organelle	binding;catalytic activity;transporter activity
		comp64492_c0_seq1	4	2	--	--	PREDICTED: xylosyltransferase 2-like [Solanum lycopersicum]	--	--	membrane	catalytic activity
		comp66987_c0_seq3	4	--	--	4	PREDICTED: ras-related protein RABF1 [Vitis vinifera] >gi|147864853|emb|CAN79376.1| hypothetical protein VITISV_009584 [Vitis vinifera] >gi|296085986|emb|CBI31427.3| unnamed protein product [Vitis vinifera]	Rab family, other	biological regulation;cellular component organization or biogenesis;cellular process;establishment of localization;localization;metabolic process;regulation of biological process;response to stimulus;signaling;single-organism process	cell;cell part;membrane;membrane part;organelle;organelle part	binding;catalytic activity
		comp62891_c0_seq1	4	--	--	--	PREDICTED: 3-ketoacyl-CoA synthase 1-like [Vitis vinifera]	3-ketoacyl-CoA synthase [EC:2.3.1.-]	cellular process;developmental process;metabolic process;multicellular organismal process;response to stimulus;single-organism process	cell;cell part;macromolecular complex;membrane;organelle	catalytic activity
		comp76857_c0_seq2	4	--	--	--	PREDICTED: ATP-dependent zinc metalloprotease FtsH 3-like [Solanum lycopersicum]	cell division protease FtsH [EC:3.4.24.-]	cellular process;developmental process;metabolic process;multicellular organismal process;reproduction;reproductive process;single-organism process	cell;cell part;membrane;organelle;organelle part	binding;catalytic activity
		comp71430_c0_seq2	4	2	--	--	unnamed protein product [Vitis vinifera]	--	cellular component organization or biogenesis;cellular process;metabolic process;single-organism process	cell;cell part;organelle	binding;catalytic activity
		comp77578_c0_seq2	4	--	2	2	PREDICTED: polyadenylate-binding protein 2-like [Solanum lycopersicum]	polyadenylate-binding protein	response to stimulus	--	binding
		comp77807_c0_seq4	4	--	4	--	40S ribosomal protein S17 [Solanum lycopersicum] >gi|20141760|sp|P49215.3|RS17_SOLLC RecName: Full=40S ribosomal protein S17 >gi|5758304|gb|AAD50774.1|AF161704_1 40S ribosomal protein S17 [Solanum lycopersicum]	small subunit ribosomal protein S17e	cellular process;metabolic process	cell;cell part;macromolecular complex;membrane;membrane-enclosed lumen;organelle;organelle part	structural molecule activity
		comp75894_c0_seq10	4	--	2	4	PREDICTED: putative nuclease HARBI1-like isoform 1 [Solanum lycopersicum]	nucleolar pre-ribosomal-associated protein 1	--	cell;cell part;organelle	catalytic activity
		comp77807_c0_seq3	4	--	4	--	40S ribosomal protein S17 [Solanum lycopersicum] >gi|20141760|sp|P49215.3|RS17_SOLLC RecName: Full=40S ribosomal protein S17 >gi|5758304|gb|AAD50774.1|AF161704_1 40S ribosomal protein S17 [Solanum lycopersicum]	small subunit ribosomal protein S17e	cellular process;metabolic process	cell;cell part;macromolecular complex;membrane;membrane-enclosed lumen;organelle;organelle part	structural molecule activity
		comp70025_c0_seq1	4	--	4	--	kinase, putative [Ricinus communis] >gi|223525084|gb|EEF27843.1| kinase, putative [Ricinus communis]	brassinosteroid insensitive 1-associated receptor kinase 1 [EC:2.7.10.1 2.7.11.1]	biological regulation;cellular process;establishment of localization;immune system process;localization;metabolic process;multi-organism process;negative regulation of biological process;regulation of biological process;response to stimulus;signaling;single-organism process	cell;cell part;extracellular region;membrane	binding;catalytic activity
	pau-mir41	comp64783_c0_seq2	--	4	4	2	--	--	--	--	--
		comp79748_c0_seq5	--	4	--	--	PREDICTED: calcium-transporting ATPase 4, endoplasmic reticulum-type-like [Solanum lycopersicum]	Ca2+-transporting ATPase [EC:3.6.3.8]	biological regulation;cellular process;establishment of localization;localization;metabolic process;response to stimulus;single-organism process	cell;cell part;membrane;membrane part;organelle;organelle part	binding;catalytic activity;transporter activity
		comp79748_c0_seq8	--	4	--	--	PREDICTED: calcium-transporting ATPase 4, endoplasmic reticulum-type-like [Solanum lycopersicum]	Ca2+-transporting ATPase [EC:3.6.3.8]	biological regulation;cellular process;establishment of localization;localization;metabolic process;response to stimulus;single-organism process	cell;cell part;membrane;membrane part;organelle;organelle part	binding;catalytic activity;transporter activity
		comp79748_c0_seq1	--	4	--	--	PREDICTED: calcium-transporting ATPase 4, endoplasmic reticulum-type-like [Solanum lycopersicum]	Ca2+-transporting ATPase [EC:3.6.3.8]	biological regulation;cellular process;establishment of localization;localization;metabolic process;response to stimulus;single-organism process	cell;cell part;membrane;membrane part;organelle;organelle part	binding;catalytic activity;transporter activity
		comp79748_c0_seq2	--	4	--	--	PREDICTED: calcium-transporting ATPase 4, endoplasmic reticulum-type-like [Solanum lycopersicum]	Ca2+-transporting ATPase [EC:3.6.3.8]	biological regulation;cellular process;establishment of localization;localization;metabolic process;response to stimulus;single-organism process	cell;cell part;membrane;membrane part;organelle;organelle part	binding;catalytic activity;transporter activity
		comp79748_c0_seq9	--	4	--	--	hypothetical protein VITISV_034639 [Vitis vinifera]	Ca2+-transporting ATPase [EC:3.6.3.8]	biological regulation;cellular process;establishment of localization;localization;metabolic process;response to stimulus;single-organism process	cell;cell part;membrane;membrane part;organelle;organelle part	binding;catalytic activity;transporter activity
		comp79604_c0_seq1	4	4	4	4	PREDICTED: uncharacterized protein LOC101245795 [Solanum lycopersicum]	--	--	--	--
		comp69110_c0_seq2	--	4	2	2	PREDICTED: glutathione S-transferase T1-like [Solanum lycopersicum]	glutathione S-transferase [EC:2.5.1.18]	--	--	catalytic activity
		comp79748_c0_seq7	--	4	--	--	hypothetical protein VITISV_034639 [Vitis vinifera]	Ca2+-transporting ATPase [EC:3.6.3.8]	biological regulation;cellular process;establishment of localization;localization;metabolic process;response to stimulus;single-organism process	cell;cell part;membrane;membrane part;organelle;organelle part	binding;catalytic activity;transporter activity
		comp66802_c0_seq1	2	4	4	4	predicted protein [Populus trichocarpa] >gi|222870556|gb|EEF07687.1| predicted protein [Populus trichocarpa]	phospholipase D [EC:3.1.4.4]	--	--	--
		comp79748_c0_seq17	--	4	--	--	hypothetical protein VITISV_034639 [Vitis vinifera]	Ca2+-transporting ATPase [EC:3.6.3.8]	biological regulation;cellular process;establishment of localization;localization;metabolic process;response to stimulus;single-organism process	cell;cell part;membrane;membrane part;organelle;organelle part	binding;catalytic activity;transporter activity
		comp79604_c0_seq8	4	4	4	4	PREDICTED: uncharacterized protein LOC101245795 [Solanum lycopersicum]	--	--	--	--
		comp79793_c0_seq1	--	4	--	--	PREDICTED: uncharacterized protein LOC100263628 [Vitis vinifera]	--	biological regulation;cellular process;developmental process;metabolic process;multicellular organismal process;regulation of biological process;reproduction;reproductive process;response to stimulus;single-organism process	cell;cell part;organelle	--
		comp79748_c0_seq13	--	4	--	--	hypothetical protein VITISV_034639 [Vitis vinifera]	Ca2+-transporting ATPase [EC:3.6.3.8]	biological regulation;cellular process;establishment of localization;localization;metabolic process;response to stimulus;single-organism process	cell;cell part;membrane;membrane part;organelle;organelle part	binding;catalytic activity;transporter activity
		comp79793_c0_seq3	--	4	--	--	PREDICTED: uncharacterized protein LOC100263628 [Vitis vinifera]	--	biological regulation;cellular process;developmental process;metabolic process;multicellular organismal process;regulation of biological process;reproduction;reproductive process;response to stimulus;single-organism process	cell;cell part;organelle	--
		comp79748_c0_seq18	--	4	--	--	hypothetical protein VITISV_034639 [Vitis vinifera]	Ca2+-transporting ATPase [EC:3.6.3.8]	biological regulation;cellular process;establishment of localization;localization;metabolic process;response to stimulus;single-organism process	cell;cell part;membrane;membrane part;organelle;organelle part	binding;catalytic activity;transporter activity
		comp79411_c0_seq1	2	4	2	2	PREDICTED: aminopeptidase N-like [Fragaria vesca subsp. vesca]	aminopeptidase N [EC:3.4.11.2]	cellular process;metabolic process;response to stimulus	cell;cell part;extracellular region;membrane;organelle;organelle part	binding;catalytic activity
		comp79748_c0_seq15	--	4	--	--	hypothetical protein VITISV_034639 [Vitis vinifera]	Ca2+-transporting ATPase [EC:3.6.3.8]	biological regulation;cellular process;establishment of localization;localization;metabolic process;response to stimulus;single-organism process	cell;cell part;membrane;membrane part;organelle;organelle part	binding;catalytic activity;transporter activity
		comp79748_c0_seq10	--	4	--	--	hypothetical protein VITISV_034639 [Vitis vinifera]	Ca2+-transporting ATPase [EC:3.6.3.8]	biological regulation;cellular process;establishment of localization;localization;metabolic process;response to stimulus;single-organism process	cell;cell part;membrane;membrane part;organelle;organelle part	binding;catalytic activity;transporter activity
		comp70010_c2_seq2	--	4	--	--	RecName: Full=Benzoate carboxyl methyltransferase; AltName: Full=S-adenosyl-L-methionine:benzoic acid carboxyl methyltransferase >gi|9789277|gb|AAF98284.1|AF198492_1 SAM:benzoic acid carboxyl methyltransferase [Antirrhinum majus]	jasmonate O-methyltransferase [EC:2.1.1.141]	response to stimulus	--	catalytic activity
		comp66802_c0_seq2	2	4	4	4	predicted protein [Populus trichocarpa] >gi|222870556|gb|EEF07687.1| predicted protein [Populus trichocarpa]	phospholipase D [EC:3.1.4.4]	--	--	--
		comp79793_c0_seq2	--	4	--	--	PREDICTED: uncharacterized protein LOC100263628 [Vitis vinifera]	--	biological regulation;cellular process;developmental process;metabolic process;multicellular organismal process;regulation of biological process;reproduction;reproductive process;response to stimulus;single-organism process	cell;cell part;organelle	--
		comp79604_c0_seq2	4	4	4	4	PREDICTED: uncharacterized protein LOC101245795 [Solanum lycopersicum]	--	--	--	--
		comp76676_c0_seq5	2	4	2	4	RecName: Full=Elongation factor TuA, chloroplastic; Short=EF-TuA; Flags: Precursor >gi|68566318|sp|P68158.1|EFTU_TOBAC RecName: Full=Elongation factor Tu, chloroplastic; Short=EF-Tu; Flags: Precursor >gi|170344|gb|AAA18546.1| translation elongation factor EF-Tu [Nicotiana tabacum] >gi|459239|dbj|BAA02027.1| chloroplast elongation factor TuA(EF-TuA) [Nicotiana sylvestris]	elongation factor Tu	cellular process;metabolic process	cell;cell part;extracellular region;membrane;membrane-enclosed lumen;nucleoid;organelle;organelle part	binding;catalytic activity
		comp69088_c1_seq1	--	4	--	--	PREDICTED: uncharacterized protein LOC100241532 [Vitis vinifera]	ATP-dependent Clp protease ATP-binding subunit ClpC	--	--	--
		comp79604_c0_seq3	4	4	4	4	PREDICTED: uncharacterized protein LOC101245795 [Solanum lycopersicum]	--	--	--	--
		comp79748_c0_seq4	--	4	--	--	PREDICTED: calcium-transporting ATPase 4, endoplasmic reticulum-type-like [Solanum lycopersicum]	Ca2+-transporting ATPase [EC:3.6.3.8]	biological regulation;cellular process;establishment of localization;localization;metabolic process;response to stimulus;single-organism process	cell;cell part;membrane;membrane part;organelle;organelle part	binding;catalytic activity;transporter activity
		comp79604_c0_seq7	4	4	4	4	PREDICTED: uncharacterized protein LOC101245795 [Solanum lycopersicum]	--	--	--	--
		comp79604_c0_seq5	4	4	4	4	PREDICTED: uncharacterized protein LOC101245795 [Solanum lycopersicum]	--	--	--	--
		comp79161_c0_seq1	--	4	--	--	PREDICTED: pentatricopeptide repeat-containing protein At5g18475-like [Vitis vinifera]	tRNA (cytosine38-C5)-methyltransferase [EC:2.1.1.204]	--	cell;cell part;organelle	--
		comp79748_c0_seq6	--	4	--	--	hypothetical protein VITISV_034639 [Vitis vinifera]	Ca2+-transporting ATPase [EC:3.6.3.8]	biological regulation;cellular process;establishment of localization;localization;metabolic process;response to stimulus;single-organism process	cell;cell part;membrane;membrane part;organelle;organelle part	binding;catalytic activity;transporter activity
		comp79748_c0_seq14	--	4	--	--	hypothetical protein VITISV_034639 [Vitis vinifera]	Ca2+-transporting ATPase [EC:3.6.3.8]	biological regulation;cellular process;establishment of localization;localization;metabolic process;response to stimulus;single-organism process	cell;cell part;membrane;membrane part;organelle;organelle part	binding;catalytic activity;transporter activity
		comp70010_c2_seq1	--	4	--	--	RecName: Full=Benzoate carboxyl methyltransferase; AltName: Full=S-adenosyl-L-methionine:benzoic acid carboxyl methyltransferase >gi|9789277|gb|AAF98284.1|AF198492_1 SAM:benzoic acid carboxyl methyltransferase [Antirrhinum majus]	jasmonate O-methyltransferase [EC:2.1.1.141]	response to stimulus	--	catalytic activity
		comp67447_c0_seq1	--	4	--	--	peroxidase [Populus trichocarpa]	peroxidase [EC:1.11.1.7]	metabolic process;multi-organism process;response to stimulus	cell;cell part;extracellular region	antioxidant activity;binding;catalytic activity
		comp79748_c0_seq11	--	4	--	--	hypothetical protein VITISV_034639 [Vitis vinifera]	Ca2+-transporting ATPase [EC:3.6.3.8]	biological regulation;cellular process;establishment of localization;localization;metabolic process;response to stimulus;single-organism process	cell;cell part;membrane;membrane part;organelle;organelle part	binding;catalytic activity;transporter activity
		comp79793_c0_seq4	--	4	--	--	PREDICTED: uncharacterized protein LOC100263628 [Vitis vinifera]	--	biological regulation;cellular process;developmental process;metabolic process;multicellular organismal process;regulation of biological process;reproduction;reproductive process;response to stimulus;single-organism process	cell;cell part;organelle	--
		comp79604_c0_seq4	4	4	4	4	PREDICTED: uncharacterized protein LOC101245795 [Solanum lycopersicum]	--	--	--	--
		comp77548_c0_seq2	--	4	--	--	PREDICTED: copper methylamine oxidase-like [Vitis vinifera]	primary-amine oxidase [EC:1.4.3.21]	metabolic process	cell;cell part;organelle	binding;catalytic activity
		comp79748_c0_seq16	--	4	--	--	hypothetical protein VITISV_034639 [Vitis vinifera]	Ca2+-transporting ATPase [EC:3.6.3.8]	biological regulation;cellular process;establishment of localization;localization;metabolic process;response to stimulus;single-organism process	cell;cell part;membrane;membrane part;organelle;organelle part	binding;catalytic activity;transporter activity
		comp79604_c0_seq6	4	4	4	4	PREDICTED: uncharacterized protein LOC101245795 [Solanum lycopersicum]	--	--	--	--
		comp74997_c1_seq3	--	4	--	4	uncharacterized protein [Arabidopsis thaliana] >gi|332660455|gb|AEE85855.1| uncharacterized protein [Arabidopsis thaliana]	--	cellular component organization or biogenesis;cellular process;developmental process;establishment of localization;growth;localization;metabolic process;single-organism process	cell;cell part;organelle	--
		comp79161_c0_seq2	--	4	--	--	PREDICTED: pentatricopeptide repeat-containing protein At5g18475-like [Vitis vinifera]	tRNA (cytosine38-C5)-methyltransferase [EC:2.1.1.204]	--	cell;cell part;organelle	--
		comp76676_c0_seq2	2	4	2	4	RecName: Full=Elongation factor TuA, chloroplastic; Short=EF-TuA; Flags: Precursor >gi|68566318|sp|P68158.1|EFTU_TOBAC RecName: Full=Elongation factor Tu, chloroplastic; Short=EF-Tu; Flags: Precursor >gi|170344|gb|AAA18546.1| translation elongation factor EF-Tu [Nicotiana tabacum] >gi|459239|dbj|BAA02027.1| chloroplast elongation factor TuA(EF-TuA) [Nicotiana sylvestris]	elongation factor Tu	cellular process;metabolic process	cell;cell part;extracellular region;membrane;membrane-enclosed lumen;nucleoid;organelle;organelle part	binding;catalytic activity
		comp79748_c0_seq12	--	4	--	--	PREDICTED: calcium-transporting ATPase 4, endoplasmic reticulum-type-like [Solanum lycopersicum]	Ca2+-transporting ATPase [EC:3.6.3.8]	biological regulation;cellular process;establishment of localization;localization;metabolic process;response to stimulus;single-organism process	cell;cell part;membrane;membrane part;organelle;organelle part	binding;catalytic activity;transporter activity
		comp79748_c0_seq3	--	4	--	--	hypothetical protein VITISV_034639 [Vitis vinifera]	Ca2+-transporting ATPase [EC:3.6.3.8]	biological regulation;cellular process;establishment of localization;localization;metabolic process;response to stimulus;single-organism process	cell;cell part;membrane;membrane part;organelle;organelle part	binding;catalytic activity;transporter activity
		comp76054_c1_seq3	--	4	--	4	unnamed protein product [Vitis vinifera]	--	--	cell;cell part;membrane;organelle	--
		comp69088_c1_seq2	--	4	--	--	PREDICTED: uncharacterized protein LOC100241532 [Vitis vinifera]	ATP-dependent Clp protease ATP-binding subunit ClpC	--	--	--
		comp64783_c0_seq1	--	4	4	2	--	--	--	--	--
		comp76676_c0_seq1	2	4	2	4	RecName: Full=Elongation factor TuA, chloroplastic; Short=EF-TuA; Flags: Precursor >gi|68566318|sp|P68158.1|EFTU_TOBAC RecName: Full=Elongation factor Tu, chloroplastic; Short=EF-Tu; Flags: Precursor >gi|170344|gb|AAA18546.1| translation elongation factor EF-Tu [Nicotiana tabacum] >gi|459239|dbj|BAA02027.1| chloroplast elongation factor TuA(EF-TuA) [Nicotiana sylvestris]	elongation factor Tu	cellular process;metabolic process	cell;cell part;extracellular region;membrane;membrane-enclosed lumen;nucleoid;organelle;organelle part	binding;catalytic activity
	pau-mir45a，b	comp69864_c0_seq2	--	0	2	--	unnamed protein product [Vitis vinifera]	--	biological regulation;cellular process;developmental process;establishment of localization;immune system process;localization;metabolic process;multi-organism process;multicellular organismal process;negative regulation of biological process;positive regulation of biological process;regulation of biological process;reproduction;reproductive process;response to stimulus;signaling;single-organism p…	cell;cell part;organelle	binding;nucleic acid binding transcription factor activity
		comp69864_c0_seq3	--	0	1	--	unnamed protein product [Vitis vinifera]	--	biological regulation;cellular process;developmental process;establishment of localization;immune system process;localization;metabolic process;multi-organism process;multicellular organismal process;negative regulation of biological process;positive regulation of biological process;regulation of biological process;reproduction;reproductive process;response to stimulus;signaling;single-organism p…	cell;cell part;organelle	binding;nucleic acid binding transcription factor activity
	pau-mir67	comp69459_c0_seq2	3	3	3	4	PREDICTED: chlorophyll a-b binding protein 8, chloroplastic-like [Solanum lycopersicum]	light-harvesting complex I chlorophyll a/b binding protein 3	cellular process;metabolic process	cell;cell part;macromolecular complex;membrane;organelle;organelle part	binding
		comp69459_c0_seq4	3	3	3	4	PREDICTED: chlorophyll a-b binding protein 8, chloroplastic-like [Solanum lycopersicum]	light-harvesting complex I chlorophyll a/b binding protein 3	cellular process;metabolic process	cell;cell part;macromolecular complex;membrane;organelle;organelle part	binding
		comp69459_c0_seq1	3	3	3	4	PREDICTED: chlorophyll a-b binding protein 8, chloroplastic-like [Solanum lycopersicum]	light-harvesting complex I chlorophyll a/b binding protein 3	cellular process;metabolic process	cell;cell part;macromolecular complex;membrane;organelle;organelle part	binding
		comp69459_c0_seq3	3	3	3	4	PREDICTED: chlorophyll a-b binding protein 8, chloroplastic-like [Solanum lycopersicum]	light-harvesting complex I chlorophyll a/b binding protein 3	cellular process;metabolic process	cell;cell part;macromolecular complex;membrane;organelle;organelle part	binding
	pau-mir59	comp74533_c0_seq2	--	1	--	--	PREDICTED: protein Dom3z homolog, chloroplastic [Vitis vinifera]	RAT1-interacting protein	cellular process;metabolic process;response to stimulus;single-organism process	cell;cell part;organelle	--
		comp74533_c0_seq10	--	0	--	--	PREDICTED: protein Dom3z homolog, chloroplastic-like [Fragaria vesca subsp. vesca]	RAT1-interacting protein	cellular process;metabolic process;response to stimulus;single-organism process	cell;cell part;organelle	--
	pau-mir37	comp60106_c1_seq1	--	0	--	--	PREDICTED: fructokinase-2-like [Glycine max]	fructokinase [EC:2.7.1.4]	cellular process;metabolic process	cell;cell part	binding;catalytic activity
	pau-mir46a,b,c	comp75198_c0_seq2	--	--	--	1	PREDICTED: uncharacterized protein LOC100244969 [Vitis vinifera]	--	--	--	--
	pau-mir12	comp73035_c1_seq1	2	1	2	2	PREDICTED: uncharacterized protein LOC100241481 isoform 1 [Vitis vinifera] >gi|297739252|emb|CBI28903.3| unnamed protein product [Vitis vinifera]	--	--	--	--
		comp73035_c1_seq3	2	1	2	2	conserved hypothetical protein [Ricinus communis] >gi|223542941|gb|EEF44477.1| conserved hypothetical protein [Ricinus communis]	--	--	cell;cell part;organelle	--
		comp73035_c1_seq2	2	1	2	2	PREDICTED: uncharacterized protein LOC100241481 isoform 1 [Vitis vinifera] >gi|297739252|emb|CBI28903.3| unnamed protein product [Vitis vinifera]	--	--	cell;cell part;organelle	--
		comp73035_c1_seq4	2	1	2	2	conserved hypothetical protein [Ricinus communis] >gi|223542941|gb|EEF44477.1| conserved hypothetical protein [Ricinus communis]	--	--	cell;cell part;organelle	--
	pau-mir15	comp54804_c0_seq1	2	4	--	--	--	--	--	--	--
	pau-mir70	comp70002_c0_seq1	--	4	--	--	--	--	--	--	--
		comp69033_c0_seq4	2	4	2	2	PREDICTED: uncharacterized protein LOC101218566 isoform 1 [Cucumis sativus] >gi|449462603|ref|XP_004149030.1| PREDICTED: uncharacterized protein LOC101218566 isoform 2 [Cucumis sativus] >gi|449476012|ref|XP_004154615.1| PREDICTED: uncharacterized LOC101218566 isoform 1 [Cucumis sativus] >gi|449476016|ref|XP_004154616.1| PREDICTED: uncharacterized LOC101218566 isoform 2 [Cucumis sativus]	--	--	--	--
		comp67806_c0_seq1	2	0	0	0	PREDICTED: 60S ribosomal protein L28-1-like isoform 1 [Solanum lycopersicum]	large subunit ribosomal protein L28e	cellular process;metabolic process	cell;cell part;macromolecular complex;membrane;organelle;organelle part	structural molecule activity
	pau-mir53a,b	comp67617_c0_seq6	--	--	1	--	--	--	--	--	--
		comp67617_c0_seq3	--	--	1	--	predicted protein [Populus trichocarpa] >gi|222858240|gb|EEE95787.1| predicted protein [Populus trichocarpa]	--	--	--	--
		comp67617_c0_seq2	--	--	1	--	PREDICTED: uncharacterized protein LOC101310565 [Fragaria vesca subsp. vesca]	--	--	--	--
		comp67617_c0_seq4	--	--	1	--	PREDICTED: uncharacterized protein LOC101255855 [Solanum lycopersicum]	--	--	--	--
		comp67617_c0_seq1	--	--	1	--	predicted protein [Populus trichocarpa] >gi|222858240|gb|EEE95787.1| predicted protein [Populus trichocarpa]	--	--	--	--
	pau-mir51	comp68250_c0_seq1	1	--	--	--	PREDICTED: uncharacterized protein LOC100259528 [Vitis vinifera]	ferredoxin-nitrite reductase [EC:1.7.7.1]	--	cell;cell part;organelle	binding
	pau-mir72	comp78865_c0_seq1	--	0	--	--	unnamed protein product [Vitis vinifera]	tRNA (cytosine38-C5)-methyltransferase [EC:2.1.1.204]	cellular component organization or biogenesis;cellular process;metabolic process	cell;cell part;organelle	--
	pau-mir76	comp76616_c0_seq3	1	--	--	--	PREDICTED: uncharacterized protein LOC101268709 [Solanum lycopersicum]	phospholipase D [EC:3.1.4.4]	cellular process;developmental process;localization;multicellular organismal process;reproduction;reproductive process;single-organism process	cell;cell part;organelle	--
		comp76616_c0_seq4	1	--	--	--	PREDICTED: uncharacterized protein LOC101266834 [Solanum lycopersicum]	phospholipase D [EC:3.1.4.4]	cellular process;developmental process;localization;multicellular organismal process;reproduction;reproductive process;single-organism process	cell;cell part;organelle	--
	pau-mir79	comp66110_c0_seq2	4	4	2	--	PREDICTED: uncharacterized protein LOC101243829 [Solanum lycopersicum]	--	--	--	--
		comp78208_c0_seq1	4	--	--	--	nucleic acid binding protein, putative [Ricinus communis] >gi|223533907|gb|EEF35632.1| nucleic acid binding protein, putative [Ricinus communis]	transcription elongation factor SPT5	--	cell;cell part	binding
		comp79668_c0_seq1	4	--	--	--	PREDICTED: kinesin-4-like [Solanum lycopersicum]	kinesin family member C2/C3	--	cell;cell part;macromolecular complex;organelle;organelle part	binding
		comp65978_c1_seq3	4	--	--	--	--	--	--	--	--
		comp67236_c0_seq1	4	--	--	4	PREDICTED: UDP-glycosyltransferase 73C3-like [Solanum lycopersicum]	UDP-glucosyl transferase 73C [EC:2.4.1.-]	--	cell;cell part;organelle	catalytic activity
		comp64783_c0_seq2	2	--	2	2	--	--	--	--	--
		comp79668_c0_seq2	4	--	--	--	PREDICTED: kinesin-4-like [Solanum lycopersicum]	kinesin family member C2/C3	--	cell;cell part;macromolecular complex;organelle;organelle part	binding;catalytic activity
		comp66110_c0_seq1	4	4	2	--	PREDICTED: uncharacterized protein LOC101243829 [Solanum lycopersicum]	phospholipase D [EC:3.1.4.4]	--	--	--
		comp64783_c0_seq1	2	--	2	2	--	--	--	--	--
		comp79668_c0_seq3	4	--	--	--	PREDICTED: kinesin-4-like [Solanum lycopersicum]	kinesin family member C2/C3	cellular process;single-organism process	cell;cell part;macromolecular complex;organelle;organelle part	binding;catalytic activity
		comp79668_c0_seq4	4	--	--	--	PREDICTED: kinesin-4-like [Solanum lycopersicum]	kinesin family member C2/C3	cellular process;single-organism process	cell;cell part;macromolecular complex;organelle;organelle part	binding;catalytic activity
		comp67236_c0_seq2	4	--	--	4	flavonoid glucoyltransferase UGT73N1 [Antirrhinum majus]	UDP-glucosyl transferase 73C [EC:2.4.1.-]	--	--	catalytic activity
	pau-mir80	comp75488_c4_seq27	--	--	0	--	PREDICTED: probable peptide/nitrate transporter At1g22540-like [Solanum lycopersicum]	solute carrier family 15 (peptide/histidine transporter), member 3/4	establishment of localization;localization	membrane	--
		comp75488_c4_seq30	--	--	0	--	PREDICTED: probable peptide/nitrate transporter At1g22540-like [Solanum lycopersicum]	solute carrier family 15 (peptide/histidine transporter), member 3/4	establishment of localization;localization	membrane	--
		comp69356_c0_seq1	--	0	4	--	PREDICTED: rop guanine nucleotide exchange factor 1-like [Solanum lycopersicum]	--	biological regulation;cellular component organization or biogenesis;cellular process;developmental process;establishment of localization;growth;localization;metabolic process;multi-organism process;multicellular organismal process;regulation of biological process;reproduction;reproductive process;response to stimulus;single-organism process	cell;cell part;membrane;membrane part;organelle	catalytic activity;enzyme regulator activity
		comp75488_c4_seq17	--	--	0	--	PREDICTED: probable peptide/nitrate transporter At1g22540-like [Solanum lycopersicum]	solute carrier family 15 (peptide/histidine transporter), member 3/4	establishment of localization;localization	membrane	--
		comp75488_c4_seq19	--	--	0	--	PREDICTED: probable peptide/nitrate transporter At1g22540-like [Solanum lycopersicum]	solute carrier family 15 (peptide/histidine transporter), member 3/4	establishment of localization;localization	membrane	--
		comp75734_c0_seq5	2	4	--	--	PREDICTED: eukaryotic translation initiation factor 2 subunit 3-like [Solanum lycopersicum]	translation initiation factor 2 subunit 3	cellular process;metabolic process;single-organism process	cell;cell part	binding;catalytic activity
		comp75734_c0_seq3	2	4	--	--	PREDICTED: eukaryotic translation initiation factor 2 subunit 3-like [Solanum lycopersicum]	translation initiation factor 2 subunit 3	cellular process;metabolic process;single-organism process	cell;cell part	binding;catalytic activity
	pau-mir64	comp57674_c0_seq1	4	--	--	0	--	--	--	--	--
	pau-mir90a,b	comp76713_c0_seq2	0	0	0	0	PREDICTED: pentatricopeptide repeat-containing protein At4g18975, chloroplastic-like [Solanum lycopersicum]	--	cellular process;metabolic process;single-organism process	cell;cell part;organelle	--
		comp76713_c0_seq1	0	0	0	0	PREDICTED: pentatricopeptide repeat-containing protein At4g18975, chloroplastic-like [Solanum lycopersicum]	--	cellular process;metabolic process;single-organism process	cell;cell part;organelle	--
	pau-mir22a,b	comp64407_c0_seq1	0	4	4	--	--	--	--	--	--
		comp64407_c0_seq2	0	4	4	--	--	--	--	--	--
	pau-mir23	comp62459_c0_seq3	0	0	0	0	predicted protein [Populus trichocarpa] >gi|222874811|gb|EEF11942.1| predicted protein [Populus trichocarpa]	--	establishment of localization;localization;response to stimulus;single-organism process	--	--
		comp62459_c0_seq2	1	0	0	0	cysteine/histidine-rich C1 domain-containing protein [Arabidopsis thaliana] >gi|332657958|gb|AEE83358.1| cysteine/histidine-rich C1 domain-containing protein [Arabidopsis thaliana]	--	--	--	--
		comp62459_c0_seq1	1	0	0	0	predicted protein [Populus trichocarpa] >gi|222874811|gb|EEF11942.1| predicted protein [Populus trichocarpa]	--	establishment of localization;localization;response to stimulus;single-organism process	--	--
	pau-mir4	comp72760_c0_seq2	2	0	2	2	PREDICTED: probable glutathione S-transferase-like [Fragaria vesca subsp. vesca]	glutathione S-transferase [EC:2.5.1.18]	--	--	catalytic activity
